# Supplementary material for: Identification of genetic elements in metabolism by high-throughput mouse phenotyping
Source: Nat Commun. 2018 Jan 18;9:288. doi: 10.1038/s41467-017-01995-2 (PMC5773596; doi:10.1038/s41467-017-01995-2)
Supplement: Supplementary file 3 — Supplementary Data 1 [file 41467_2017_1995_MOESM3_ESM.xlsx]

## Sheet: Blatt1
IPGTT AUC 0-120 female								IPGTT AUC 0-120 male								IPGTT t0 female								IPGTT t0 male								RER female								RER male								Metabolic rate female
MGI	GeneID	Gene	Center	Zygosity	Ratio_KO_WT_female	tag_female		MGI	GeneID	Gene	Center	Zygosity	Ratio_KO_WT_male	tag_male		MGI	GeneID	Gene	Center	Zygosity	Ratio_KO_WT_female	tag_female		MGI	GeneID	Gene	Center	Zygosity	Ratio_KO_WT_male	tag_male		MGI	GeneID	Gene	Center	Zygosity	Ratio_KO_WT_female	tag_female		MGI	GeneID	Gene	Center	Zygosity	Ratio_KO_WT_male	tag_male		MGI	GeneID
MGI:106281	224647	D17Wsu92e	UC Davis	homozygote	0.360896	below5		MGI:1859866	107995	Cdc20	JAX	heterozygote	0.245468	below5		MGI:87934	11551	Adra2a	UC Davis	homozygote	0.595768	below5		MGI:2147679	225929	Patl1	BCM	heterozygote	0.649292	below5		MGI:3651534	237769	Gm12258	ICS	homozygote	0.821481	below5		MGI:3651534	237769	Gm12258	ICS	homozygote	0.807261	below5		MGI:103180	106795
MGI:2679446	76965	Slitrk1	UC Davis	homozygote	0.381922	below5		MGI:108017	17775	Laptm4a	ICS	homozygote	0.44306	below5		MGI:2388804	107392	Brms1	JAX	heterozygote	0.672153	below5		MGI:1913868	66618	Snrnp27	BCM	heterozygote	0.686841	below5		MGI:1915107	67857	Ppp6c	ICS	heterozygote	0.865327	below5		MGI:1919819	72569	Bbs5	MRC Harwell	homozygote	0.863002	below5		MGI:2384986	218215
MGI:104754	17691	Sik1	UC Davis	homozygote	0.407902	below5		MGI:2147658	226250	Afap1l2	UC Davis	homozygote	0.460287	below5		MGI:95707	14599	Gh	UC Davis	homozygote	0.672641	below5		MGI:95775	14681	Gnao1	MRC Harwell	heterozygote	0.690345	below5		MGI:2144041	59043	Wsb2	HMGU	homozygote	0.878202	below5		MGI:1915107	67857	Ppp6c	ICS	heterozygote	0.871614	below5		MGI:1914346	67096
MGI:2685071	209512	Taar2	UC Davis	homozygote	0.461587	below5		MGI:87934	11551	Adra2a	UC Davis	homozygote	0.465869	below5		MGI:109166	14299	Ncs1	ICS	homozygote	0.71438	below5		MGI:95707	14599	Gh	UC Davis	homozygote	0.714083	below5		MGI:2685530	100502940	Gm684	TCP	homozygote	0.88793	below5		MGI:1918180	70930	Nol8	ICS	heterozygote	0.881566	below5		MGI:1915392	68142
MGI:1925662	78412	3110062M04Rik	UC Davis	homozygote	0.490228	below5		MGI:1353495	11739	Slc25a4	WTSI	homozygote	0.490479	below5		MGI:2685530	100502940	Gm684	TCP	homozygote	0.715023	below5		MGI:1351481	27273	Pdk4	UC Davis	homozygote	0.717839	below5		MGI:1918180	70930	Nol8	ICS	heterozygote	0.89099	below5		MGI:2146159	380959	Alg10b	BCM	heterozygote	0.888247	below5		MGI:1914982	67732
MGI:1920149	72899	Macrod2	JAX	homozygote	0.494037	below5		MGI:3039623	240174	Thada	BCM	homozygote	0.490965	below5		MGI:94862	13162	Slc6a3	JAX	heterozygote	0.716592	below5		MGI:2388804	107392	Brms1	JAX	heterozygote	0.7248	below5		MGI:1919352	72102	Dusp11	ICS	homozygote	0.895075	below5		MGI:1919352	72102	Dusp11	ICS	homozygote	0.891519	below5		MGI:2681836	218832
MGI:1353495	11739	Slc25a4	WTSI	homozygote	0.497586	below5		MGI:99460	18131	Notch3	UC Davis	homozygote	0.499121	below5		MGI:1934754	85305	Kars	BCM	heterozygote	0.728563	below5		MGI:106675	11450	Adipoq	UC Davis	homozygote	0.72622	below5		MGI:105084	20230	Satb1	ICS	heterozygote	0.899202	below5		MGI:893575	22038	Plscr1	ICS	homozygote	0.893015	below5		MGI:2685556	279028
MGI:1913955	66705	Dnase1l2	UC Davis	homozygote	0.502943	below5		MGI:1919338	72088	Ush1c	WTSI	homozygote	0.510748	below5		MGI:1914251	101867	Rrp8	JAX	heterozygote	0.73048	below5		MGI:2149712	268527	Greb1	BCM	homozygote	0.728856	below5		MGI:3045314	214106	4933430I17Rik	ICS	homozygote	0.913631	below5		MGI:2144157	216825	Usp22	MRC Harwell	heterozygote	0.905601	below5		MGI:1923799	330409
MGI:1913612	66362	Exosc3	UC Davis	heterozygote	0.51874	below5		MGI:2181726	244701	Mtnr1b	UC Davis	homozygote	0.521521	below5		MGI:1925349	235610	Atrip	JAX	heterozygote	0.734646	below5		MGI:1336880	20624	Eftud2	ICS	heterozygote	0.729414	below5		MGI:1351619	27413	Abcb11	HMGU	heterozygote	0.924601	below5		MGI:105084	20230	Satb1	ICS	heterozygote	0.908801	below5		MGI:109529	19708
MGI:97724	18948	Pnmt	JAX	homozygote	0.529193	below5		MGI:1346013	23828	Bves	UC Davis	homozygote	0.540998	below5		MGI:1859149	54357	Epb41l4b	BCM	homozygote	0.73569	below5		MGI:1914731	56737	Alg2	JAX	heterozygote	0.733942	below5		MGI:98742	21833	Thra	ICS	heterozygote	0.925218	below5		MGI:1314872	15258	Hipk2	MRC Harwell	heterozygote	0.910585	below5		MGI:101932	12876
MGI:2444210	217166	Nr1d1	BCM	homozygote	0.53585	below5		MGI:2443778	207686	Cfap69	UC Davis	homozygote	0.565694	below5		MGI:1916279	69029	Smdt1	BCM	heterozygote	0.738858	below5		MGI:1914251	101867	Rrp8	JAX	heterozygote	0.741778	below5		MGI:893575	22038	Plscr1	ICS	homozygote	0.925771	below5		MGI:2144041	59043	Wsb2	HMGU	homozygote	0.91274	below5		MGI:893575	22038
MGI:2143990	243771	Parp12	UC Davis	homozygote	0.55527	below5		MGI:3589281	541307	Ccl26	JAX	homozygote	0.570084	below5		MGI:103253	13056	Cyb561	MRC Harwell	homozygote	0.742532	below5		MGI:2153044	140580	Elmo1	WTSI	homozygote	0.744279	below5		MGI:1925188	77938	Fam53b	HMGU	homozygote	0.93584	below5		MGI:1859162	50849	Rnf10	ICS	homozygote	0.917261	below5		MGI:97511	18548
MGI:2677064	224065	Uts2b	UC Davis	homozygote	0.560701	below5		MGI:2176207	171506	H1foo	UC Davis	homozygote	0.585615	below5		MGI:1923656	76406	1700019B03Rik	BCM	homozygote	0.746777	below5		MGI:87934	11551	Adra2a	UC Davis	homozygote	0.744426	below5		MGI:103180	106795	Tcf19	TCP	homozygote	0.93729	below5		MGI:1337113	18440	P2rx6	MRC Harwell	homozygote	0.921416	below5		MGI:1913585	66335
MGI:1859619	54648	Ccdc120	JAX	homozygote	0.561217	below5		MGI:1341723	16512	Kcnh3	JAX	homozygote	0.588824	below5		MGI:1922570	75320	Etnk1	BCM	homozygote	0.752094	below5		MGI:1098236	12380	Cast	JAX	homozygote	0.745696	below5		MGI:1920420	66568	Rwdd3	ICS	heterozygote	0.941771	below5		MGI:101932	12876	Cpe	HMGU	homozygote	0.921622	below5		MGI:1916658	69408
MGI:2442408	212073	Syne3	UC Davis	homozygote	0.565218	below5		MGI:97724	18948	Pnmt	JAX	homozygote	0.596649	below5		MGI:1196458	12492	Scarb2	TCP	homozygote	0.753989	below5		MGI:1098535	52163	Camk1	BCM	homozygote	0.745747	below5		MGI:1921489	74239	Iqce	ICS	homozygote	0.941842	below5		MGI:1914848	56207	Uchl5	NING	heterozygote	0.923737	below5		MGI:3617850	433091
MGI:96918	17171	Mas1	UC Davis	homozygote	0.565618	below5		MGI:104754	17691	Sik1	UC Davis	homozygote	0.602354	below5		MGI:2685419	230959	Ajap1	JAX	homozygote	0.755477	below5		MGI:2385908	240058	Cpne5	BCM	homozygote	0.745905	below5		MGI:1913310	66060	Cystm1	HMGU	homozygote	0.944235	below5		MGI:1920093	72843	Prdm4	MRC Harwell	homozygote	0.924675	below5		MGI:2144041	59043
MGI:1913424	66174	Nudt14	UC Davis	homozygote	0.565875	below5		MGI:96816	16939	Lor	UC Davis	heterozygote	0.604788	below5		MGI:2143311	102774	Bbs4	JAX	heterozygote	0.755477	below5		MGI:95710	14602	Ghrhr	JAX	homozygote	0.746255	below5		MGI:1336993	108011	Ap4e1	HMGU	homozygote	0.944726	below5		MGI:1343085	20747	Spop	TCP	heterozygote	0.924909	below5		MGI:3039623	240174
MGI:87934	11551	Adra2a	UC Davis	homozygote	0.568186	below5		MGI:106388	216169	Abhd17a	WTSI	homozygote	0.613201	below5		MGI:2444286	195018	Zzef1	JAX	homozygote	0.759181	below5		MGI:1349417	26919	Zfp346	JAX	heterozygote	0.747002	below5		MGI:2385276	233107	Kctd15	TCP	heterozygote	0.945312	normal		MGI:2676874	387242	Mir200a	NING	heterozygote	0.925603	below5		MGI:1340024	107747
MGI:1914982	67732	Iah1	ICS	homozygote	0.572069	below5		MGI:1916571	75784	1700007G11Rik	BCM	homozygote	0.61424	below5		MGI:1923029	228602	4930402H24Rik	TCP	homozygote	0.764703	below5		MGI:2140998	100763	Ube3c	RBRC	homozygote	0.747153	below5		MGI:95634	14417	Gad2	HMGU	homozygote	0.949224	normal		MGI:2685530	100502940	Gm684	TCP	homozygote	0.927117	below5		MGI:1344414	24068
MGI:2147810	98170	Tmem132a	BCM	heterozygote	0.573279	below5		MGI:1914495	67245	Peli1	UC Davis	homozygote	0.619202	below5		MGI:2182269	241066	Carf	JAX	homozygote	0.767976	below5		MGI:1925349	235610	Atrip	JAX	heterozygote	0.749613	below5		MGI:1914982	67732	Iah1	ICS	homozygote	0.951633	normal		MGI:3619402	723865	Mir429	NING	heterozygote	0.927551	below5		MGI:1338883	14584
MGI:1919338	72088	Ush1c	WTSI	homozygote	0.577062	below5		MGI:103270	21425	Tfeb	BCM	heterozygote	0.622466	below5		MGI:1098535	52163	Camk1	BCM	homozygote	0.768951	below5		MGI:2677271	317750	Slc24a5	JAX	homozygote	0.750919	below5		MGI:108017	17775	Laptm4a	ICS	homozygote	0.952204	normal		MGI:3045314	214106	4933430I17Rik	ICS	homozygote	0.927874	below5		MGI:103202	11564
MGI:1274784	110789	Adgrv1	UC Davis	homozygote	0.580809	below5		MGI:1888712	57349	Ppbp	UC Davis	homozygote	0.623232	below5		MGI:1921727	74477	4933427D14Rik	JAX	heterozygote	0.772142	below5		MGI:1346872	26401	Map3k1	WTSI	heterozygote	0.75193	below5		MGI:1922647	231532	Arhgap24	ICS	homozygote	0.952862	normal		MGI:1913486	66236	1500011B03Rik	WTSI	homozygote	0.93003	below5		MGI:2144837	104831
MGI:1917351	70101	Cyp4f16	MRC Harwell	homozygote	0.586307	below5		MGI:96783	16867	Lhcgr	NING	homozygote	0.634277	below5		MGI:1855699	53611	Vti1a	UC Davis	homozygote	0.773537	below5		MGI:2676395	232491	Pyroxd1	BCM	heterozygote	0.758286	below5		MGI:2154658	140629	Ubox5	TCP	homozygote	0.953599	normal		MGI:98970	22433	Xbp1	MRC Harwell	heterozygote	0.93294	below5		MGI:1921597	74347
MGI:1920455	73205	3110043O21Rik	UC Davis	homozygote	0.587323	below5		MGI:2677061	269060	Dagla	NING	homozygote	0.634531	below5		MGI:3583944	271697	Cdk15	JAX	homozygote	0.77492	below5		MGI:95662	14461	Gata2	UC Davis	heterozygote	0.760609	below5		MGI:1919792	72542	Pgam5	ICS	homozygote	0.953648	normal		MGI:2139667	99586	Dpyd	TCP	homozygote	0.932987	below5		MGI:1916625	224671
MGI:2138997	192212	Prom2	JAX	homozygote	0.592514	below5		MGI:1914982	67732	Iah1	ICS	homozygote	0.637879	below5		MGI:1858420	51812	Mcrs1	JAX	heterozygote	0.77492	below5		MGI:2682302	223773	Zbed4	UC Davis	heterozygote	0.761508	below5		MGI:1343085	20747	Spop	TCP	heterozygote	0.953948	normal		MGI:96250	15519	Hsp90aa1	WTSI	homozygote	0.933961	below5		MGI:1351619	27413
MGI:1931881	56709	Dnajb12	JAX	heterozygote	0.594366	below5		MGI:99180	22695	Zfp36	NING	heterozygote	0.63833	below5		MGI:1098673	52206	Anapc4	BCM	heterozygote	0.776078	below5		MGI:103253	13056	Cyb561	MRC Harwell	homozygote	0.764072	below5		MGI:98894	22227	Ucp1	HMGU	homozygote	0.954081	normal		MGI:95634	14417	Gad2	HMGU	homozygote	0.935059	below5		MGI:104629	18619
MGI:1923517	76267	Fads1	UC Davis	homozygote	0.59901	below5		MGI:2444772	320799	Zhx3	UC Davis	homozygote	0.652144	below5		MGI:1919199	71949	Cers5	JAX	homozygote	0.776308	below5		MGI:1920136	72886	Ccdc94	BCM	heterozygote	0.764375	below5		MGI:101876	21676	Tead1	BCM	heterozygote	0.955568	normal		MGI:3039593	244579	Tox3	TCP	heterozygote	0.935826	below5		MGI:1351614	27357
MGI:98754	21859	Timp3	JAX	homozygote	0.602571	below5		MGI:1919150	71900	Tmem106b	UC Davis	homozygote	0.661031	below5		MGI:1915956	242406	Rgp1	JAX	heterozygote	0.776308	below5		MGI:1858420	51812	Mcrs1	JAX	heterozygote	0.765285	below5		MGI:104897	19712	Rest	HMGU	heterozygote	0.956602	normal		MGI:95775	14681	Gnao1	MRC Harwell	heterozygote	0.93678	below5		MGI:2155345	140709
MGI:109172	666279	Dspp	UC Davis	homozygote	0.604294	below5		MGI:3654828	629378	Dact3	WTSI	homozygote	0.661955	below5		MGI:1917084	69834	Rab43	JAX	homozygote	0.779086	below5		MGI:1350930	27058	Srp9	JAX	heterozygote	0.765285	below5		MGI:1925927	109331	Rnf20	TCP	heterozygote	0.957199	normal		MGI:1919594	72344	Usp36	NING	heterozygote	0.939521	below5		MGI:2137896	98403
MGI:1913955	66705	Dnase1l2	JAX	homozygote	0.606474	below5		MGI:2136446	93673	Cml2	JAX	homozygote	0.666626	below5		MGI:1915756	67087	Ctnnbip1	MRC Harwell	heterozygote	0.782097	below5		MGI:1931838	56320	Dbn1	TCP	heterozygote	0.766799	below5		MGI:101932	12876	Cpe	HMGU	homozygote	0.959659	normal		MGI:1338859	18438	P2rx4	MRC Harwell	homozygote	0.94154	below5		MGI:1914930	67680
MGI:1929676	58182	Prokr1	JAX	homozygote	0.612297	below5		MGI:1921738	74488	Lrrc15	JAX	homozygote	0.672059	below5		MGI:1098236	12380	Cast	JAX	homozygote	0.784641	below5		MGI:3512628	494448	Cbx6	WTSI	homozygote	0.772115	below5		MGI:1923987	76737	Creld2	MRC Harwell	homozygote	0.959795	normal		MGI:97520	18563	Pcx	HMGU	heterozygote	0.94229	below5		MGI:1922687	75437
MGI:97429	23960	Oas1g	UC Davis	heterozygote	0.613266	below5		MGI:2139270	241727	Snph	UC Davis	homozygote	0.673726	below5		MGI:1096391	18189	Nrxn1	MRC Harwell	homozygote	0.787322	below5		MGI:2157910	170790	Mlc1	UC Davis	homozygote	0.774481	below5		MGI:1922725	75475	Oplah	HMGU	homozygote	0.960902	normal		MGI:1929260	56428	Mtch2	MRC Harwell	heterozygote	0.944128	below5		MGI:95522	14182
MGI:2181366	170725	Capn8	UC Davis	homozygote	0.615193	below5		MGI:1927073	63959	Slc29a1	TCP	homozygote	0.675264	below5		MGI:894679	12014	Bach2	WTSI	homozygote	0.7896	below5		MGI:1352449	17329	Cxcl9	MRC Harwell	homozygote	0.775803	below5		MGI:1921256	74006	Dnm1l	ICS	heterozygote	0.960964	normal		MGI:1922647	231532	Arhgap24	ICS	homozygote	0.94432	below5		MGI:97520	18563
MGI:1341723	16512	Kcnh3	JAX	homozygote	0.616223	below5		MGI:109172	666279	Dspp	UC Davis	homozygote	0.677831	below5		MGI:1913950	66700	Chmp3	BCM	heterozygote	0.790333	below5		MGI:1922814	75564	Rsph9	TCP	heterozygote	0.776199	below5		MGI:1313312	13992	Khdrbs3	HMGU	homozygote	0.961429	normal		MGI:96788	16880	Lifr	MRC Harwell	heterozygote	0.945017	below5		MGI:2446132	213895
MGI:2387609	224807	Tmem63b	ICS	heterozygote	0.616364	below5		MGI:2679446	76965	Slitrk1	UC Davis	homozygote	0.680509	below5		MGI:1096376	20336	Exoc4	JAX	heterozygote	0.791585	below5		MGI:1196458	12492	Scarb2	TCP	homozygote	0.776527	below5		MGI:2450151	338337	Cog3	HMGU	heterozygote	0.962308	normal		MGI:1338944	11479	Acvr1b	TCP	heterozygote	0.945457	below5		MGI:1914780	67530
MGI:1933105	79560	Ublcp1	BCM	heterozygote	0.616545	below5		MGI:1923517	76267	Fads1	UC Davis	homozygote	0.683187	below5		MGI:105937	12630	Cfi	MRC Harwell	homozygote	0.792548	below5		MGI:1888712	57349	Ppbp	UC Davis	homozygote	0.776792	below5		MGI:106441	360216	Zranb1	ICS	heterozygote	0.962586	normal		MGI:108077	20320	Nptn	MRC Harwell	homozygote	0.946466	below5		MGI:96600	16398
MGI:1891704	56422	Hbs1l	WTSI	homozygote	0.617529	below5		MGI:2384561	234664	Nae1	ICS	heterozygote	0.6843	below5		MGI:1919352	72102	Dusp11	ICS	homozygote	0.795312	below5		MGI:96668	268345	Kcnc2	UC Davis	homozygote	0.778591	below5		MGI:97381	78405	Ntf5	ICS	homozygote	0.962836	normal		MGI:1914113	66863	Lztr1	WTSI	heterozygote	0.946484	below5		MGI:1922647	231532
MGI:1914353	67103	Ptgr1	BCM	homozygote	0.617937	below5		MGI:3576783	268465	Eme1	BCM	homozygote	0.685137	below5		MGI:2448567	244059	Chd2	TCP	homozygote	0.79677	below5		MGI:2685530	100502940	Gm684	TCP	homozygote	0.778947	below5		MGI:1921597	74347	Tldc1	TCP	homozygote	0.963046	normal		MGI:1344351	23859	Dlg2	WTSI	homozygote	0.947977	below5		MGI:104630	22375
MGI:105303	12765	Cxcr2	WTSI	homozygote	0.621399	below5		MGI:3619267	723830	Mir28a	NING	homozygote	0.692791	below5		MGI:98894	22227	Ucp1	HMGU	homozygote	0.797451	below5		MGI:1914295	67045	Riok2	UC Davis	heterozygote	0.779104	below5		MGI:2444207	320528	Vps13c	HMGU	homozygote	0.964193	normal		MGI:1352750	29867	Cabp1	WTSI	homozygote	0.948223	below5		MGI:1920942	73692
MGI:2442663	226098	Hectd2	MRC Harwell	homozygote	0.623756	below5		MGI:3039628	237926	Rsad1	TCP	homozygote	0.694749	below5		MGI:2676828	387161	Mir143	NING	heterozygote	0.799386	below5		MGI:1339972	12116	Bhmt	BCM	homozygote	0.779293	below5		MGI:1916625	224671	Btbd9	HMGU	homozygote	0.964314	normal		MGI:2181068	75753	Klf17	WTSI	homozygote	0.948944	below5		MGI:1861729	56325
MGI:1890216	56774	Slc6a14	UC Davis	homozygote_hemizygote	0.624183	below5		MGI:2685454	207806	Usf3	BCM	heterozygote	0.700585	below5		MGI:1914731	56737	Alg2	JAX	heterozygote	0.802695	below5		MGI:1926102	243937	Zfp536	JAX	heterozygote	0.77965	below5		MGI:1916658	69408	Dnajc17	HMGU	heterozygote	0.964333	normal		MGI:1860443	56187	Rabggta	NING	heterozygote	0.949014	below5		MGI:95491	14120
MGI:1914623	67373	2210010C04Rik	BCM	homozygote	0.624694	below5		MGI:105303	12765	Cxcr2	WTSI	homozygote	0.703595	below5		MGI:1349417	26919	Zfp346	JAX	heterozygote	0.804083	below5		MGI:1339755	12986	Csf3r	UC Davis	heterozygote	0.78185	below5		MGI:1921627	74377	Hsf2bp	HMGU	homozygote	0.965036	normal		MGI:106244	52808	Tspyl2	BCM	hemizygote	0.949026	below5		MGI:98894	22227
MGI:2144271	280408	Rilp	UC Davis	homozygote	0.626295	below5		MGI:2445221	235505	Cd109	UC Davis	homozygote	0.704752	below5		MGI:1338803	11634	Aire	TCP	heterozygote	0.804798	below5		MGI:1858231	53871	Pkd2l2	MRC Harwell	homozygote	0.782504	below5		MGI:1195262	17160	Man2b2	TCP	homozygote	0.965267	normal		MGI:1914338	67088	Cand2	WTSI	homozygote	0.949237	below5		MGI:1931838	56320
MGI:2685074	215855	Taar6	UC Davis	homozygote	0.627908	below5		MGI:2443686	234542	Rtbdn	WTSI	homozygote	0.705453	below5		MGI:109324	14082	Fadd	TCP	heterozygote	0.804798	below5		MGI:104736	14020	Evi5	WTSI	homozygote	0.782643	below5		MGI:1915301	68051	Nutf2	HMGU	heterozygote	0.965832	normal		MGI:1935121	56747	Sez6l	MRC Harwell	homozygote	0.949304	below5		MGI:99654	13839
MGI:98326	20604	Sst	RBRC	homozygote	0.636799	below5		MGI:1919118	71868	Thegl	BCM	homozygote	0.707774	below5		MGI:1915674	108699	Chn1	JAX	homozygote	0.806089	below5		MGI:2138647	98752	Fcrla	UC Davis	homozygote	0.782861	below5		MGI:1931838	56320	Dbn1	HMGU	heterozygote	0.967257	normal		MGI:1929872	57377	Mogs	BCM	heterozygote	0.95042	below5		MGI:1920136	72886
MGI:1919147	71897	Lypd6b	UC Davis	homozygote	0.638054	below5		MGI:1913277	58799	Crbn	UC Davis	homozygote	0.708326	below5		MGI:1914338	67088	Cand2	WTSI	homozygote	0.806875	below5		MGI:1919352	72102	Dusp11	ICS	homozygote	0.78314	below5		MGI:1346349	24055	Sh3bp2	TCP	homozygote	0.968112	normal		MGI:1276578	14582	Gfi1b	MRC Harwell	heterozygote	0.950825	below5		MGI:102805	12495
MGI:95517	14174	Fgf3	BCM	heterozygote	0.646477	below5		MGI:3041159	214704	Iqub	UC Davis	homozygote	0.70983	below5		MGI:95662	14461	Gata2	UC Davis	heterozygote	0.810322	below5		MGI:1916279	69029	Smdt1	BCM	heterozygote	0.783555	below5		MGI:99960	14030	Ewsr1	TCP	heterozygote	0.968255	normal		MGI:1098776	16803	Lbp	MRC Harwell	homozygote	0.951436	below5		MGI:2147616	107260
MGI:1353435	30050	Fbxw2	NING	homozygote	0.647991	below5		MGI:1858275	53878	Svs2	UC Davis	homozygote	0.71104	below5		MGI:1917780	70530	Lrfn2	UC Davis	homozygote	0.810906	below5		MGI:1917780	70530	Lrfn2	UC Davis	homozygote	0.784884	below5		MGI:2442557	228564	Frmd5	HMGU	homozygote	0.968634	normal		MGI:1860138	56055	Gtpbp2	TCP	heterozygote	0.9515	normal		MGI:2652819	207495
MGI:1861899	57014	Htr3b	JAX	homozygote	0.648291	below5		MGI:1920149	72899	Macrod2	JAX	homozygote	0.713527	below5		MGI:103202	11564	Adsl	BCM	heterozygote	0.810922	below5		MGI:1354744	230903	Fbxo44	UC Davis	homozygote	0.788352	below5		MGI:1338944	11479	Acvr1b	TCP	heterozygote	0.969281	normal		MGI:2154278	140577	Ankrd6	WTSI	homozygote	0.951568	normal		MGI:2444207	320528
MGI:2653863	227289	Gpbar1	UC Davis	homozygote	0.652324	below5		MGI:3651534	237769	Gm12258	ICS	homozygote	0.71436	below5		MGI:109331	18230	Nxn	JAX	heterozygote	0.812416	below5		MGI:1096367	19186	Psme1	UC Davis	homozygote	0.792976	below5		MGI:1917761	70511	Eef2kmt	HMGU	homozygote	0.969426	normal		MGI:1346047	23886	Gdf15	MRC Harwell	homozygote	0.951623	normal		MGI:109331	18230
MGI:98959	22419	Wnt5b	UC Davis	homozygote	0.653759	below5		MGI:1915894	68644	Abhd14a	WTSI	homozygote	0.715182	below5		MGI:106181	18432	Mybbp1a	HMGU	heterozygote	0.812597	below5		MGI:1352751	29862	Ninj2	WTSI	homozygote	0.795436	below5		MGI:2685844	381359	Prdm12	TCP	heterozygote	0.969462	normal		MGI:2685844	381359	Prdm12	TCP	heterozygote	0.952403	normal		MGI:1194508	13200
MGI:99917	20512	Slc1a3	JAX	heterozygote	0.657025	below5		MGI:2445179	223693	Tmem184b	UC Davis	homozygote	0.717821	below5		MGI:1913399	104725	Sptssa	JAX	heterozygote	0.813804	below5		MGI:1336173	108079	Prkaa2	MRC Harwell	homozygote	0.797584	below5		MGI:102849	16621	Klkb1	HMGU	homozygote	0.970338	normal		MGI:1346016	110596	Arhgef28	MRC Harwell	homozygote	0.952739	normal		MGI:1338803	11634
MGI:106927	16764	Aff3	WTSI	homozygote	0.657586	below5		MGI:2159402	194309	Vps37d	BCM	heterozygote	0.719344	below5		MGI:95669	14473	Gc	UC Davis	homozygote	0.814376	below5		MGI:106604	14756	Gpld1	UC Davis	homozygote	0.797599	below5		MGI:97850	19383	Raly	TCP	homozygote	0.972617	normal		MGI:1341724	14593	Ggps1	HMGU	heterozygote	0.953103	normal		MGI:98326	20604
MGI:104797	16992	Lta	UC Davis	homozygote	0.657722	below5		MGI:1913533	66283	Gkn1	UC Davis	homozygote	0.719647	below5		MGI:88223	12259	C1qa	JAX	homozygote	0.815193	below5		MGI:1919199	71949	Cers5	JAX	homozygote	0.797933	below5		MGI:2669829	330286	D630045J12Rik	TCP	homozygote	0.972653	normal		MGI:1336993	108011	Ap4e1	ICS	homozygote	0.953447	normal		MGI:1920420	66568
MGI:1915196	67946	Spata6	UC Davis	homozygote	0.658988	below5		MGI:2176561	170740	Zfp287	WTSI	homozygote	0.720885	below5		MGI:1196297	52120	Hgsnat	TCP	homozygote	0.815895	below5		MGI:1913950	66700	Chmp3	BCM	heterozygote	0.798879	below5		MGI:3039628	237926	Rsad1	TCP	homozygote	0.973188	normal		MGI:95636	14420	Galc	TCP	heterozygote	0.953455	normal		MGI:1341724	14593
MGI:99440	12489	Cd33	JAX	homozygote	0.661279	below5		MGI:2183426	192199	Rspo1	UC Davis	homozygote	0.725369	below5		MGI:1350985	27081	Zfp275	TCP	homozygote_hemizygote	0.818931	below5		MGI:1890081	56484	Foxo3	JAX	homozygote	0.799239	below5		MGI:1914930	67680	Sdhb	HMGU	heterozygote	0.973326	normal		MGI:3588194	383491	Prdm14	BCM	homozygote	0.953458	normal		MGI:1342542	22780
MGI:99161	22658	Pcgf2	UC Davis	heterozygote	0.661571	below5		MGI:3036260	330723	Htra4	UC Davis	homozygote	0.726177	below5		MGI:1098282	12279	C9	JAX	homozygote	0.819359	below5		MGI:104797	16992	Lta	UC Davis	homozygote	0.801067	below5		MGI:1201682	19348	Kif20a	HMGU	heterozygote	0.973686	normal		MGI:1890773	60595	Actn4	WTSI	heterozygote	0.954073	normal		MGI:1919386	72136
MGI:1858233	53885	Nphp1	UC Davis	homozygote	0.663284	below5		MGI:104670	14229	Fkbp5	UC Davis	heterozygote	0.726595	below5		MGI:2447771	239133	Dleu7	UC Davis	homozygote	0.820832	below5		MGI:96276	15552	Htr1d	JAX	homozygote	0.803157	below5		MGI:2685570	208431	Shroom4	TCP	homozygote_hemizygote	0.974161	normal		MGI:98931	22350	Ezr	WTSI	heterozygote	0.954226	normal		MGI:1336167	19079
MGI:1858200	53856	Prg3	UC Davis	homozygote	0.664126	below5		MGI:1918984	103135	Pan2	NING	homozygote	0.727494	below5		MGI:1919210	71960	Myh14	WTSI	homozygote	0.821307	below5		MGI:2676874	387242	Mir200a	NING	heterozygote	0.803741	below5		MGI:97520	18563	Pcx	HMGU	heterozygote	0.974289	normal		MGI:1916998	69748	Aldh16a1	WTSI	homozygote	0.954632	normal		MGI:2444415	320635
MGI:1914430	67180	Yipf5	ICS	heterozygote	0.669276	below5		MGI:1920949	73699	Ppp2r1b	NING	homozygote	0.732813	below5		MGI:104560	18195	Nsf	JAX	heterozygote	0.822137	below5		MGI:1889802	58875	Hibadh	WTSI	homozygote	0.805689	below5		MGI:1914457	67207	Lsm1	HMGU	homozygote	0.974789	normal		MGI:3650508	435772	Cnbd1	WTSI	homozygote	0.955514	normal		MGI:1929471	59011
MGI:1859162	50849	Rnf10	RBRC	homozygote	0.670223	below5		MGI:1921192	73942	Fam151b	MRC Harwell	homozygote	0.733369	below5		MGI:1889619	58518	Cts6	BCM	homozygote	0.823593	below5		MGI:97724	18948	Pnmt	JAX	homozygote	0.805769	below5		MGI:1924567	215708	Fam73a	HMGU	homozygote	0.974945	normal		MGI:2385324	241070	Gpr1	MRC Harwell	heterozygote	0.955574	normal		MGI:2685530	100502940
MGI:2660692	232371	C1rl	MRC Harwell	homozygote	0.672487	below5		MGI:2135601	55963	Slc1a4	WTSI	homozygote	0.734186	below5		MGI:2157910	170790	Mlc1	UC Davis	homozygote	0.823985	below5		MGI:95575	14282	Fosb	UC Davis	homozygote	0.807136	below5		MGI:1913368	66118	Sarnp	HMGU	heterozygote	0.976066	normal		MGI:2670981	240595	Kcnv2	WTSI	homozygote	0.95566	normal		MGI:1916082	68832
MGI:1914495	67245	Peli1	UC Davis	homozygote	0.675042	below5		MGI:3044321	241636	Tgm6	WTSI	homozygote	0.73439	below5		MGI:1918659	71409	Fmnl2	TCP	homozygote	0.825036	below5		MGI:2685541	230796	Wdtc1	WTSI	homozygote	0.808214	below5		MGI:1916279	69029	Smdt1	BCM	heterozygote	0.976819	normal		MGI:3603756	408022	Primpol	MRC Harwell	homozygote	0.95613	normal		MGI:1917167	69917
MGI:2388124	229320	Clrn1	UC Davis	homozygote	0.675923	below5		MGI:108048	232187	Smyd5	WTSI	homozygote	0.736022	below5		MGI:2685851	381393	4921509C19Rik	JAX	homozygote	0.82584	below5		MGI:2136890	224440	Setd4	WTSI	homozygote	0.808229	below5		MGI:1859162	50849	Rnf10	HMGU	heterozygote	0.977067	normal		MGI:104967	20340	Glg1	WTSI	heterozygote	0.956138	normal		MGI:1915271	68021
MGI:1352750	29867	Cabp1	MRC Harwell	homozygote	0.677699	below5		MGI:1924140	76890	Memo1	BCM	heterozygote	0.736727	below5		MGI:95575	14282	Fosb	UC Davis	homozygote	0.826087	below5		MGI:1277184	52392	D1Ertd622e	JAX	heterozygote	0.808381	below5		MGI:2144837	104831	Ptpn23	HMGU	heterozygote	0.97737	normal		MGI:1197006	19193	Pipox	TCP	homozygote	0.956362	normal		MGI:1349448	26886
MGI:1315208	14789	P3h3	UC Davis	homozygote	0.678272	below5		MGI:1889286	56410	Cbln3	JAX	homozygote	0.736986	below5		MGI:1350930	27058	Srp9	JAX	heterozygote	0.826303	below5		MGI:96240	15507	Hspb1	JAX	homozygote	0.808381	below5		MGI:1336167	19079	Prkab1	HMGU	heterozygote	0.977373	normal		MGI:1925927	109331	Rnf20	TCP	heterozygote	0.956491	normal		MGI:2387617	227627
MGI:2444286	195018	Zzef1	UC Davis	homozygote	0.679299	below5		MGI:1921084	73834	Atp6v1d	TCP	heterozygote	0.738611	below5		MGI:95525	14186	Fgfr4	BCM	homozygote	0.827553	below5		MGI:2388124	229320	Clrn1	UC Davis	homozygote	0.809159	below5		MGI:1933199	240427	Setbp1	ICS	heterozygote	0.977611	normal		MGI:2385206	230721	Pabpc4	WTSI	homozygote	0.957201	normal		MGI:700009	20404
MGI:96274	15551	Htr1b	JAX	heterozygote	0.680315	below5		MGI:2385228	231633	Tmem119	UC Davis	homozygote	0.740586	below5		MGI:1921688	74438	Clvs1	JAX	homozygote	0.827692	below5		MGI:1914113	66863	Lztr1	WTSI	heterozygote	0.8108	below5		MGI:88059	11820	App	ICS	heterozygote	0.978014	normal		MGI:1922091	74841	Usp38	MRC Harwell	homozygote	0.957212	normal		MGI:1347071	26466
MGI:1861676	54369	Nme6	JAX	heterozygote	0.681771	below5		MGI:2151483	116891	Derl2	ICS	heterozygote	0.742002	below5		MGI:2450123	213171	Prss27	TCP	homozygote	0.828106	below5		MGI:88169	12143	Blk	UC Davis	homozygote	0.811182	below5		MGI:2446132	213895	Bms1	HMGU	heterozygote	0.978453	normal		MGI:1334448	12316	Aspm	WTSI	homozygote	0.957389	normal		MGI:1921293	74043
MGI:104685	13345	Twist2	UC Davis	heterozygote	0.682088	below5		MGI:1914338	67088	Cand2	WTSI	homozygote	0.745761	below5		MGI:1915138	67888	Tmem100	TCP	heterozygote	0.828106	below5		MGI:1924210	76960	Bcas1	TCP	homozygote	0.815123	below5		MGI:95636	14420	Galc	TCP	heterozygote	0.978917	normal		MGI:1920563	244585	Rpgrip1l	WTSI	heterozygote	0.957516	normal		MGI:1913368	66118
MGI:2388477	207683	Igsf11	JAX	homozygote	0.684219	below5		MGI:2679721	330938	Dixdc1	JAX	homozygote	0.747945	below5		MGI:2444210	217166	Nr1d1	BCM	homozygote	0.828118	below5		MGI:1924140	76890	Memo1	BCM	heterozygote	0.815207	below5		MGI:1924408	217707	Coq6	ICS	heterozygote	0.979679	normal		MGI:108017	17775	Laptm4a	ICS	homozygote	0.957555	normal		MGI:1923428	76178
MGI:2443575	320204	Mettl20	UC Davis	homozygote	0.68506	below5		MGI:99917	20512	Slc1a3	JAX	heterozygote	0.749954	below5		MGI:1914930	67680	Sdhb	HMGU	heterozygote	0.828753	below5		MGI:1336993	108011	Ap4e1	BCM	homozygote	0.817552	below5		MGI:1194495	14294	Fpr3	ICS	homozygote	0.979757	normal		MGI:1913649	66399	Tsfm	WTSI	heterozygote	0.957739	normal		MGI:97381	78405
MGI:96705	16691	Krt8	ICS	heterozygote	0.685723	below5		MGI:99474	216869	Arrb2	JAX	homozygote	0.75031	below5		MGI:1915878	68628	Fbxw9	BCM	homozygote	0.829023	below5		MGI:1927170	57815	Spata5	BCM	heterozygote	0.817654	below5		MGI:2679336	212712	Satb2	TCP	heterozygote	0.979889	normal		MGI:1344414	24068	Sra1	TCP	homozygote	0.957788	normal		MGI:1914040	66790
MGI:103292	19331	Rab19	ICS	homozygote	0.686907	below5		MGI:2385324	241070	Gpr1	MRC Harwell	homozygote	0.751006	below5		MGI:109380	16155	Il10rb	WTSI	homozygote	0.829944	below5		MGI:88296	12287	Cacna1b	MRC Harwell	homozygote	0.817691	below5		MGI:103286	11975	Atp6v0a1	TCP	heterozygote	0.980099	normal		MGI:1918882	235281	Scn3b	WTSI	homozygote	0.958226	normal		MGI:1278321	227867
MGI:2135601	55963	Slc1a4	WTSI	homozygote	0.687269	below5		MGI:1352750	29867	Cabp1	MRC Harwell	homozygote	0.751429	below5		MGI:1328368	107951	Cdk9	UC Davis	heterozygote	0.830291	below5		MGI:1914346	67096	Mmachc	TCP	heterozygote	0.817917	below5		MGI:2448567	244059	Chd2	TCP	homozygote	0.980221	normal		MGI:1289155	212528	Trmt1	ICS	heterozygote	0.958396	normal		MGI:1924567	215708
MGI:2685402	227357	Espnl	JAX	homozygote	0.692821	below5		MGI:1917115	69865	A1cf	JAX	homozygote	0.752054	below5		MGI:2143266	213208	Il20rb	UC Davis	homozygote	0.830291	below5		MGI:1915956	242406	Rgp1	JAX	heterozygote	0.820135	below5		MGI:1920942	73692	2410089E03Rik	TCP	heterozygote	0.980801	normal		MGI:1913429	66179	Ogfod3	BCM	homozygote	0.958552	normal		MGI:1891214	237091
MGI:1924817	170829	Tram2	WTSI	homozygote	0.693163	below5		MGI:98326	20604	Sst	RBRC	homozygote	0.752433	below5		MGI:102805	12495	Entpd1	HMGU	homozygote	0.83052	below5		MGI:1920893	58248	1700123O20Rik	WTSI	homozygote	0.821007	below5		MGI:102805	12495	Entpd1	HMGU	homozygote	0.98088	normal		MGI:3590554	381306	BC055324	MRC Harwell	heterozygote	0.958581	normal		MGI:1923930	229722
MGI:2151153	117606	Boc	MRC Harwell	homozygote	0.693729	below5		MGI:2136890	224440	Setd4	WTSI	homozygote	0.752703	below5		MGI:88059	11820	App	ICS	heterozygote	0.83072	below5		MGI:2150302	114874	Ddhd1	WTSI	homozygote	0.821007	below5		MGI:1347071	26466	Zfp260	TCP	heterozygote	0.981294	normal		MGI:1915248	67998	Fam134c	MRC Harwell	homozygote	0.958606	normal		MGI:108017	17775
MGI:1934765	93695	Gpnmb	JAX	homozygote	0.695004	below5		MGI:96825	20341	Selenbp1	UC Davis	homozygote	0.75276	below5		MGI:1921293	74043	Pex26	TCP	heterozygote	0.831158	below5		MGI:2385920	64451	Dip2a	WTSI	homozygote	0.821007	below5		MGI:96623	16438	Itpr1	TCP	heterozygote	0.982073	normal		MGI:1913576	66326	Dnajc5b	ICS	homozygote	0.958759	normal		MGI:102806	11480
MGI:1923691	76441	Daam2	WTSI	homozygote	0.696275	below5		MGI:88107	232975	Atp1a3	MRC Harwell	heterozygote	0.753461	below5		MGI:1277184	52392	D1Ertd622e	JAX	heterozygote	0.831858	below5		MGI:105090	104245	Slc6a5	UC Davis	heterozygote	0.821296	below5		MGI:1921499	74249	Lrrc2	TCP	homozygote	0.982097	normal		MGI:1338871	12234	Btrc	MRC Harwell	homozygote	0.958938	normal		MGI:1098274	13115
MGI:2443187	320022	Ccdc79	UC Davis	heterozygote	0.699848	below5		MGI:103569	22439	Xk	UC Davis	homozygote_hemizygote	0.754003	below5		MGI:1922915	75665	Ccdc64	BCM	homozygote	0.833096	below5		MGI:108031	14744	Gpr65	UC Davis	homozygote	0.823319	below5		MGI:1888978	57764	Ntn4	BCM	homozygote	0.982308	normal		MGI:1914982	67732	Iah1	ICS	homozygote	0.958976	normal		MGI:1919912	72662
MGI:1933966	84004	Mcam	UC Davis	homozygote	0.702527	below5		MGI:1858430	224024	Scarf2	UC Davis	homozygote	0.75456	below5		MGI:1890391	83554	Fstl3	UC Davis	homozygote	0.833444	below5		MGI:1261834	22414	Wnt2b	UC Davis	homozygote	0.823319	below5		MGI:1340024	107747	Aldh1l1	HMGU	homozygote	0.982357	normal		MGI:109298	17164	Mapkapk2	MRC Harwell	homozygote	0.959375	normal		MGI:2683857	208439
MGI:2679721	330938	Dixdc1	JAX	homozygote	0.703322	below5		MGI:1196405	329506	Ctdspl2	BCM	heterozygote	0.755201	below5		MGI:95479	14080	Fabp1	MRC Harwell	homozygote	0.834352	below5		MGI:1915500	68250	Fam96a	WTSI	homozygote	0.823578	below5		MGI:1351614	27357	Gyg	BCM	heterozygote	0.982367	normal		MGI:2141101	277854	Depdc5	MRC Harwell	heterozygote	0.959395	normal		MGI:1929185	64931
MGI:2652819	207495	Baiap2l2	ICS	homozygote	0.704265	below5		MGI:1858952	54324	Arhgef5	TCP	homozygote	0.756066	below5		MGI:1860511	56198	Heyl	JAX	homozygote	0.834636	below5		MGI:97851	20516	Slc20a2	WTSI	homozygote	0.823593	below5		MGI:109359	18005	Nek2	TCP	homozygote	0.982482	normal		MGI:1922828	75578	Fggy	WTSI	homozygote	0.959633	normal		MGI:2140998	100763
MGI:97896	19693	Reg2	UC Davis	homozygote	0.704325	below5		MGI:1888986	53310	Dlg3	WTSI	homozygote_hemizygote	0.757045	below5		MGI:96239	15500	Hsf2	JAX	homozygote	0.834636	below5		MGI:3043001	382062	AB124611	UC Davis	homozygote	0.824186	below5		MGI:1924210	76960	Bcas1	TCP	homozygote	0.982507	normal		MGI:2679270	268417	Zkscan17	WTSI	heterozygote	0.959652	normal		MGI:88297	12424
MGI:1915230	67980	Gnpda2	UC Davis	homozygote	0.70471	below5		MGI:1917004	69754	Fbxo7	WTSI	homozygote	0.757719	below5		MGI:1346013	23828	Bves	UC Davis	homozygote	0.835546	below5		MGI:1920910	73660	Cabp4	UC Davis	homozygote	0.825342	below5		MGI:1344414	24068	Sra1	TCP	homozygote	0.982611	normal		MGI:1194495	14294	Fpr3	ICS	homozygote	0.959852	normal		MGI:106484	52822
MGI:1202395	17394	Mmp8	JAX	homozygote	0.706385	below5		MGI:104615	12801	Cnr1	UC Davis	heterozygote	0.757899	below5		MGI:2182607	257635	Sdsl	ICS	homozygote	0.835778	below5		MGI:95669	14473	Gc	UC Davis	homozygote	0.825342	below5		MGI:1927669	64385	Cyp4f14	HMGU	homozygote	0.982751	normal		MGI:2663998	211623	Plac9a	MRC Harwell	homozygote	0.960006	normal		MGI:1914723	67473
MGI:4936993	100233207	Gm17359	BCM	homozygote	0.706694	below5		MGI:1920423	73173	Pcdh18	UC Davis	homozygote	0.759346	below5		MGI:3619267	723830	Mir28a	NING	homozygote	0.838495	below5		MGI:1336208	16499	Kcnab3	UC Davis	homozygote	0.825342	below5		MGI:1913585	66335	Atp6v1c1	TCP	heterozygote	0.982839	normal		MGI:2448554	235627	Nbeal2	WTSI	homozygote	0.960011	normal		MGI:103292	19331
MGI:104533	20308	Ccl9	UC Davis	homozygote	0.709591	below5		MGI:1920455	73205	3110043O21Rik	UC Davis	homozygote	0.761099	below5		MGI:2676395	232491	Pyroxd1	BCM	heterozygote	0.838979	below5		MGI:2385184	229709	Ahcyl1	WTSI	homozygote	0.826133	below5		MGI:2139667	99586	Dpyd	TCP	homozygote	0.98286	normal		MGI:3650473	433416	Gm13547	WTSI	homozygote	0.960446	normal		MGI:1921701	74451
MGI:2442488	319655	Podxl2	UC Davis	homozygote	0.711444	below5		MGI:2687284	270198	Pfkfb4	UC Davis	homozygote	0.761238	below5		MGI:1270863	19072	Prep	JAX	heterozygote	0.840191	below5		MGI:1888986	53310	Dlg3	WTSI	homozygote_hemizygote	0.826133	below5		MGI:3583900	270162	Elmod1	MRC Harwell	homozygote	0.983138	normal		MGI:2675077	378700	Bpifb3	MRC Harwell	homozygote	0.960823	normal		MGI:1922546	75296
MGI:1096367	19186	Psme1	UC Davis	homozygote	0.712802	below5		MGI:1916351	69101	Ydjc	WTSI	homozygote	0.761479	below5		MGI:2685556	279028	Adamts13	BCM	homozygote	0.840223	below5		MGI:1336993	108011	Ap4e1	WTSI	homozygote	0.826149	below5		MGI:2145950	105782	Scrib	TCP	heterozygote	0.983451	normal		MGI:95479	14080	Fabp1	MRC Harwell	homozygote	0.960979	normal		MGI:1928369	56485
MGI:103559	20672	Sox18	JAX	homozygote	0.714391	below5		MGI:1922702	75452	Ascc2	BCM	heterozygote	0.763087	below5		MGI:2138647	98752	Fcrla	UC Davis	homozygote	0.840801	below5		MGI:1351661	622402	Akr1c12	NING	homozygote	0.826223	below5		MGI:1924337	77087	Ankrd11	ICS	heterozygote	0.983872	normal		MGI:1915549	68299	Vps53	WTSI	heterozygote	0.961292	normal		MGI:2152819	117592
MGI:109562	12778	Ackr3	ICS	heterozygote	0.715322	below5		MGI:2444554	227743	Mapkap1	BCM	heterozygote	0.764032	below5		MGI:1329045	22158	Tulp3	MRC Harwell	heterozygote	0.84132	below5		MGI:1913292	66042	Sostdc1	UC Davis	homozygote	0.826241	below5		MGI:1860138	56055	Gtpbp2	TCP	heterozygote	0.98392	normal		MGI:1921489	74239	Iqce	ICS	homozygote	0.96136	normal		MGI:1276575	19210
MGI:1923422	109042	Prkcdbp	UC Davis	homozygote	0.719994	below5		MGI:3608416	207393	Elfn2	UC Davis	homozygote	0.765272	below5		MGI:2677271	317750	Slc24a5	JAX	homozygote	0.841579	below5		MGI:1917711	70461	Crtc3	UC Davis	heterozygote	0.826353	below5		MGI:1914346	67096	Mmachc	TCP	heterozygote	0.983961	normal		MGI:1346863	26414	Mapk10	WTSI	homozygote	0.961543	normal		MGI:1195262	17160
MGI:894680	12013	Bach1	JAX	heterozygote	0.72114	below5		MGI:2149481	114886	Cygb	UC Davis	homozygote	0.765481	below5		MGI:1914848	56207	Uchl5	NING	heterozygote	0.841624	below5		MGI:2442082	238257	Tmem30b	UC Davis	homozygote	0.827365	below5		MGI:109618	11966	Atp6v1b2	TCP	heterozygote	0.984075	normal		MGI:99667	20979	Syt1	WTSI	heterozygote	0.96169	normal		MGI:2448567	244059
MGI:1202879	21416	Tcf7l2	WTSI	heterozygote	0.721901	below5		MGI:2148793	114229	Kiss1r	UC Davis	homozygote	0.766184	below5		MGI:109169	13819	Epas1	MRC Harwell	heterozygote	0.843062	below5		MGI:109166	14299	Ncs1	ICS	homozygote	0.827498	below5		MGI:2444103	245886	Ankrd27	ICS	homozygote	0.984411	normal		MGI:2669829	330286	D630045J12Rik	TCP	homozygote	0.961815	normal		MGI:2387356	217039
MGI:1921337	74087	Slc7a13	UC Davis	homozygote	0.724104	normal		MGI:97629	110312	Pmch	UC Davis	homozygote	0.766698	normal		MGI:1920093	72843	Prdm4	MRC Harwell	homozygote	0.843063	normal		MGI:2450574	338374	Ifnl3	JAX	homozygote	0.82797	normal		MGI:2153463	140498	Rxfp2	HMGU	homozygote	0.984661	normal		MGI:103225	13120	Cyp4b1	HMGU	homozygote	0.962792	normal		MGI:1298232	14945
MGI:1913429	66179	Ogfod3	BCM	homozygote	0.724259	normal		MGI:1919147	71897	Lypd6b	UC Davis	homozygote	0.766872	normal		MGI:1913368	66118	Sarnp	HMGU	heterozygote	0.843395	normal		MGI:1919338	72088	Ush1c	WTSI	homozygote	0.828689	normal		MGI:3039593	244579	Tox3	TCP	heterozygote	0.986063	normal		MGI:2685570	208431	Shroom4	TCP	homozygote_hemizygote	0.962804	normal		MGI:97850	19383
MGI:106604	14756	Gpld1	UC Davis	homozygote	0.724489	normal		MGI:1916599	69349	1700008O03Rik	WTSI	homozygote	0.767645	normal		MGI:3039562	407786	Taf9b	UC Davis	homozygote_hemizygote	0.844405	normal		MGI:109424	11304	Abca4	WTSI	homozygote	0.828704	normal		MGI:1096574	12351	Car4	HMGU	heterozygote	0.986478	normal		MGI:98647	21652	Phf1	NING	homozygote	0.962994	normal		MGI:1889619	58518
MGI:1194884	14026	Evl	MRC Harwell	homozygote	0.724609	normal		MGI:1922680	75430	Anapc15	JAX	heterozygote	0.768637	normal		MGI:1261436	109575	Tbx10	BCM	homozygote	0.847124	normal		MGI:99460	18131	Notch3	UC Davis	homozygote	0.82881	normal		MGI:109529	19708	Dpf2	TCP	heterozygote	0.986672	normal		MGI:1194508	13200	Ddost	TCP	heterozygote	0.962999	normal		MGI:1350985	27081
MGI:1889286	56410	Cbln3	JAX	homozygote	0.724779	normal		MGI:97513	18550	Furin	MRC Harwell	heterozygote	0.770133	normal		MGI:3619402	723865	Mir429	NING	heterozygote	0.847881	normal		MGI:2183535	227929	Cytip	BCM	homozygote	0.82902	normal		MGI:1338803	11634	Aire	TCP	heterozygote	0.986855	normal		MGI:1313312	13992	Khdrbs3	HMGU	homozygote	0.963013	normal		MGI:98960	22420
MGI:1927073	63959	Slc29a1	TCP	homozygote	0.728435	normal		MGI:2441869	213498	Arhgef11	MRC Harwell	homozygote	0.770302	normal		MGI:1914803	67553	Gstcd	BCM	homozygote	0.849726	normal		MGI:109331	18230	Nxn	BCM	heterozygote	0.82973	normal		MGI:1915283	68033	Cox19	TCP	heterozygote	0.986995	normal		MGI:1931838	56320	Dbn1	HMGU	heterozygote	0.96307	normal		MGI:1913955	66705
MGI:1919908	72658	2700097O09Rik	UC Davis	homozygote	0.72847	normal		MGI:1913340	66090	Ypel3	UC Davis	homozygote	0.771142	normal		MGI:1922091	74841	Usp38	MRC Harwell	homozygote	0.85003	normal		MGI:1891338	56504	Srpk3	UC Davis	homozygote_hemizygote	0.830736	normal		MGI:1913955	66705	Dnase1l2	ICS	homozygote	0.98714	normal		MGI:1352493	29810	Bag3	MRC Harwell	heterozygote	0.963209	normal		MGI:109359	18005
MGI:2385958	235312	C1qtnf5	JAX	homozygote	0.729212	normal		MGI:3040695	233826	Palb2	JAX	heterozygote	0.772283	normal		MGI:2140998	100763	Ube3c	RBRC	homozygote	0.850228	normal		MGI:96778	16854	Lgals3	MRC Harwell	homozygote	0.831096	normal		MGI:1341724	14593	Ggps1	HMGU	heterozygote	0.987417	normal		MGI:1916264	665113	Tnik	WTSI	homozygote	0.963303	normal		MGI:2182928	224792
MGI:1916233	72772	Rint1	JAX	heterozygote	0.72941	normal		MGI:1924337	77087	Ankrd11	ICS	heterozygote	0.772349	normal		MGI:1342276	76293	Mfap4	TCP	homozygote	0.852561	normal		MGI:2443187	320022	Ccdc79	UC Davis	heterozygote	0.831122	normal		MGI:2443967	224897	Dpp9	HMGU	heterozygote	0.987791	normal		MGI:1926116	109359	Fam175b	WTSI	homozygote	0.963468	normal		MGI:2667185	360013
MGI:2675256	223780	Adm2	UC Davis	homozygote	0.730085	normal		MGI:2157522	347708	Dppa1	WTSI	homozygote	0.772878	normal		MGI:1913376	66126	Elof1	JAX	heterozygote	0.854078	normal		MGI:1922570	75320	Etnk1	BCM	homozygote	0.831354	normal		MGI:1915625	68375	Ndufa8	HMGU	heterozygote	0.987971	normal		MGI:1925616	64337	Gng13	TCP	heterozygote	0.963696	normal		MGI:1336880	20624
MGI:108017	17775	Laptm4a	ICS	homozygote	0.730367	normal		MGI:97356	18103	Nme2	UC Davis	homozygote	0.77355	normal		MGI:1913606	66356	Knop1	BCM	homozygote	0.854478	normal		MGI:1915138	67888	Tmem100	TCP	heterozygote	0.831798	normal		MGI:1350985	27081	Zfp275	TCP	homozygote_hemizygote	0.988618	normal		MGI:1921701	74451	Pgs1	HMGU	heterozygote	0.964256	normal		MGI:2450123	213171
MGI:1916264	665113	Tnik	WTSI	homozygote	0.73049	normal		MGI:1859217	54152	Dnal4	ICS	heterozygote	0.774784	normal		MGI:102793	14314	Fstl1	MRC Harwell	homozygote	0.855255	normal		MGI:1924292	77042	Hyal4	BCM	homozygote	0.832166	normal		MGI:2681836	218832	Polr3a	TCP	heterozygote	0.98899	normal		MGI:2145950	105782	Scrib	TCP	heterozygote	0.964494	normal		MGI:88562	13033
MGI:96273	15550	Htr1a	JAX	homozygote	0.731197	normal		MGI:98754	21859	Timp3	JAX	homozygote	0.774981	normal		MGI:1352750	29867	Cabp1	MRC Harwell	homozygote	0.855256	normal		MGI:1855699	53611	Vti1a	UC Davis	homozygote	0.832422	normal		MGI:1915148	67898	Pef1	HMGU	homozygote	0.989058	normal		MGI:1913840	66590	Farsa	WTSI	heterozygote	0.964858	normal		MGI:97775	19139
MGI:2442600	208936	Adamts18	UC Davis	homozygote	0.731681	normal		MGI:1921471	74221	Tex37	UC Davis	homozygote	0.775498	normal		MGI:106675	11450	Adipoq	UC Davis	homozygote	0.855515	normal		MGI:1932094	81701	Egfl8	UC Davis	homozygote	0.832534	normal		MGI:88015	229665	Ampd1	TCP	heterozygote	0.9901	normal		MGI:1914081	69008	Cab39l	MRC Harwell	homozygote	0.965193	normal		MGI:104661	19883
MGI:1921123	73873	Fam161a	JAX	homozygote	0.733174	normal		MGI:95759	14663	Glycam1	JAX	homozygote	0.779238	normal		MGI:108520	14366	Fzd4	UC Davis	heterozygote	0.855515	normal		MGI:1888981	104444	Rexo2	MRC Harwell	heterozygote	0.832773	normal		MGI:1919918	72668	Skida1	TCP	heterozygote	0.990326	normal		MGI:108048	232187	Smyd5	WTSI	homozygote	0.966104	normal		MGI:2385191	229906
MGI:2147658	226250	Afap1l2	UC Davis	homozygote	0.733993	normal		MGI:1859619	54648	Ccdc120	JAX	homozygote	0.779567	normal		MGI:1922730	75480	1700003F12Rik	TCP	heterozygote	0.855577	normal		MGI:2135548	93672	Il24	JAX	homozygote	0.833194	normal		MGI:2683857	208439	Klhl29	ICS	heterozygote	0.990385	normal		MGI:1915367	68117	Apool	WTSI	hemizygote	0.966608	normal		MGI:88059	11820
MGI:1919150	71900	Tmem106b	UC Davis	homozygote	0.734764	normal		MGI:88555	13025	Ctla2b	TCP	heterozygote	0.779958	normal		MGI:1352750	29867	Cabp1	WTSI	homozygote	0.855858	normal		MGI:1913612	66362	Exosc3	UC Davis	heterozygote	0.833434	normal		MGI:2684894	195727	Nhs	TCP	homozygote_hemizygote	0.990672	normal		MGI:108007	16524	Kcnj9	MRC Harwell	homozygote	0.967008	normal		MGI:1196458	12492
MGI:99460	18131	Notch3	UC Davis	homozygote	0.735663	normal		MGI:3041226	57373	Akip1	JAX	homozygote	0.779965	normal		MGI:99878	19042	Ppm1a	MRC Harwell	homozygote	0.856001	normal		MGI:2673998	233071	Arhgap33	BCM	heterozygote	0.83379	normal		MGI:98960	22420	Wnt6	TCP	heterozygote	0.99081	normal		MGI:1921662	74412	Gle1	WTSI	heterozygote	0.9671	normal		MGI:3045314	214106
MGI:103098	14726	Pdpn	MRC Harwell	heterozygote	0.735947	normal		MGI:98959	22419	Wnt5b	UC Davis	homozygote	0.780333	normal		MGI:1921192	73942	Fam151b	MRC Harwell	homozygote	0.856363	normal		MGI:3603756	408022	Primpol	MRC Harwell	homozygote	0.836124	normal		MGI:1919201	71951	Gpc2	TCP	heterozygote	0.990884	normal		MGI:2679719	276905	Armc7	WTSI	heterozygote	0.967202	normal		MGI:1913868	66618
MGI:2181726	244701	Mtnr1b	UC Davis	homozygote	0.735956	normal		MGI:1913955	66705	Dnase1l2	MRC Harwell	homozygote	0.781049	normal		MGI:1916503	69253	Hspb2	JAX	homozygote	0.856856	normal		MGI:88294	12292	Cacna1s	JAX	heterozygote	0.838418	normal		MGI:88393	12648	Chd1	TCP	heterozygote	0.991133	normal		MGI:2384312	236733	Usp11	WTSI	hemizygote	0.967351	normal		MGI:94890	13361
MGI:2384936	216892	Spns2	WTSI	homozygote	0.736983	normal		MGI:1919139	71889	Epn3	UC Davis	homozygote	0.781063	normal		MGI:1916436	69186	Tmem256	UC Davis	homozygote	0.857617	normal		MGI:107465	18796	Plcb2	UC Davis	homozygote	0.838491	normal		MGI:109331	18230	Nxn	HMGU	heterozygote	0.991502	normal		MGI:109323	15559	Htr2b	NING	heterozygote	0.967355	normal		MGI:104897	19712
MGI:1919118	71868	Thegl	BCM	homozygote	0.737738	normal		MGI:2685728	380709	Spata22	UC Davis	homozygote	0.782281	normal		MGI:2673998	233071	Arhgap33	BCM	heterozygote	0.857985	normal		MGI:1914338	67088	Cand2	WTSI	homozygote	0.838926	normal		MGI:1921701	74451	Pgs1	HMGU	heterozygote	0.992204	normal		MGI:1914978	67728	Dph2	WTSI	heterozygote	0.967389	normal		MGI:1338017	12069
MGI:2389177	216028	Lrrtm3	UC Davis	homozygote	0.738617	normal		MGI:1194884	14026	Evl	MRC Harwell	homozygote	0.782659	normal		MGI:1931838	56320	Dbn1	TCP	heterozygote	0.858263	normal		MGI:1344388	24083	Natd1	WTSI	homozygote	0.839252	normal		MGI:1922687	75437	1700006E09Rik	BCM	homozygote	0.992213	normal		MGI:2442704	230235	Frrs1l	MRC Harwell	homozygote	0.967469	normal		MGI:1913416	66166
MGI:1196224	264064	Cdk8	ICS	heterozygote	0.739859	normal		MGI:1922670	75420	Secisbp2	WTSI	homozygote	0.783747	normal		MGI:1919918	72668	Skida1	TCP	heterozygote	0.858293	normal		MGI:2663998	211623	Plac9a	MRC Harwell	homozygote	0.839473	normal		MGI:109544	11630	Aim1	TCP	heterozygote	0.992407	normal		MGI:102805	12495	Entpd1	HMGU	homozygote	0.967511	normal		MGI:107823	13038
MGI:109572	22156	Tuft1	WTSI	homozygote	0.740712	normal		MGI:2138997	192212	Prom2	JAX	homozygote	0.783836	normal		MGI:1923566	109065	Dnaaf2	JAX	heterozygote	0.859633	normal		MGI:98737	21825	Thbs1	UC Davis	homozygote	0.839502	normal		MGI:1922814	75564	Rsph9	TCP	heterozygote	0.992504	normal		MGI:99833	19335	Rab23	MRC Harwell	heterozygote	0.967699	normal		MGI:99960	14030
MGI:1340031	18038	Nfkbil1	WTSI	homozygote	0.742249	normal		MGI:1316648	66395	Ahnak	MRC Harwell	heterozygote	0.785028	normal		MGI:2148975	81845	Gpank1	UC Davis	homozygote	0.86002	normal		MGI:1274784	110789	Adgrv1	UC Davis	homozygote	0.840369	normal		MGI:2136957	94040	Clmn	TCP	homozygote	0.992823	normal		MGI:99878	19042	Ppm1a	MRC Harwell	homozygote	0.967835	normal		MGI:1921256	74006
MGI:2670984	270802	BC048403	NING	homozygote	0.743472	normal		MGI:1927596	64297	Gprc5b	WTSI	homozygote	0.785773	normal		MGI:105491	52858	Cdipt	BCM	heterozygote	0.860021	normal		MGI:2159621	171282	Acot4	UC Davis	homozygote	0.840514	normal		MGI:102772	14469	Gbp2	HMGU	homozygote	0.993271	normal		MGI:1344394	23928	Lamc3	WTSI	homozygote	0.9679	normal		MGI:1309469	12373
MGI:109331	18230	Nxn	NING	heterozygote	0.744422	normal		MGI:1277959	13385	Dlg4	WTSI	homozygote	0.786369	normal		MGI:1913390	66140	Ska2	JAX	heterozygote	0.860228	normal		MGI:2142364	233876	Hirip3	UC Davis	homozygote	0.840514	normal		MGI:103202	11564	Adsl	BCM	heterozygote	0.993352	normal		MGI:97381	78405	Ntf5	ICS	homozygote	0.967945	normal		MGI:95414	13872
MGI:1344333	23947	Mid2	UC Davis	homozygote_hemizygote	0.744653	normal		MGI:96276	15552	Htr1d	JAX	homozygote	0.78779	normal		MGI:2676874	387242	Mir200a	NING	heterozygote	0.860396	normal		MGI:103202	11564	Adsl	BCM	heterozygote	0.841097	normal		MGI:1289288	52710	Slc52a2	TCP	heterozygote	0.99368	normal		MGI:105058	11937	Atp2a1	MRC Harwell	heterozygote	0.967963	normal		MGI:96705	16691
MGI:2443778	207686	Cfap69	UC Davis	homozygote	0.74579	normal		MGI:97523	18574	Pde1b	BCM	homozygote	0.790028	normal		MGI:101784	18008	Nes	JAX	homozygote	0.861022	normal		MGI:108022	320795	Pkn1	MRC Harwell	homozygote	0.841149	normal		MGI:1914780	67530	Uqcrb	HMGU	heterozygote	0.99389	normal		MGI:109567	22381	Wbp5	WTSI	hemizygote	0.967984	normal		MGI:107624	17855
MGI:1917890	70640	Dcp2	ICS	heterozygote	0.745893	normal		MGI:1861379	56640	Klk4	UC Davis	homozygote	0.790099	normal		MGI:1261912	330369	Fbxo41	UC Davis	homozygote	0.861221	normal		MGI:1919782	269003	Sap130	WTSI	heterozygote	0.841482	normal		MGI:1919912	72662	Dis3	HMGU	heterozygote	0.993922	normal		MGI:1927665	64384	Sirt3	WTSI	homozygote	0.968208	normal		MGI:2685844	381359
MGI:2652846	241118	Asic4	UC Davis	homozygote	0.746084	normal		MGI:1919594	72344	Usp36	NING	heterozygote	0.790567	normal		MGI:1923930	229722	5330417C22Rik	ICS	heterozygote	0.862042	normal		MGI:1352750	29867	Cabp1	WTSI	homozygote	0.841498	normal		MGI:1915213	67963	Npc2	TCP	heterozygote	0.99407	normal		MGI:1920223	72973	Fbxo47	WTSI	homozygote	0.968483	normal		MGI:1346072	228769
MGI:1917810	70560	Wars2	JAX	heterozygote	0.747143	normal		MGI:1915459	68209	Rnaseh2c	WTSI	heterozygote	0.791278	normal		MGI:2446166	218518	Marveld2	MRC Harwell	homozygote	0.862222	normal		MGI:1333800	16068	Il18bp	UC Davis	homozygote	0.841525	normal		MGI:1925616	64337	Gng13	TCP	heterozygote	0.994402	normal		MGI:1921258	74008	Arsg	WTSI	homozygote	0.968534	normal		MGI:1920180	72930
MGI:2444507	214425	Cilp	BCM	homozygote	0.749613	normal		MGI:2384891	214951	Rhbdl1	TCP	heterozygote	0.792141	normal		MGI:1922853	69871	Ppp1r35	JAX	heterozygote	0.862411	normal		MGI:2143266	213208	Il20rb	UC Davis	homozygote	0.841525	normal		MGI:1195985	12418	Cbx4	TCP	heterozygote	0.994521	normal		MGI:2442510	226539	Dars2	WTSI	heterozygote	0.968562	normal		MGI:97621	18817
MGI:1346878	26410	Map3k8	UC Davis	homozygote	0.749919	normal		MGI:2442875	240322	Adamts19	WTSI	homozygote	0.79254	normal		MGI:1270839	12301	Cacybp	UC Davis	heterozygote	0.862872	normal		MGI:2141450	231986	Jazf1	UC Davis	heterozygote	0.842537	normal		MGI:1923428	76178	Coa5	TCP	heterozygote	0.994979	normal		MGI:3588216	381534	Ube2u	MRC Harwell	homozygote	0.968578	normal		MGI:2443034	268783
MGI:1926119	228026	Pdk1	UC Davis	homozygote	0.750047	normal		MGI:3039628	237926	Rsad1	WTSI	homozygote	0.79272	normal		MGI:1352493	29810	Bag3	MRC Harwell	heterozygote	0.863963	normal		MGI:1328368	107951	Cdk9	UC Davis	heterozygote	0.842681	normal		MGI:104630	22375	Wars	HMGU	heterozygote	0.995021	normal		MGI:3606484	244694	Kdm4d	WTSI	homozygote	0.968978	normal		MGI:1913955	66705
MGI:2384986	218215	Rnf144b	ICS	homozygote	0.751449	normal		MGI:2444207	320528	Vps13c	HMGU	homozygote	0.793327	normal		MGI:1913310	66060	Cystm1	HMGU	homozygote	0.864094	normal		MGI:1913284	59029	Psmd14	NING	heterozygote	0.843084	normal		MGI:2147627	107271	Yars	TCP	heterozygote	0.995647	normal		MGI:104897	19712	Rest	HMGU	heterozygote	0.969475	normal		MGI:1917678	70428
MGI:2158468	170813	Ms4a3	UC Davis	homozygote	0.751717	normal		MGI:97896	19693	Reg2	UC Davis	homozygote	0.793967	normal		MGI:2387643	232987	B9d2	WTSI	heterozygote	0.86453	normal		MGI:1915098	67848	Ddx55	WTSI	heterozygote	0.844038	normal		MGI:1336880	20624	Eftud2	ICS	heterozygote	0.995672	normal		MGI:97429	23960	Oas1g	WTSI	homozygote	0.969513	normal		MGI:2385088	226026
MGI:2444554	227743	Mapkap1	BCM	heterozygote	0.751813	normal		MGI:1316658	13057	Cyba	WTSI	homozygote	0.79433	normal		MGI:2147616	107260	Otub1	ICS	heterozygote	0.864766	normal		MGI:1915089	67839	Gpsm1	UC Davis	homozygote	0.844559	normal		MGI:1920180	72930	Ppp2r2b	TCP	homozygote	0.9959	normal		MGI:2444889	320858	L3mbtl4	TCP	homozygote	0.969613	normal		MGI:1916279	69029
MGI:1918414	71164	Zdhhc11	JAX	homozygote	0.752237	normal		MGI:1914933	67683	Pbdc1	WTSI	homozygote_hemizygote	0.794851	normal		MGI:2385228	231633	Tmem119	UC Davis	homozygote	0.864974	normal		MGI:109331	18230	Nxn	TCP	heterozygote	0.844684	normal		MGI:1858952	54324	Arhgef5	TCP	homozygote	0.996284	normal		MGI:1343177	76815	Calcoco2	WTSI	homozygote	0.969642	normal		MGI:2145369	105298
MGI:1098222	19711	Resp18	JAX	homozygote	0.752502	normal		MGI:2443881	226525	Rasal2	WTSI	homozygote	0.795231	normal		MGI:1928140	64658	Mrps25	JAX	heterozygote	0.865188	normal		MGI:1920942	73692	2410089E03Rik	TCP	heterozygote	0.844711	normal		MGI:2442115	319481	Wdr59	BCM	heterozygote	0.996341	normal		MGI:3588225	434778	Ccdc160	WTSI	hemizygote	0.969676	normal		MGI:2685570	208431
MGI:95667	231044	Gbx1	MRC Harwell	homozygote	0.755233	normal		MGI:1919419	72169	Trim29	WTSI	homozygote	0.795425	normal		MGI:1927204	56494	Gosr2	MRC Harwell	heterozygote	0.867447	normal		MGI:3608413	230726	Rhbdl2	JAX	homozygote	0.844948	normal		MGI:1922863	75613	Med25	ICS	heterozygote	0.996608	normal		MGI:106590	15116	Has1	MRC Harwell	homozygote	0.969789	normal		MGI:1196224	264064
MGI:1922333	75083	Usp50	NING	heterozygote	0.755901	normal		MGI:1261912	330369	Fbxo41	UC Davis	homozygote	0.795463	normal		MGI:2385908	240058	Cpne5	BCM	homozygote	0.86794	normal		MGI:2387609	224807	Tmem63b	ICS	heterozygote	0.845853	normal		MGI:2667185	360013	Myo18a	TCP	heterozygote	0.996717	normal		MGI:102772	14469	Gbp2	HMGU	homozygote	0.969832	normal		MGI:107416	20922
MGI:3528602	630952	Ang6	UC Davis	homozygote	0.756083	normal		MGI:1915509	68259	Ift80	WTSI	heterozygote	0.797366	normal		MGI:1922082	212980	Slc45a3	UC Davis	homozygote	0.868428	normal		MGI:1922915	75665	Ccdc64	BCM	homozygote	0.845968	normal		MGI:1913416	66166	S100a14	TCP	heterozygote	0.996831	normal		MGI:1924408	217707	Coq6	ICS	heterozygote	0.96989	normal		MGI:2663979	232836
MGI:88135	21784	Tff1	WTSI	homozygote	0.756094	normal		MGI:1914803	67553	Gstcd	BCM	homozygote	0.797621	normal		MGI:88047	11804	Aplp2	BCM	homozygote	0.868644	normal		MGI:2443226	211948	Pde12	BCM	heterozygote	0.845968	normal		MGI:109573	21745	Tep1	TCP	homozygote	0.997183	normal		MGI:3040700	332221	Zscan10	WTSI	heterozygote	0.969913	normal		MGI:1859217	54152
MGI:1347357	93843	Pnck	UC Davis	homozygote_hemizygote	0.756854	normal		MGI:1921362	74112	Usp16	NING	heterozygote	0.798673	normal		MGI:1913711	66461	Ptpmt1	TCP	heterozygote	0.868977	normal		MGI:1915525	68275	Rpa1	JAX	heterozygote	0.846253	normal		MGI:104661	19883	Rora	HMGU	heterozygote	0.99738	normal		MGI:2679336	212712	Satb2	TCP	heterozygote	0.969918	normal		MGI:1197006	19193
MGI:2384312	236733	Usp11	WTSI	homozygote_hemizygote	0.758103	normal		MGI:1915878	68628	Fbxw9	BCM	homozygote	0.799287	normal		MGI:109347	17022	Lum	UC Davis	heterozygote	0.869178	normal		MGI:1861457	56455	Dynll1	WTSI	heterozygote	0.846624	normal		MGI:109562	12778	Ackr3	ICS	heterozygote	0.997591	normal		MGI:1923799	330409	Cecr2	TCP	heterozygote	0.970051	normal		MGI:2444889	320858
MGI:1920442	73192	Xpot	BCM	heterozygote	0.758346	normal		MGI:2149209	246190	Otoa	UC Davis	homozygote	0.800124	normal		MGI:97279	17960	Nat1	JAX	homozygote	0.869354	normal		MGI:1927222	56419	Diaph3	JAX	heterozygote	0.847746	normal		MGI:1923363	76113	Lpo	HMGU	homozygote	0.997592	normal		MGI:1935151	93691	Klf7	MRC Harwell	heterozygote	0.97026	normal		MGI:1925616	64337
MGI:2385115	226791	Lyplal1	UC Davis	homozygote	0.758472	normal		MGI:1315208	14789	P3h3	UC Davis	homozygote	0.800193	normal		MGI:1914249	66999	Med28	UC Davis	heterozygote	0.870229	normal		MGI:2385324	241070	Gpr1	MRC Harwell	homozygote	0.847853	normal		MGI:2137586	94245	Dtnbp1	TCP	homozygote	0.997607	normal		MGI:98970	22433	Xbp1	WTSI	heterozygote	0.970296	normal		MGI:1917761	70511
MGI:894652	22224	Usp10	NING	heterozygote	0.759963	normal		MGI:1859648	54632	Ftsj1	BCM	homozygote_hemizygote	0.800702	normal		MGI:107566	16579	Kifap3	WTSI	heterozygote	0.870254	normal		MGI:99878	19042	Ppm1a	MRC Harwell	homozygote	0.848329	normal		MGI:1345189	104349	Zfp119a	HMGU	homozygote	0.9977	normal		MGI:1923523	76273	Ndfip2	HMGU	homozygote	0.970328	normal		MGI:1096574	12351
MGI:1921266	74016	Phf19	UC Davis	homozygote	0.761452	normal		MGI:1924817	170829	Tram2	WTSI	homozygote	0.800909	normal		MGI:2448554	235627	Nbeal2	WTSI	homozygote	0.870271	normal		MGI:2653863	227289	Gpbar1	UC Davis	homozygote	0.848605	normal		MGI:2443016	99899	Ifi44	TCP	homozygote	0.997819	normal		MGI:2385276	233107	Kctd15	TCP	heterozygote	0.970333	normal		MGI:1927594	64294
MGI:1339957	18439	P2rx7	HMGU	homozygote	0.762127	normal		MGI:1922915	75665	Ccdc64	BCM	homozygote	0.801528	normal		MGI:99474	216869	Arrb2	JAX	homozygote	0.87028	normal		MGI:99161	22658	Pcgf2	UC Davis	heterozygote	0.848605	normal		MGI:87878	11425	Apoc4	HMGU	homozygote	0.997962	normal		MGI:2442056	319455	Pld5	WTSI	homozygote	0.970461	normal		MGI:1933199	240427
MGI:108384	12227	Btg2	JAX	homozygote	0.762295	normal		MGI:893578	20778	Scarb1	BCM	homozygote	0.801842	normal		MGI:1929655	56724	Cript	JAX	heterozygote	0.870743	normal		MGI:2676828	387161	Mir143	NING	heterozygote	0.848705	normal		MGI:103225	13120	Cyp4b1	HMGU	homozygote	0.998224	normal		MGI:1922032	74782	Glt8d2	WTSI	homozygote	0.970695	normal		MGI:1859162	50849
MGI:1920081	72831	Dhx30	JAX	heterozygote	0.762427	normal		MGI:97740	18970	Polb	WTSI	heterozygote	0.801891	normal		MGI:3642995	240916	Vsig8	JAX	homozygote	0.870743	normal		MGI:104872	19047	Ppp1cc	NING	homozygote	0.848705	normal		MGI:1917890	70640	Dcp2	ICS	heterozygote	0.998319	normal		MGI:1860418	56174	Nagk	MRC Harwell	homozygote	0.970815	normal		MGI:2145950	105782
MGI:96778	16854	Lgals3	MRC Harwell	homozygote	0.76305	normal		MGI:2676879	387200	Mir204	NING	homozygote	0.802346	normal		MGI:1859162	50849	Rnf10	TCP	heterozygote	0.870876	normal		MGI:103100	12354	Car7	JAX	heterozygote	0.848865	normal		MGI:2444889	320858	L3mbtl4	TCP	homozygote	0.998372	normal		MGI:107403	12747	Clk1	WTSI	homozygote	0.970826	normal		MGI:2449939	229007
MGI:1354708	76454	Fbxo31	BCM	homozygote	0.764023	normal		MGI:3045314	214106	4933430I17Rik	ICS	homozygote	0.802912	normal		MGI:2178323	232370	Clstn3	MRC Harwell	homozygote	0.870933	normal		MGI:1355321	50883	Chek2	JAX	homozygote	0.848865	normal		MGI:1914502	67252	Cap2	HMGU	heterozygote	0.998399	normal		MGI:2385115	226791	Lyplal1	MRC Harwell	homozygote	0.970963	normal		MGI:103224	14148
MGI:98970	22433	Xbp1	MRC Harwell	heterozygote	0.764222	normal		MGI:2670981	240595	Kcnv2	WTSI	homozygote	0.803257	normal		MGI:88296	12287	Cacna1b	MRC Harwell	homozygote	0.870933	normal		MGI:2448554	235627	Nbeal2	WTSI	homozygote	0.849149	normal		MGI:97775	19139	Prps1	ICS	heterozygote	0.99856	normal		MGI:1315204	53945	Slc40a1	MRC Harwell	heterozygote	0.971156	normal		MGI:104516	22626
MGI:2685107	627191	Syndig1l	UC Davis	homozygote	0.764432	normal		MGI:1278321	227867	Epc2	HMGU	heterozygote	0.803685	normal		MGI:1919598	108897	Aif1l	BCM	homozygote	0.871561	normal		MGI:2178051	239556	Cacna1i	BCM	homozygote	0.851042	normal		MGI:2685556	279028	Adamts13	BCM	homozygote	0.998781	normal		MGI:2385191	229906	Gtf2b	TCP	heterozygote	0.971163	normal		MGI:1925927	109331
MGI:3039623	240174	Thada	BCM	homozygote	0.765138	normal		MGI:2684139	192775	Kcnh6	UC Davis	homozygote	0.804011	normal		MGI:1859217	54152	Dnal4	ICS	heterozygote	0.871575	normal		MGI:1928893	56546	Sec1	WTSI	homozygote	0.85172	normal		MGI:1916784	69534	Avpi1	HMGU	homozygote	0.998865	normal		MGI:2443016	99899	Ifi44	TCP	homozygote	0.971189	normal		MGI:95281	13605
MGI:104696	20277	Scnn1b	MRC Harwell	heterozygote	0.76761	normal		MGI:1202295	12497	Entpd6	WTSI	homozygote	0.80449	normal		MGI:1921661	74411	Plpp6	UC Davis	homozygote	0.872031	normal		MGI:1921266	74016	Phf19	UC Davis	homozygote	0.851929	normal		MGI:1891341	64898	Lpin2	TCP	homozygote	0.998888	normal		MGI:1921713	74463	Exoc3l2	WTSI	homozygote	0.971666	normal		MGI:1919292	72042
MGI:3027896	232314	Ppp4r2	RBRC	heterozygote	0.769905	normal		MGI:1346334	23890	Gpr34	UC Davis	homozygote_hemizygote	0.804802	normal		MGI:1916351	69101	Ydjc	JAX	homozygote	0.872132	normal		MGI:1915795	68545	Ecscr	UC Davis	homozygote	0.852314	normal		MGI:1920344	73094	Sgip1	HMGU	homozygote	0.999036	normal		MGI:2384806	210029	Metrnl	WTSI	homozygote	0.971998	normal		MGI:2445153	269582
MGI:96238	15499	Hsf1	JAX	heterozygote	0.770102	normal		MGI:1929676	58182	Prokr1	JAX	homozygote	0.805484	normal		MGI:99433	11843	Arf4	UC Davis	heterozygote	0.872331	normal		MGI:3039623	240174	Thada	BCM	homozygote	0.852463	normal		MGI:1923523	76273	Ndfip2	HMGU	homozygote	0.999115	normal		MGI:88289	12416	Cbx2	MRC Harwell	heterozygote	0.97218	normal		MGI:1859214	54128
MGI:2685454	207806	Usf3	BCM	heterozygote	0.77024	normal		MGI:1914535	67285	Cwc27	JAX	heterozygote	0.805652	normal		MGI:2664357	225256	Dsg1b	WTSI	homozygote	0.873151	normal		MGI:2443686	234542	Rtbdn	WTSI	homozygote	0.853418	normal		MGI:1923930	229722	5330417C22Rik	ICS	heterozygote	0.999379	normal		MGI:98742	21833	Thra	ICS	heterozygote	0.972267	normal		MGI:2450151	338337
MGI:1355321	50883	Chek2	JAX	homozygote	0.773278	normal		MGI:1330861	13175	Dclk1	WTSI	heterozygote	0.805826	normal		MGI:1925642	214459	Fnbp1l	UC Davis	homozygote	0.873382	normal		MGI:2182607	257635	Sdsl	ICS	homozygote	0.8535	normal		MGI:700009	20404	Sh3gl2	TCP	homozygote	0.999827	normal		MGI:107566	16579	Kifap3	WTSI	heterozygote	0.972439	normal		MGI:2158015	212108
MGI:1921471	74221	Tex37	UC Davis	homozygote	0.773385	normal		MGI:109572	22156	Tuft1	WTSI	homozygote	0.807966	normal		MGI:1861622	56752	Aldh9a1	BCM	homozygote	0.873484	normal		MGI:2685419	230959	Ajap1	JAX	homozygote	0.853716	normal		MGI:2152819	117592	B3galt6	TCP	heterozygote	0.99984	normal		MGI:2151153	117606	Boc	MRC Harwell	homozygote	0.972457	normal		MGI:106562	52840
MGI:1918984	103135	Pan2	NING	homozygote	0.773386	normal		MGI:1918414	71164	Zdhhc11	JAX	homozygote	0.808225	normal		MGI:2136957	94040	Clmn	TCP	homozygote	0.873929	normal		MGI:1918511	382406	Poc1b	UC Davis	homozygote	0.85424	normal		MGI:109331	18230	Nxn	TCP	heterozygote	1.00001	normal		MGI:2444554	227743	Mapkap1	BCM	heterozygote	0.972752	normal		MGI:1931838	56320
MGI:1920145	72895	Setd5	WTSI	heterozygote	0.773496	normal		MGI:1858213	53895	Clpp	WTSI	homozygote	0.808258	normal		MGI:2389177	216028	Lrrtm3	UC Davis	homozygote	0.874433	normal		MGI:1914804	67554	Slc25a30	WTSI	homozygote	0.85426	normal		MGI:1914040	66790	Grtp1	TCP	homozygote	1.00056	normal		MGI:2159727	171463	Il17rd	MRC Harwell	homozygote	0.973052	normal		MGI:1923520	223601
MGI:1920432	73182	Pear1	WTSI	homozygote	0.773505	normal		MGI:2444210	217166	Nr1d1	BCM	homozygote	0.808405	normal		MGI:2685169	210573	Tmem151b	JAX	homozygote	0.875218	normal		MGI:3028075	270004	Foxi2	JAX	homozygote	0.854379	normal		MGI:1336993	108011	Ap4e1	TCP	homozygote	1.0008	normal		MGI:1917855	70605	Zdhhc24	MRC Harwell	homozygote	0.973114	normal		MGI:97488	18506
MGI:1351619	27413	Abcb11	HMGU	heterozygote	0.773748	normal		MGI:2446239	233733	Galnt18	WTSI	homozygote	0.808546	normal		MGI:3043001	382062	AB124611	UC Davis	homozygote	0.875635	normal		MGI:1336993	108011	Ap4e1	MRC Harwell	homozygote	0.854555	normal		MGI:107801	11947	Atp5b	TCP	heterozygote	1.00106	normal		MGI:1919305	72055	Slc38a10	WTSI	homozygote	0.97312	normal		MGI:94869	13176
MGI:2181621	239435	Aard	UC Davis	homozygote	0.774835	normal		MGI:2669829	330286	D630045J12Rik	TCP	homozygote	0.80879	normal		MGI:1915213	67963	Npc2	TCP	heterozygote	0.877015	normal		MGI:109320	17388	Mmp15	BCM	homozygote	0.854594	normal		MGI:88473	12857	Cox4i1	TCP	heterozygote	1.00113	normal		MGI:2448704	71562	Afmid	MRC Harwell	homozygote	0.973539	normal		MGI:108081	19027
MGI:3577024	619665	Klf14	UC Davis	homozygote	0.77522	normal		MGI:1343142	11867	Arpc1b	WTSI	homozygote	0.809981	normal		MGI:2442512	233067	Lrfn3	UC Davis	homozygote	0.877586	normal		MGI:1919107	228993	Slc17a9	UC Davis	homozygote	0.854674	normal		MGI:1921765	68916	Cdkal1	HMGU	homozygote	1.00115	normal		MGI:2442115	319481	Wdr59	BCM	heterozygote	0.973581	normal		MGI:1923434	76184
MGI:3028577	217151	Arl5c	UC Davis	homozygote	0.775605	normal		MGI:1913102	57255	Cldn13	JAX	homozygote	0.809991	normal		MGI:1926102	243937	Zfp536	JAX	heterozygote	0.877687	normal		MGI:1859217	54152	Dnal4	ICS	heterozygote	0.85503	normal		MGI:1931838	56320	Dbn1	ICS	heterozygote	1.00142	normal		MGI:1929691	65221	Slc15a3	MRC Harwell	homozygote	0.973638	normal		MGI:1095438	20526
MGI:99915	16780	Lamb3	MRC Harwell	homozygote	0.775689	normal		MGI:1352493	29810	Bag3	MRC Harwell	heterozygote	0.810127	normal		MGI:1913775	66525	Timm50	ICS	heterozygote	0.8778	normal		MGI:1922853	69871	Ppp1r35	JAX	heterozygote	0.855395	normal		MGI:1917678	70428	Polr3b	TCP	heterozygote	1.00147	normal		MGI:1917682	70432	Rufy2	WTSI	homozygote	0.973715	normal		MGI:1342276	76293
MGI:1096324	16988	Lst1	UC Davis	homozygote	0.777275	normal		MGI:1913955	66705	Dnase1l2	HMGU	homozygote	0.810163	normal		MGI:95521	14178	Fgf7	MRC Harwell	homozygote	0.8779	normal		MGI:2442855	270160	Rab39	JAX	homozygote	0.855395	normal		MGI:107624	17855	Mvk	TCP	heterozygote	1.00157	normal		MGI:2142624	407243	Tmem189	WTSI	homozygote	0.97386	normal		MGI:1922863	75613
MGI:1338002	14545	Gdap1	UC Davis	homozygote	0.778302	normal		MGI:109321	16775	Lama4	UC Davis	homozygote	0.811011	normal		MGI:1101760	12121	Bicd1	UC Davis	homozygote	0.878037	normal		MGI:1916197	68947	Chst8	UC Davis	homozygote	0.855396	normal		MGI:1339957	18439	P2rx7	HMGU	homozygote	1.00162	normal		MGI:2177178	192119	Dicer1	MRC Harwell	heterozygote	0.973913	normal		MGI:1921192	73942
MGI:1927665	64384	Sirt3	MRC Harwell	homozygote	0.778817	normal		MGI:1328357	22248	Unc119	UC Davis	homozygote	0.811672	normal		MGI:2444772	320799	Zhx3	UC Davis	homozygote	0.87817	normal		MGI:1891435	66477	Usmg5	MRC Harwell	homozygote	0.855991	normal		MGI:103292	19331	Rab19	ICS	homozygote	1.00163	normal		MGI:1924832	77582	Mboat7	MRC Harwell	heterozygote	0.974087	normal		MGI:1313312	13992
MGI:1351614	27357	Gyg	BCM	heterozygote	0.78052	normal		MGI:1859162	50849	Rnf10	WTSI	homozygote	0.811918	normal		MGI:2153093	121021	Cspg4	BCM	homozygote	0.878235	normal		MGI:2148975	81845	Gpank1	UC Davis	homozygote	0.856552	normal		MGI:1309478	217578	Baz1a	TCP	homozygote	1.00227	normal		MGI:2384590	234593	Ndrg4	MRC Harwell	homozygote	0.974384	normal		MGI:102772	14469
MGI:1922702	75452	Ascc2	BCM	heterozygote	0.781543	normal		MGI:1914430	67180	Yipf5	ICS	heterozygote	0.813063	normal		MGI:5546359	102443350	Xndc1	WTSI	homozygote	0.878927	normal		MGI:88223	12259	C1qa	JAX	homozygote	0.856701	normal		MGI:2145890	105722	Ano6	TCP	heterozygote	1.00233	normal		MGI:109331	18230	Nxn	WTSI	heterozygote	0.974434	normal		MGI:1343085	20747
MGI:3039628	237926	Rsad1	WTSI	homozygote	0.781738	normal		MGI:95636	14420	Galc	TCP	heterozygote	0.813084	normal		MGI:1914181	66931	1700010I14Rik	UC Davis	homozygote	0.879238	normal		MGI:1350985	27081	Zfp275	TCP	homozygote_hemizygote	0.856857	normal		MGI:1913955	66705	Dnase1l2	TCP	homozygote	1.00239	normal		MGI:1915500	68250	Fam96a	WTSI	homozygote	0.97466	normal		MGI:1203729	18704
MGI:1914457	67207	Lsm1	HMGU	homozygote	0.782739	normal		MGI:106604	14756	Gpld1	UC Davis	homozygote	0.813271	normal		MGI:2135608	93742	Pard3	MRC Harwell	heterozygote	0.879642	normal		MGI:2147162	106840	Unc119b	UC Davis	homozygote	0.857708	normal		MGI:2685431	234695	Rltpr	ICS	homozygote	1.00245	normal		MGI:2384294	245945	Rbm47	WTSI	homozygote	0.974681	normal		MGI:1858494	51800
MGI:1346334	23890	Gpr34	UC Davis	homozygote_hemizygote	0.783183	normal		MGI:3700200	620631	Ttc30a2	UC Davis	homozygote	0.813828	normal		MGI:1926176	78926	Gas2l1	UC Davis	homozygote	0.880439	normal		MGI:2178323	232370	Clstn3	MRC Harwell	homozygote	0.857906	normal		MGI:1923799	330409	Cecr2	TCP	heterozygote	1.00269	normal		MGI:105102	14778	Gpx3	MRC Harwell	heterozygote	0.974696	normal		MGI:1201682	19348
MGI:2676826	387159	Mir141	NING	heterozygote	0.783453	normal		MGI:1919557	72307	2510002D24Rik	UC Davis	homozygote	0.814784	normal		MGI:95684	14560	Gdf10	UC Davis	homozygote	0.880439	normal		MGI:97279	17960	Nat1	JAX	homozygote	0.858007	normal		MGI:87968	269378	Ahcy	TCP	heterozygote	1.00271	normal		MGI:1917278	70028	Dopey2	WTSI	homozygote	0.974743	normal		MGI:97011	17395
MGI:2446133	214424	Parp16	JAX	homozygote	0.783732	normal		MGI:1921527	74277	Chic2	MRC Harwell	heterozygote	0.815071	normal		MGI:1922725	75475	Oplah	HMGU	homozygote	0.88044	normal		MGI:1351614	27357	Gyg	BCM	heterozygote	0.858146	normal		MGI:1922546	75296	Fgfr1op	HMGU	heterozygote	1.00337	normal		MGI:1919918	72668	Skida1	WTSI	heterozygote	0.974963	normal		MGI:1353624	30878
MGI:1929185	64931	Izumo1r	WTSI	homozygote	0.783744	normal		MGI:102805	12495	Entpd1	HMGU	homozygote	0.815265	normal		MGI:1913898	66648	Tpgs2	JAX	homozygote	0.880464	normal		MGI:108520	14366	Fzd4	UC Davis	heterozygote	0.85872	normal		MGI:2139806	229285	Spg20	HMGU	homozygote	1.0036	normal		MGI:104661	19883	Rora	HMGU	heterozygote	0.97504	normal		MGI:1915671	68421
MGI:102563	13190	Dct	UC Davis	homozygote	0.784467	normal		MGI:2447076	269152	Kif26b	JAX	heterozygote	0.815901	normal		MGI:1351614	27357	Gyg	BCM	heterozygote	0.880611	normal		MGI:1919398	72148	Tdrp	UC Davis	homozygote	0.85872	normal		MGI:1927594	64294	Itm2c	HMGU	heterozygote	1.00368	normal		MGI:1914824	67574	Alg13	WTSI	hemizygote	0.975058	normal		MGI:1923523	76273
MGI:88289	12416	Cbx2	MRC Harwell	heterozygote	0.784811	normal		MGI:2682305	233532	Rsf1	TCP	heterozygote	0.816175	normal		MGI:1859162	50849	Rnf10	MRC Harwell	homozygote	0.881382	normal		MGI:104685	13345	Twist2	UC Davis	heterozygote	0.85872	normal		MGI:94890	13361	Dhfr	TCP	heterozygote	1.00375	normal		MGI:1920393	207615	Wdr37	WTSI	homozygote	0.975301	normal		MGI:2145890	105722
MGI:1860138	56055	Gtpbp2	TCP	heterozygote	0.784881	normal		MGI:98970	22433	Xbp1	MRC Harwell	heterozygote	0.816934	normal		MGI:99460	18131	Notch3	UC Davis	homozygote	0.88164	normal		MGI:97549	18643	Pfn1	WTSI	heterozygote	0.859386	normal		MGI:1891214	237091	Lhfpl1	TCP	homozygote_hemizygote	1.0044	normal		MGI:2384790	208836	Fanci	WTSI	heterozygote	0.975414	normal		MGI:2669829	330286
MGI:1918573	71323	Rassf8	UC Davis	heterozygote	0.784981	normal		MGI:2385958	235312	C1qtnf5	JAX	homozygote	0.817047	normal		MGI:97401	18261	Ocm	WTSI	homozygote	0.881788	normal		MGI:1913649	66399	Tsfm	WTSI	heterozygote	0.859402	normal		MGI:3617840	232680	Cpa2	HMGU	homozygote	1.00464	normal		MGI:1316742	16858	Lgals7	WTSI	homozygote	0.975523	normal		MGI:1929293	56506
MGI:1861305	110606	Fntb	NING	heterozygote	0.785042	normal		MGI:2444286	195018	Zzef1	UC Davis	homozygote	0.817167	normal		MGI:107465	18796	Plcb2	UC Davis	homozygote	0.88179	normal		MGI:1097717	107765	Ankrd1	UC Davis	homozygote	0.859731	normal		MGI:2384891	214951	Rhbdl1	TCP	heterozygote	1.00465	normal		MGI:1927665	64384	Sirt3	MRC Harwell	homozygote	0.975653	normal		MGI:109544	11630
MGI:2443731	232087	Mat2a	RBRC	heterozygote	0.785688	normal		MGI:104556	12575	Cdkn1a	UC Davis	homozygote	0.817237	normal		MGI:102934	20289	Scx	UC Davis	heterozygote	0.88179	normal		MGI:1921395	74145	F13a1	UC Davis	homozygote	0.859731	normal		MGI:1196224	264064	Cdk8	ICS	heterozygote	1.00469	normal		MGI:2144837	104831	Ptpn23	HMGU	heterozygote	0.975695	normal		MGI:1194495	14294
MGI:101878	20307	Ccl8	UC Davis	homozygote	0.785751	normal		MGI:1343044	19655	Rbmx	WTSI	homozygote_hemizygote	0.817452	normal		MGI:1922830	75580	Zbtb4	JAX	homozygote	0.882131	normal		MGI:97249	17863	Myb	UC Davis	heterozygote	0.859731	normal		MGI:3780550	100039707	Mthfsl	HMGU	homozygote	1.00469	normal		MGI:98960	22420	Wnt6	TCP	heterozygote	0.975802	normal		MGI:95636	14420
MGI:2442104	235542	Ppp2r3a	NING	homozygote	0.786433	normal		MGI:1202879	21416	Tcf7l2	WTSI	heterozygote	0.818576	normal		MGI:2388708	67928	Abca14	TCP	homozygote	0.882332	normal		MGI:1917115	69865	A1cf	JAX	homozygote	0.860619	normal		MGI:106562	52840	Dbndd2	TCP	homozygote	1.00485	normal		MGI:99953	14616	Gja8	MRC Harwell	homozygote	0.976012	normal		MGI:108027	13924
MGI:1891351	94214	Spock2	UC Davis	homozygote	0.787182	normal		MGI:96691	16667	Krt17	JAX	heterozygote	0.818742	normal		MGI:97249	17863	Myb	UC Davis	heterozygote	0.882841	normal		MGI:2182269	241066	Carf	JAX	homozygote	0.860619	normal		MGI:88357	12567	Cdk4	TCP	heterozygote	1.00501	normal		MGI:1096574	12351	Car4	HMGU	heterozygote	0.976038	normal		MGI:88393	12648
MGI:96816	16939	Lor	UC Davis	heterozygote	0.787806	normal		MGI:2443731	232087	Mat2a	RBRC	heterozygote	0.819532	normal		MGI:1929865	59027	Nampt	UC Davis	heterozygote	0.883892	normal		MGI:1930153	78977	Popdc3	UC Davis	homozygote	0.860743	normal		MGI:97511	18548	Pcsk1	ICS	heterozygote	1.00515	normal		MGI:1353495	11739	Slc25a4	WTSI	homozygote	0.976055	normal		MGI:1915213	67963
MGI:1196251	69743	Casz1	MRC Harwell	heterozygote	0.788717	normal		MGI:105064	105243	Slc9a3	TCP	heterozygote	0.81977	normal		MGI:109542	20962	Sycp3	JAX	homozygote	0.884035	normal		MGI:105926	271457	Rab5a	JAX	homozygote	0.861925	normal		MGI:1336894	17434	Mocs2	HMGU	heterozygote	1.0053	normal		MGI:1919451	72201	Otud6b	MRC Harwell	heterozygote	0.976089	normal		MGI:1916419	69169
MGI:1918248	70998	Phf6	ICS	heterozygote	0.788951	normal		MGI:109161	14773	Grk5	UC Davis	homozygote	0.820506	normal		MGI:1913277	58799	Crbn	UC Davis	homozygote	0.884043	normal		MGI:1929709	57435	Plin4	UC Davis	homozygote	0.863777	normal		MGI:1347522	26565	Pla2g10	HMGU	homozygote	1.00575	normal		MGI:1861607	107338	Gbf1	WTSI	heterozygote	0.976123	normal		MGI:1347054	26384
MGI:1921362	74112	Usp16	NING	heterozygote	0.790517	normal		MGI:1328368	107951	Cdk9	UC Davis	heterozygote	0.821271	normal		MGI:2445179	223693	Tmem184b	UC Davis	homozygote	0.884043	normal		MGI:1923549	76299	Erp44	WTSI	heterozygote	0.864497	normal		MGI:1338883	14584	Gfpt2	HMGU	homozygote	1.00591	normal		MGI:1913955	66705	Dnase1l2	ICS	homozygote	0.976139	normal		MGI:88555	13025
MGI:104630	22375	Wars	HMGU	heterozygote	0.790567	normal		MGI:1891351	94214	Spock2	UC Davis	homozygote	0.821602	normal		MGI:106096	16949	Loxl1	JAX	homozygote	0.88463	normal		MGI:2446634	214150	Ago3	WTSI	homozygote	0.864513	normal		MGI:2444415	320635	Cyb5r2	MRC Harwell	homozygote	1.00618	normal		MGI:2137586	94245	Dtnbp1	TCP	homozygote	0.97615	normal		MGI:1927594	64294
MGI:1353498	18674	Slc25a3	UC Davis	heterozygote	0.790632	normal		MGI:1351619	27413	Abcb11	HMGU	heterozygote	0.821643	normal		MGI:1099809	14165	Fgf10	MRC Harwell	heterozygote	0.884867	normal		MGI:1927596	64297	Gprc5b	WTSI	homozygote	0.864513	normal		MGI:104516	22626	Slc23a3	TCP	homozygote	1.00631	normal		MGI:1352750	29867	Cabp1	MRC Harwell	homozygote	0.976156	normal		MGI:1098748	52468
MGI:1860443	56187	Rabggta	NING	heterozygote	0.791224	normal		MGI:1933105	79560	Ublcp1	BCM	heterozygote	0.822655	normal		MGI:1914295	67045	Riok2	UC Davis	heterozygote	0.885244	normal		MGI:1919210	71960	Myh14	WTSI	homozygote	0.864513	normal		MGI:106181	18432	Mybbp1a	HMGU	heterozygote	1.00639	normal		MGI:99960	14030	Ewsr1	TCP	heterozygote	0.976245	normal		MGI:1914000	108654
MGI:1915862	68612	Ube2c	JAX	heterozygote	0.792173	normal		MGI:1096324	16988	Lst1	UC Davis	homozygote	0.822697	normal		MGI:1289192	66153	Fbxo36	NING	homozygote	0.885425	normal		MGI:1920198	72948	Tppp	JAX	homozygote	0.864537	normal		MGI:2138811	98828	Cdc123	HMGU	heterozygote	1.00707	normal		MGI:1916279	69029	Smdt1	BCM	heterozygote	0.976345	normal		MGI:1309478	217578
MGI:2140680	97159	A430005L14Rik	WTSI	homozygote	0.792451	normal		MGI:96600	16398	Itga2	MRC Harwell	homozygote	0.823026	normal		MGI:1915496	384185	Arl9	UC Davis	homozygote	0.885994	normal		MGI:2146785	106512	Gpsm3	UC Davis	homozygote	0.864644	normal		MGI:2147616	107260	Otub1	ICS	heterozygote	1.0074	normal		MGI:1336185	108097	Prkab2	MRC Harwell	heterozygote	0.976362	normal		MGI:1330838	19141
MGI:104653	67972	Atp2b1	UC Davis	heterozygote	0.793072	normal		MGI:2385115	226791	Lyplal1	UC Davis	homozygote	0.823245	normal		MGI:2384795	209027	Pycr1	JAX	homozygote	0.886019	normal		MGI:1346060	24088	Tlr2	UC Davis	homozygote	0.864644	normal		MGI:1859214	54128	Pmm2	TCP	heterozygote	1.00741	normal		MGI:1860493	54126	Arhgef7	WTSI	heterozygote	0.976383	normal		MGI:2668347	230558
MGI:1351334	27204	Syn3	JAX	homozygote	0.794054	normal		MGI:1915107	67857	Ppp6c	ICS	heterozygote	0.823717	normal		MGI:1859162	50849	Rnf10	BCM	homozygote	0.886154	normal		MGI:1932027	100038862	Btnl1	UC Davis	homozygote	0.864788	normal		MGI:1923434	76184	Abca6	TCP	homozygote	1.00768	normal		MGI:2180917	213527	Pth2r	WTSI	homozygote	0.976547	normal		MGI:1922814	75564
MGI:1338881	19143	St14	UC Davis	heterozygote	0.794356	normal		MGI:1202395	17394	Mmp8	JAX	homozygote	0.82382	normal		MGI:2151153	117606	Boc	MRC Harwell	homozygote	0.886609	normal		MGI:1916264	665113	Tnik	WTSI	homozygote	0.865356	normal		MGI:2181074	170760	Acbd3	HMGU	heterozygote	1.00785	normal		MGI:97520	18563	Pcx	MRC Harwell	heterozygote	0.976657	normal		MGI:1931838	56320
MGI:2138647	98752	Fcrla	UC Davis	homozygote	0.794815	normal		MGI:1859152	53357	Pla2g6	WTSI	homozygote	0.824068	normal		MGI:88340	12507	Cd5	UC Davis	homozygote	0.887045	normal		MGI:2442704	230235	Frrs1l	MRC Harwell	homozygote	0.865565	normal		MGI:1924657	77407	Rab35	HMGU	heterozygote	1.00798	normal		MGI:105937	12630	Cfi	MRC Harwell	homozygote	0.976852	normal		MGI:1924292	77042
MGI:3590554	381306	BC055324	MRC Harwell	heterozygote	0.794975	normal		MGI:2664357	225256	Dsg1b	WTSI	homozygote	0.824166	normal		MGI:1313271	20872	Stk16	JAX	homozygote	0.887408	normal		MGI:1890391	83554	Fstl3	UC Davis	homozygote	0.8658	normal		MGI:102806	11480	Acvr2a	TCP	heterozygote	1.00865	normal		MGI:1194894	103978	Gpc5	WTSI	homozygote	0.977125	normal		MGI:97180	17762
MGI:1924140	76890	Memo1	BCM	heterozygote	0.79652	normal		MGI:106244	52808	Tspyl2	BCM	homozygote_hemizygote	0.824526	normal		MGI:2443388	338523	Kdm7a	WTSI	homozygote	0.887582	normal		MGI:91842	110957	D1Pas1	RBRC	homozygote	0.865819	normal		MGI:2448530	230895	Vps13d	TCP	heterozygote	1.00894	normal		MGI:1921627	74377	Hsf2bp	HMGU	homozygote	0.977136	normal		MGI:1336993	108011
MGI:1922637	75387	Sirt4	MRC Harwell	homozygote	0.797058	normal		MGI:2675492	246747	Adig	UC Davis	homozygote	0.824706	normal		MGI:1922814	75564	Rsph9	TCP	heterozygote	0.887689	normal		MGI:1916205	68955	Srrm4	WTSI	heterozygote	0.867037	normal		MGI:1916082	68832	Ldah	HMGU	homozygote	1.00895	normal		MGI:1915138	67888	Tmem100	TCP	heterozygote	0.977258	normal		MGI:3780550	100039707
MGI:105382	16776	Lama5	MRC Harwell	heterozygote	0.797187	normal		MGI:88456	12830	Col4a5	MRC Harwell	homozygote_hemizygote	0.825537	normal		MGI:95387	13796	Emx1	UC Davis	homozygote	0.888096	normal		MGI:107566	16579	Kifap3	WTSI	heterozygote	0.867053	normal		MGI:1919386	72136	Chst14	TCP	heterozygote	1.00897	normal		MGI:1917946	70696	3830417A13Rik	WTSI	hemizygote	0.977309	normal		MGI:109324	14082
MGI:3644685	408193	Otud6a	NING	homozygote	0.797405	normal		MGI:2444110	208449	Sgms1	WTSI	homozygote	0.825888	normal		MGI:1913292	66042	Sostdc1	UC Davis	homozygote	0.888096	normal		MGI:3588198	227485	Cdh19	WTSI	homozygote	0.867068	normal		MGI:1915392	68142	Ino80	ICS	heterozygote	1.00902	normal		MGI:1914318	67068	Dynlrb1	WTSI	heterozygote	0.977561	normal		MGI:2442115	319481
MGI:2670969	217827	Nrde2	WTSI	heterozygote	0.797415	normal		MGI:95901	14969	H2-Eb1	WTSI	homozygote	0.826391	normal		MGI:1340045	22680	Zfp207	MRC Harwell	heterozygote	0.888351	normal		MGI:104807	102866	Pls3	WTSI	homozygote_hemizygote	0.867068	normal		MGI:1926142	78892	Crispld2	TCP	heterozygote	1.00906	normal		MGI:1913310	66060	Cystm1	HMGU	homozygote	0.977589	normal		MGI:2443207	353047
MGI:894679	12014	Bach2	WTSI	homozygote	0.798027	normal		MGI:1313271	20872	Stk16	JAX	homozygote	0.826716	normal		MGI:1916571	75784	1700007G11Rik	BCM	homozygote	0.88853	normal		MGI:1343044	19655	Rbmx	WTSI	homozygote_hemizygote	0.867068	normal		MGI:96600	16398	Itga2	MRC Harwell	homozygote	1.00909	normal		MGI:3646662	382109	Fbxw26	WTSI	homozygote	0.977643	normal		MGI:95634	14417
MGI:1914181	66931	1700010I14Rik	UC Davis	homozygote	0.798338	normal		MGI:1202305	21427	Vps72	WTSI	heterozygote	0.826862	normal		MGI:1920719	73469	Rnf38	BCM	heterozygote	0.88853	normal		MGI:1920145	72895	Setd5	WTSI	heterozygote	0.867068	normal		MGI:1347054	26384	Gnpda1	TCP	heterozygote	1.00913	normal		MGI:1351619	27413	Abcb11	HMGU	heterozygote	0.97786	normal		MGI:2138811	98828
MGI:1860137	54368	Gp9	UC Davis	homozygote	0.799108	normal		MGI:1354696	50753	Fbxo8	NING	homozygote	0.828056	normal		MGI:1203729	18704	Pik3c2a	TCP	heterozygote	0.889209	normal		MGI:1861676	54369	Nme6	JAX	heterozygote	0.867149	normal		MGI:2444210	217166	Nr1d1	BCM	homozygote	1.00938	normal		MGI:108076	20321	Frrs1	WTSI	heterozygote	0.97786	normal		MGI:105064	105243
MGI:108449	11517	Adcyap1r1	RBRC	heterozygote	0.799602	normal		MGI:1923800	52504	Cenpo	JAX	heterozygote	0.828162	normal		MGI:107927	19877	Rock1	TCP	heterozygote	0.889209	normal		MGI:1923517	76267	Fads1	UC Davis	homozygote	0.867823	normal		MGI:2159324	76524	Cln6	TCP	homozygote	1.00951	normal		MGI:2684894	195727	Nhs	TCP	homozygote_hemizygote	0.977878	normal		MGI:1316714	12865
MGI:1917186	241556	Tspan18	JAX	homozygote	0.801597	normal		MGI:2146885	263876	Spata2	UC Davis	homozygote	0.828297	normal		MGI:2448530	230895	Vps13d	TCP	heterozygote	0.889209	normal		MGI:104725	13498	Atn1	MRC Harwell	homozygote	0.867959	normal		MGI:2449939	229007	Zgpat	TCP	homozygote	1.0096	normal		MGI:109380	16155	Il10rb	WTSI	homozygote	0.977979	normal		MGI:1336993	108011
MGI:2442056	319455	Pld5	WTSI	homozygote	0.801741	normal		MGI:1918358	108811	Ccdc122	WTSI	homozygote	0.830242	normal		MGI:103569	22439	Xk	UC Davis	homozygote_hemizygote	0.890048	normal		MGI:2388287	264895	Acsf2	JAX	homozygote	0.868455	normal		MGI:1316714	12865	Cox7a1	TCP	homozygote	1.00973	normal		MGI:1919073	100503812	3300002A11Rik	WTSI	homozygote	0.97801	normal		MGI:2139667	99586
MGI:88296	12287	Cacna1b	MRC Harwell	homozygote	0.802008	normal		MGI:1927669	64385	Cyp4f14	HMGU	homozygote	0.830267	normal		MGI:1196217	382117	Tcaim	MRC Harwell	homozygote	0.890093	normal		MGI:2182357	252967	Ropn1l	WTSI	homozygote	0.869608	normal		MGI:2443480	269254	Setx	ICS	homozygote	1.00989	normal		MGI:99907	18822	Plod1	TCP	homozygote	0.978056	normal		MGI:1336894	17434
MGI:108077	20320	Nptn	MRC Harwell	homozygote	0.802431	normal		MGI:1352751	29862	Ninj2	WTSI	homozygote	0.831014	normal		MGI:1888981	104444	Rexo2	MRC Harwell	heterozygote	0.890093	normal		MGI:107745	13191	Dctn1	WTSI	heterozygote	0.869624	normal		MGI:99654	13839	Epha5	TCP	homozygote	1.0101	normal		MGI:1918441	219131	Phf11a	NING	heterozygote	0.978072	normal		MGI:1920185	72935
MGI:2137336	108100	Baiap2	UC Davis	heterozygote	0.802448	normal		MGI:1917167	69917	Nabp2	TCP	heterozygote	0.831476	normal		MGI:1920198	72948	Tppp	JAX	homozygote	0.890185	normal		MGI:1096347	20350	Sema3f	MRC Harwell	homozygote	0.869634	normal		MGI:1346879	269881	Map3k10	HMGU	homozygote	1.01042	normal		MGI:107801	11947	Atp5b	TCP	heterozygote	0.978177	normal		MGI:1346327	23880
MGI:1932094	81701	Egfl8	UC Davis	homozygote	0.802448	normal		MGI:2444993	229675	Rsbn1	MRC Harwell	heterozygote	0.831489	normal		MGI:1339755	12986	Csf3r	UC Davis	heterozygote	0.890198	normal		MGI:1922257	75007	Fam63a	MRC Harwell	homozygote	0.869635	normal		MGI:94869	13176	Dcc	TCP	heterozygote	1.01074	normal		MGI:109620	11877	Arvcf	WTSI	homozygote	0.9783	normal		MGI:88357	12567
MGI:2444798	320817	Atad2b	ICS	homozygote	0.80297	normal		MGI:1197006	19193	Pipox	TCP	homozygote	0.832263	normal		MGI:1352449	17329	Cxcl9	MRC Harwell	homozygote	0.890286	normal		MGI:1920939	73689	Bloc1s2	JAX	heterozygote	0.871066	normal		MGI:2676395	232491	Pyroxd1	BCM	heterozygote	1.01086	normal		MGI:2449771	244209	Cyp2r1	WTSI	homozygote	0.978398	normal		MGI:109526	22065
MGI:3612701	330228	Spdye4b	BCM	homozygote	0.803563	normal		MGI:1339972	12116	Bhmt	BCM	homozygote	0.832779	normal		MGI:1920185	72935	Ddx41	TCP	heterozygote	0.890345	normal		MGI:1347361	26561	Mmp23	UC Davis	homozygote	0.87158	normal		MGI:96413	15926	Idh1	TCP	homozygote	1.01088	normal		MGI:1097712	18145	Npc1	MRC Harwell	heterozygote	0.978419	normal		MGI:109331	18230
MGI:2676879	387200	Mir204	NING	homozygote	0.80394	normal		MGI:1923041	231672	Fbxw8	NING	heterozygote	0.833755	normal		MGI:107745	13191	Dctn1	WTSI	heterozygote	0.890444	normal		MGI:95568	14275	Folr1	UC Davis	heterozygote	0.871869	normal		MGI:1338017	12069	Bex2	HMGU	homozygote_hemizygote	1.01094	normal		MGI:1914797	67547	Slc39a8	MRC Harwell	heterozygote	0.978521	normal		MGI:99892	16772
MGI:1914675	67425	Eps8l1	UC Davis	homozygote	0.805427	normal		MGI:1099460	19652	Rbm3	UC Davis	homozygote_hemizygote	0.833897	normal		MGI:1922145	74895	Ccdc181	BCM	homozygote	0.890906	normal		MGI:1921727	74477	4933427D14Rik	JAX	heterozygote	0.872372	normal		MGI:108081	19027	Sypl	TCP	homozygote	1.01111	normal		MGI:2446237	233405	Vps33b	WTSI	heterozygote	0.97854	normal		MGI:2443226	211948
MGI:2653690	347722	Agap1	WTSI	homozygote	0.805817	normal		MGI:1915098	67848	Ddx55	WTSI	heterozygote	0.834289	normal		MGI:1915594	68344	Tmem174	UC Davis	homozygote	0.891249	normal		MGI:2143311	102774	Bbs4	JAX	heterozygote	0.872372	normal		MGI:97838	107508	Eprs	TCP	heterozygote	1.01119	normal		MGI:1354961	104015	Synj1	MRC Harwell	heterozygote	0.978572	normal		MGI:1335088	19201
MGI:1921501	74251	Ankrd9	WTSI	homozygote	0.806421	normal		MGI:96274	15551	Htr1b	JAX	heterozygote	0.834542	normal		MGI:1354706	50759	Fbxo16	NING	heterozygote	0.891683	normal		MGI:1925662	78412	3110062M04Rik	UC Davis	homozygote	0.87288	normal		MGI:1309469	12373	Casq2	TCP	heterozygote	1.01119	normal		MGI:2387643	232987	B9d2	WTSI	heterozygote	0.978824	normal		MGI:87878	11425
MGI:2684848	192986	Cyb5d2	JAX	homozygote	0.80689	normal		MGI:102519	13010	Cst3	UC Davis	heterozygote	0.834993	normal		MGI:1096347	20350	Sema3f	MRC Harwell	homozygote	0.891834	normal		MGI:1338892	18600	Padi2	UC Davis	heterozygote	0.87288	normal		MGI:2443226	211948	Pde12	BCM	heterozygote	1.0114	normal		MGI:1298377	16407	Itgae	MRC Harwell	homozygote	0.97894	normal		MGI:2147627	107271
MGI:1261433	13804	Endog	UC Davis	homozygote	0.807328	normal		MGI:107414	22035	Tnfsf10	UC Davis	homozygote	0.835297	normal		MGI:1337060	11778	Ap3s2	MRC Harwell	homozygote	0.891834	normal		MGI:1921402	74152	Stra6l	UC Davis	homozygote	0.87288	normal		MGI:1927594	64294	Itm2c	TCP	homozygote	1.01177	normal		MGI:1916865	104886	Rab15	WTSI	homozygote	0.979126	normal		MGI:1196297	52120
MGI:3036260	330723	Htra4	UC Davis	homozygote	0.807438	normal		MGI:2150302	114874	Ddhd1	WTSI	homozygote	0.835362	normal		MGI:2442675	319758	Rfx7	MRC Harwell	heterozygote	0.891835	normal		MGI:2442663	226098	Hectd2	MRC Harwell	homozygote	0.872985	normal		MGI:2155345	140709	Col26a1	TCP	homozygote	1.01193	normal		MGI:102793	14314	Fstl1	MRC Harwell	homozygote	0.979175	normal		MGI:87968	269378
MGI:97629	110312	Pmch	UC Davis	homozygote	0.807842	normal		MGI:1891342	64899	Lpin3	UC Davis	homozygote	0.835419	normal		MGI:109331	18230	Nxn	BCM	heterozygote	0.89249	normal		MGI:1336885	12523	Cd84	JAX	homozygote	0.873119	normal		MGI:95654	14450	Gart	TCP	heterozygote	1.01194	normal		MGI:96666	16500	Kcnb1	MRC Harwell	homozygote	0.979216	normal		MGI:2136957	94040
MGI:99403	11541	Adora2b	JAX	homozygote	0.807949	normal		MGI:1924291	77041	Arsk	JAX	homozygote	0.836136	normal		MGI:88224	12260	C1qb	JAX	homozygote	0.892963	normal		MGI:1917084	69834	Rab43	JAX	homozygote	0.873678	normal		MGI:99892	16772	Lama1	HMGU	heterozygote	1.01203	normal		MGI:2138198	98303	D630023F18Rik	WTSI	homozygote	0.979326	normal		MGI:1922945	75695
MGI:1355313	50909	C1ra	UC Davis	homozygote	0.80797	normal		MGI:1891704	56422	Hbs1l	WTSI	homozygote	0.836331	normal		MGI:1930252	57357	Srd5a3	JAX	heterozygote	0.892963	normal		MGI:104653	67972	Atp2b1	UC Davis	heterozygote	0.873891	normal		MGI:1929293	56506	Cib2	MRC Harwell	homozygote	1.01241	normal		MGI:107684	18845	Plxna2	WTSI	homozygote	0.979741	normal		MGI:2444103	245886
MGI:1920198	72948	Tppp	JAX	homozygote	0.808677	normal		MGI:104533	20308	Ccl9	UC Davis	homozygote	0.836758	normal		MGI:700009	20404	Sh3gl2	TCP	homozygote	0.893031	normal		MGI:1924781	77531	Anks1b	WTSI	homozygote	0.874719	normal		MGI:109324	14082	Fadd	TCP	heterozygote	1.01283	normal		MGI:1914050	76367	Trp53rkb	WTSI	homozygote	0.979743	normal		MGI:1923987	76737
MGI:1929872	57377	Mogs	BCM	heterozygote	0.809216	normal		MGI:2676830	387163	Mir145a	NING	heterozygote	0.837175	normal		MGI:2670981	240595	Kcnv2	WTSI	homozygote	0.893323	normal		MGI:1914824	67574	Alg13	WTSI	homozygote_hemizygote	0.875043	normal		MGI:99607	11303	Abca1	BCM	heterozygote	1.01298	normal		MGI:96438	16009	Igfbp3	MRC Harwell	homozygote	0.979788	normal		MGI:1924210	76960
MGI:97180	17762	Mapt	ICS	homozygote	0.809836	normal		MGI:2146785	106512	Gpsm3	UC Davis	homozygote	0.83748	normal		MGI:1859162	50849	Rnf10	WTSI	homozygote	0.893323	normal		MGI:1261912	330369	Fbxo41	UC Davis	homozygote	0.875047	normal		MGI:2387356	217039	Ggnbp2	TCP	heterozygote	1.01387	normal		MGI:1914040	66790	Grtp1	TCP	homozygote	0.979981	normal		MGI:98742	21833
MGI:1931295	80718	Rab27b	JAX	homozygote	0.809868	normal		MGI:95295	13653	Egr1	TCP	heterozygote	0.837544	normal		MGI:1916205	68955	Srrm4	WTSI	heterozygote	0.893323	normal		MGI:1343459	20301	Ccl27a	UC Davis	homozygote	0.875914	normal		MGI:1194508	13200	Ddost	TCP	heterozygote	1.01404	normal		MGI:1336880	20624	Eftud2	ICS	heterozygote	0.980154	normal		MGI:99781	20591
MGI:1922091	74841	Usp38	MRC Harwell	homozygote	0.809958	normal		MGI:2147616	107260	Otub1	MRC Harwell	heterozygote	0.838516	normal		MGI:1861440	56631	Trim17	WTSI	homozygote	0.893323	normal		MGI:95684	14560	Gdf10	UC Davis	homozygote	0.875914	normal		MGI:1918788	71538	Fbxo9	TCP	homozygote	1.01416	normal		MGI:1346872	26401	Map3k1	WTSI	heterozygote	0.980285	normal		MGI:1345189	104349
MGI:1859293	54138	Atxn10	WTSI	heterozygote	0.810607	normal		MGI:96250	15519	Hsp90aa1	WTSI	homozygote	0.839113	normal		MGI:1332671	18685	Phtf1	UC Davis	homozygote	0.893351	normal		MGI:103559	20672	Sox18	JAX	homozygote	0.87629	normal		MGI:1915271	68021	Bphl	ICS	homozygote	1.01439	normal		MGI:1306779	20299	Ccl22	WTSI	heterozygote	0.980307	normal		MGI:1919352	72102
MGI:1270863	19072	Prep	JAX	heterozygote	0.811191	normal		MGI:1927166	58250	Chst11	WTSI	heterozygote	0.839115	normal		MGI:3608413	230726	Rhbdl2	JAX	homozygote	0.893558	normal		MGI:1932411	81907	Tmem108	ICS	homozygote	0.876444	normal		MGI:1270128	22217	Usp12	HMGU	homozygote	1.0144	normal		MGI:1859607	54637	Praf2	WTSI	hemizygote	0.98035	normal		MGI:1917890	70640
MGI:108034	13840	Epha6	UC Davis	homozygote	0.811254	normal		MGI:1889817	58887	Repin1	WTSI	homozygote	0.839797	normal		MGI:88423	12759	Clu	MRC Harwell	homozygote	0.893575	normal		MGI:109147	18430	Oxtr	RBRC	homozygote	0.876806	normal		MGI:1889619	58518	Cts6	BCM	homozygote	1.01446	normal		MGI:2144529	104625	Cnot6	WTSI	homozygote	0.980561	normal		MGI:2181074	170760
MGI:1341907	14221	Fjx1	UC Davis	homozygote	0.812575	normal		MGI:1913424	66174	Nudt14	UC Davis	homozygote	0.84041	normal		MGI:3608416	207393	Elfn2	UC Davis	homozygote	0.893652	normal		MGI:1920455	73205	3110043O21Rik	UC Davis	homozygote	0.876926	normal		MGI:1921084	73834	Atp6v1d	TCP	heterozygote	1.01499	normal		MGI:3052506	448987	Fbxl7	WTSI	homozygote	0.980953	normal		MGI:103286	11975
MGI:2445179	223693	Tmem184b	UC Davis	homozygote	0.81375	normal		MGI:1921372	74122	Tmem43	BCM	homozygote	0.841802	normal		MGI:1913746	66496	Ppdpf	UC Davis	homozygote	0.894853	normal		MGI:96546	16178	Il1r2	WTSI	homozygote	0.87729	normal		MGI:97180	17762	Mapt	ICS	homozygote	1.01517	normal		MGI:2139628	229445	Ctso	MRC Harwell	homozygote	0.980958	normal		MGI:2443480	269254
MGI:1931838	56320	Dbn1	RBRC	heterozygote	0.814831	normal		MGI:1914872	67622	Mxra7	MRC Harwell	homozygote	0.841851	normal		MGI:1352504	29816	Hip1r	BCM	homozygote	0.894866	normal		MGI:107403	12747	Clk1	WTSI	homozygote	0.877306	normal		MGI:1203729	18704	Pik3c2a	TCP	heterozygote	1.0153	normal		MGI:1919918	72668	Skida1	TCP	heterozygote	0.981322	normal		MGI:2442557	228564
MGI:109442	241226	Itga8	JAX	heterozygote	0.814963	normal		MGI:1914978	67728	Dph2	WTSI	heterozygote	0.842867	normal		MGI:2153070	118449	Synpo2	ICS	heterozygote	0.894921	normal		MGI:2145458	105387	Akr1c14	UC Davis	homozygote	0.877359	normal		MGI:1196297	52120	Hgsnat	TCP	homozygote	1.01546	normal		MGI:2683857	208439	Klhl29	ICS	heterozygote	0.981366	normal		MGI:102849	16621
MGI:2684990	403174	Msantd1	UC Davis	homozygote	0.815511	normal		MGI:2384969	217698	Acot5	WTSI	homozygote	0.842872	normal		MGI:1915301	68051	Nutf2	HMGU	heterozygote	0.895238	normal		MGI:1925642	214459	Fnbp1l	UC Davis	homozygote	0.877488	normal		MGI:2443671	320256	Dlec1	HMGU	homozygote	1.01573	normal		MGI:106181	18432	Mybbp1a	HMGU	heterozygote	0.981399	normal		MGI:1921499	74249
MGI:2388708	67928	Abca14	TCP	homozygote	0.815695	normal		MGI:1928893	56546	Sec1	WTSI	homozygote	0.843157	normal		MGI:1919386	72136	Chst14	TCP	heterozygote	0.895314	normal		MGI:2684079	233081	Ffar1	UC Davis	homozygote	0.877937	normal		MGI:108027	13924	Ptprv	TCP	homozygote	1.01608	normal		MGI:3584533	328971	Spink10	WTSI	homozygote	0.981427	normal		MGI:2384801	209318
MGI:1927241	57750	Wdr12	JAX	heterozygote	0.815917	normal		MGI:2447164	67272	Cmtm5	WTSI	homozygote	0.843738	normal		MGI:1913416	66166	S100a14	TCP	heterozygote	0.895314	normal		MGI:1860137	54368	Gp9	UC Davis	homozygote	0.877937	normal		MGI:1923718	109113	Uhrf2	TCP	heterozygote	1.0164	normal		MGI:1347054	26384	Gnpda1	TCP	heterozygote	0.981444	normal		MGI:1347522	26565
MGI:1915248	67998	Fam134c	MRC Harwell	homozygote	0.816082	normal		MGI:894323	19386	Ranbp2	UC Davis	heterozygote	0.84374	normal		MGI:88574	13058	Cybb	MRC Harwell	homozygote_hemizygote	0.895317	normal		MGI:1930618	79264	Krit1	UC Davis	heterozygote	0.877937	normal		MGI:1859162	50849	Rnf10	TCP	heterozygote	1.01705	normal		MGI:1920040	381760	Ssbp1	WTSI	heterozygote	0.981596	normal		MGI:2443671	320256
MGI:88059	11820	App	ICS	heterozygote	0.816842	normal		MGI:109442	241226	Itga8	JAX	heterozygote	0.844111	normal		MGI:107444	13640	Efna5	HMGU	homozygote	0.895396	normal		MGI:1917232	69982	Spink2	UC Davis	homozygote	0.877937	normal		MGI:1920185	72935	Ddx41	TCP	heterozygote	1.01708	normal		MGI:1338759	20333	Sec22b	WTSI	heterozygote	0.981669	normal		MGI:107801	11947
MGI:1274790	11685	Alox12e	WTSI	homozygote	0.8181	normal		MGI:1923452	70546	Zdhhc2	NING	homozygote	0.844268	normal		MGI:97803	19231	Ptma	UC Davis	heterozygote	0.895453	normal		MGI:1914362	67112	Fgf22	MRC Harwell	homozygote	0.878013	normal		MGI:1929471	59011	Myoz1	HMGU	homozygote	1.01725	normal		MGI:1919201	71951	Gpc2	TCP	heterozygote	0.981795	normal		MGI:1919201	71951
MGI:105074	110895	Slc9a4	MRC Harwell	homozygote	0.81908	normal		MGI:1918742	71492	Bbs7	JAX	heterozygote	0.844282	normal		MGI:2135548	93672	Il24	JAX	homozygote	0.89574	normal		MGI:1917979	70729	Nos1ap	BCM	homozygote	0.878442	normal		MGI:2443207	353047	Plekhm1	TCP	homozygote	1.01802	normal		MGI:2444993	229675	Rsbn1	MRC Harwell	heterozygote	0.981943	normal		MGI:109573	21745
MGI:2385297	233979	Tpcn2	MRC Harwell	homozygote	0.819861	normal		MGI:106927	16764	Aff3	WTSI	homozygote	0.844288	normal		MGI:1924140	76890	Memo1	BCM	heterozygote	0.896097	normal		MGI:1920185	72935	Ddx41	TCP	heterozygote	0.878757	normal		MGI:2450123	213171	Prss27	TCP	homozygote	1.01953	normal		MGI:1354944	50793	Orc3	WTSI	heterozygote	0.981984	normal		MGI:1924657	77407
MGI:1261827	13435	Dnmt3a	JAX	heterozygote	0.820984	normal		MGI:2158468	170813	Ms4a3	UC Davis	homozygote	0.844784	normal		MGI:1354944	50793	Orc3	WTSI	heterozygote	0.89622	normal		MGI:2685169	210573	Tmem151b	JAX	homozygote	0.878902	normal		MGI:97621	18817	Plk1	TCP	heterozygote	1.01962	normal		MGI:1933199	240427	Setbp1	ICS	heterozygote	0.98201	normal		MGI:109618	11966
MGI:2153463	140498	Rxfp2	HMGU	homozygote	0.821714	normal		MGI:2153070	118449	Synpo2	ICS	heterozygote	0.845026	normal		MGI:2136890	224440	Setd4	WTSI	homozygote	0.89622	normal		MGI:1930124	55938	Apom	UC Davis	homozygote	0.878949	normal		MGI:95491	14120	Fbp2	HMGU	heterozygote	1.02141	normal		MGI:97513	18550	Furin	MRC Harwell	heterozygote	0.982059	normal		MGI:97838	107508
MGI:3045314	214106	4933430I17Rik	ICS	homozygote	0.821903	normal		MGI:106209	15201	Hells	HMGU	heterozygote	0.845117	normal		MGI:2445208	320995	Rfx6	UC Davis	heterozygote	0.896504	normal		MGI:1355313	50909	C1ra	UC Davis	homozygote	0.878949	normal		MGI:95414	13872	Ercc3	TCP	heterozygote	1.02208	normal		MGI:1916784	69534	Avpi1	HMGU	homozygote	0.9821	normal		MGI:1921765	68916
MGI:2137431	228801	Bpifb1	UC Davis	homozygote	0.822098	normal		MGI:97887	19684	Rdx	JAX	heterozygote	0.845706	normal		MGI:98297	20423	Shh	MRC Harwell	heterozygote	0.89706	normal		MGI:3693832	14339	Aktip	TCP	homozygote	0.879121	normal		MGI:1918659	71409	Fmnl2	TCP	homozygote	1.02214	normal		MGI:88562	13033	Ctsd	ICS	heterozygote	0.98214	normal		MGI:2679336	212712
MGI:1916625	224671	Btbd9	HMGU	homozygote	0.822188	normal		MGI:2183438	192657	Ell2	WTSI	homozygote	0.846345	normal		MGI:98970	22433	Xbp1	MRC Harwell	heterozygote	0.89706	normal		MGI:891978	16922	Phyh	TCP	homozygote	0.879121	normal		MGI:1309468	12372	Casq1	ICS	homozygote	1.02238	normal		MGI:109324	14082	Fadd	TCP	heterozygote	0.982444	normal		MGI:96623	16438
MGI:98223	20210	Saa3	UC Davis	homozygote	0.822703	normal		MGI:3039593	244579	Tox3	TCP	heterozygote	0.846787	normal		MGI:2384590	234593	Ndrg4	MRC Harwell	homozygote	0.89706	normal		MGI:1354735	50770	Atp11a	WTSI	heterozygote	0.87983	normal		MGI:1342276	76293	Mfap4	TCP	homozygote	1.02244	normal		MGI:1860093	56018	Stard10	MRC Harwell	homozygote	0.982761	normal		MGI:1922725	75475
MGI:101863	11676	Aldoc	UC Davis	homozygote	0.822868	normal		MGI:1928738	57279	Slc25a20	WTSI	heterozygote	0.84693	normal		MGI:88169	12143	Blk	UC Davis	homozygote	0.897555	normal		MGI:5546359	102443350	Xndc1	WTSI	homozygote	0.879846	normal		MGI:1919008	219189	Vwa8	HMGU	homozygote	1.02268	normal		MGI:104837	100503496	Amz2	WTSI	homozygote	0.982887	normal		MGI:1923718	109113
MGI:109524	22067	Trpc5	RBRC	homozygote	0.82578	normal		MGI:109526	22065	Trpc3	RBRC	heterozygote	0.84754	normal		MGI:1347357	93843	Pnck	UC Davis	homozygote_hemizygote	0.897555	normal		MGI:1336993	108011	Ap4e1	UC Davis	homozygote	0.87996	normal		MGI:105064	105243	Slc9a3	TCP	heterozygote	1.02277	normal		MGI:104837	13929	Amz2	WTSI	homozygote	0.982887	normal		MGI:1891748	59003
MGI:2139535	97031	Tprn	JAX	homozygote	0.826078	normal		MGI:2444507	214425	Cilp	BCM	homozygote	0.848247	normal		MGI:1920136	72886	Ccdc94	BCM	heterozygote	0.898033	normal		MGI:1333797	12458	Ccr6	UC Davis	homozygote	0.87996	normal		MGI:107416	20922	Supt4a	TCP	heterozygote	1.02284	normal		MGI:5546359	102443350	Xndc1	WTSI	homozygote	0.982946	normal		MGI:1918659	71409
MGI:894323	19386	Ranbp2	UC Davis	heterozygote	0.826079	normal		MGI:2147810	98170	Tmem132a	BCM	heterozygote	0.848625	normal		MGI:106484	52822	Rufy3	RBRC	heterozygote	0.898354	normal		MGI:1261433	13804	Endog	UC Davis	homozygote	0.880827	normal		MGI:1921293	74043	Pex26	TCP	heterozygote	1.02343	normal		MGI:1859162	50849	Rnf10	TCP	heterozygote	0.982981	normal		MGI:99907	18822
MGI:1919451	72201	Otud6b	MRC Harwell	heterozygote	0.826116	normal		MGI:2449939	229007	Zgpat	TCP	homozygote	0.848645	normal		MGI:96623	16438	Itpr1	TCP	heterozygote	0.898384	normal		MGI:2384836	212547	Nepro	UC Davis	heterozygote	0.880827	normal		MGI:2668347	230558	C8a	TCP	homozygote	1.02344	normal		MGI:2145890	105722	Ano6	TCP	heterozygote	0.983034	normal		MGI:2685431	234695
MGI:2676830	387163	Mir145a	NING	heterozygote	0.826193	normal		MGI:1913311	66061	Tctex1d2	WTSI	homozygote	0.848655	normal		MGI:1202306	15171	Hcrt	UC Davis	homozygote	0.898606	normal		MGI:102519	13010	Cst3	UC Davis	heterozygote	0.880972	normal		MGI:2673998	233071	Arhgap33	BCM	heterozygote	1.02345	normal		MGI:2442201	231821	Adap1	WTSI	homozygote	0.983065	normal		MGI:1924408	217707
MGI:97279	17960	Nat1	JAX	homozygote	0.826872	normal		MGI:1289155	212528	Trmt1	ICS	heterozygote	0.848844	normal		MGI:97601	18761	Prkcq	UC Davis	homozygote	0.898606	normal		MGI:1860055	55991	Panx1	UC Davis	homozygote	0.880972	normal		MGI:1931838	56320	Dbn1	TCP	heterozygote	1.02367	normal		MGI:1098826	227683	Coq4	WTSI	heterozygote	0.983117	normal		MGI:1918788	71538
MGI:1336993	108011	Ap4e1	UC Davis	homozygote	0.82696	normal		MGI:2385920	64451	Dip2a	WTSI	homozygote	0.848857	normal		MGI:2178051	239556	Cacna1i	BCM	homozygote	0.898825	normal		MGI:1918573	71323	Rassf8	UC Davis	heterozygote	0.880972	normal		MGI:1913711	66461	Ptpmt1	TCP	heterozygote	1.0241	normal		MGI:2154658	140629	Ubox5	TCP	homozygote	0.983124	normal		MGI:1346349	24055
MGI:1920629	73379	Dcbld2	WTSI	homozygote	0.827075	normal		MGI:88289	12416	Cbx2	MRC Harwell	heterozygote	0.850193	normal		MGI:1917682	70432	Rufy2	WTSI	homozygote	0.899064	normal		MGI:2441869	213498	Arhgef11	MRC Harwell	homozygote	0.881364	normal		MGI:1914000	108654	Fam210a	TCP	heterozygote	1.02486	normal		MGI:108476	14365	Fzd3	MRC Harwell	heterozygote	0.983364	normal		MGI:2685233	211612
MGI:109380	16155	Il10rb	WTSI	homozygote	0.827396	normal		MGI:1914353	67103	Ptgr1	BCM	homozygote	0.85077	normal		MGI:2142489	209176	Ido2	WTSI	homozygote	0.899117	normal		MGI:1890215	57751	Rnf25	JAX	homozygote	0.882074	normal		MGI:2443034	268783	Mtmr12	ICS	homozygote	1.0251	normal		MGI:1923363	76113	Lpo	HMGU	homozygote	0.983437	normal		MGI:109331	18230
MGI:96825	20341	Selenbp1	UC Davis	homozygote	0.827877	normal		MGI:1914595	67345	Herc4	NING	homozygote	0.851234	normal		MGI:2159621	171282	Acot4	UC Davis	homozygote	0.899657	normal		MGI:2157522	347708	Dppa1	WTSI	homozygote	0.882386	normal		MGI:1919292	72042	Cotl1	HMGU	homozygote	1.02537	normal		MGI:1913621	66371	Chmp4c	MRC Harwell	homozygote	0.983545	normal		MGI:1923363	76113
MGI:2687035	330450	Far2	JAX	homozygote	0.828526	normal		MGI:2429554	170761	Pdzd3	WTSI	homozygote	0.851371	normal		MGI:1354744	230903	Fbxo44	UC Davis	homozygote	0.899657	normal		MGI:2180509	246696	Slc25a28	WTSI	homozygote	0.882386	normal		MGI:2385088	226026	Smc5	ICS	heterozygote	1.02539	normal		MGI:88574	13058	Cybb	MRC Harwell	hemizygote	0.983608	normal		MGI:1289288	52710
MGI:1920040	381760	Ssbp1	WTSI	heterozygote	0.828787	normal		MGI:1855696	53603	Tslp	UC Davis	homozygote	0.85161	normal		MGI:109331	18230	Nxn	UC Davis	heterozygote	0.899657	normal		MGI:1920629	73379	Dcbld2	WTSI	homozygote	0.882401	normal		MGI:1197006	19193	Pipox	TCP	homozygote	1.0254	normal		MGI:3046173	445007	Nup85	WTSI	heterozygote	0.983666	normal		MGI:1858952	54324
MGI:2385184	229709	Ahcyl1	WTSI	homozygote	0.829263	normal		MGI:1916436	69186	Tmem256	UC Davis	homozygote	0.852088	normal		MGI:1346060	24088	Tlr2	UC Davis	homozygote	0.899657	normal		MGI:2385115	226791	Lyplal1	WTSI	homozygote	0.882401	normal		MGI:2145369	105298	Epdr1	TCP	homozygote	1.0254	normal		MGI:109618	11966	Atp6v1b2	TCP	heterozygote	0.983769	normal		MGI:2137586	94245
MGI:2446249	234699	Edc4	WTSI	heterozygote	0.829864	normal		MGI:95583	14309	Fshr	NING	homozygote	0.852627	normal		MGI:97724	18948	Pnmt	JAX	homozygote	0.899907	normal		MGI:1924301	216440	Os9	WTSI	homozygote	0.882401	normal		MGI:2443554	320191	Hook3	TCP	homozygote	1.02639	normal		MGI:103286	11975	Atp6v0a1	TCP	heterozygote	0.983773	normal		MGI:3617840	232680
MGI:2146785	106512	Gpsm3	UC Davis	homozygote	0.829896	normal		MGI:1355311	50878	Stag3	JAX	homozygote	0.852783	normal		MGI:1918248	70998	Phf6	ICS	heterozygote	0.900627	normal		MGI:1338759	20333	Sec22b	WTSI	heterozygote	0.882401	normal		MGI:1335088	19201	Pstpip2	TCP	homozygote	1.02674	normal		MGI:95516	14173	Fgf2	MRC Harwell	homozygote	0.983879	normal		MGI:1919008	219189
MGI:1352493	29810	Bag3	MRC Harwell	heterozygote	0.830659	normal		MGI:104539	103161	Apof	UC Davis	homozygote	0.85301	normal		MGI:95496	14127	Fcer1g	UC Davis	homozygote	0.900708	normal		MGI:1919288	242785	Klhl21	WTSI	heterozygote	0.882417	normal		MGI:1349448	26886	Cenph	HMGU	heterozygote	1.02695	normal		MGI:1924567	215708	Fam73a	HMGU	homozygote	0.983943	normal		MGI:1891341	64898
MGI:2686003	382384	Odf3l2	UC Davis	homozygote	0.83076	normal		MGI:1920145	72895	Setd5	WTSI	heterozygote	0.853668	normal		MGI:97629	110312	Pmch	UC Davis	homozygote	0.900708	normal		MGI:1328337	18392	Orc1	JAX	heterozygote	0.88282	normal		MGI:1920136	72886	Ccdc94	BCM	heterozygote	1.02734	normal		MGI:1924107	76857	Spopl	WTSI	homozygote	0.98401	normal		MGI:1915283	68033
MGI:1349457	26943	Serinc3	WTSI	homozygote	0.831013	normal		MGI:1922647	231532	Arhgap24	ICS	homozygote	0.853796	normal		MGI:1927669	64385	Cyp4f14	HMGU	homozygote	0.901201	normal		MGI:2442408	212073	Syne3	UC Davis	homozygote	0.882994	normal		MGI:88555	13025	Ctla2b	TCP	heterozygote	1.02743	normal		MGI:99685	20191	Ryr2	MRC Harwell	heterozygote	0.984157	normal		MGI:2153480	140494
MGI:1098783	14787	Rhpn1	UC Davis	homozygote	0.831657	normal		MGI:1923883	76633	1700112E06Rik	WTSI	homozygote	0.854358	normal		MGI:96912	17136	Mag	JAX	homozygote	0.901295	normal		MGI:2135607	93759	Sirt1	MRC Harwell	heterozygote	0.883039	normal		MGI:1917167	69917	Nabp2	TCP	heterozygote	1.02749	normal		MGI:2147810	98170	Tmem132a	BCM	heterozygote	0.984166	normal		MGI:1915625	68375
MGI:2685628	332579	Card9	WTSI	homozygote	0.832504	normal		MGI:1196431	71007	D7Ertd443e	WTSI	homozygote	0.854547	normal		MGI:1891338	56504	Srpk3	UC Davis	homozygote_hemizygote	0.901759	normal		MGI:99953	14616	Gja8	MRC Harwell	homozygote	0.88304	normal		MGI:2182928	224792	Adgrf5	TCP	homozygote	1.02763	normal		MGI:1914269	67019	Actr6	WTSI	heterozygote	0.984196	normal		MGI:2448530	230895
MGI:2183438	192657	Ell2	WTSI	homozygote	0.832691	normal		MGI:2684848	192986	Cyb5d2	JAX	homozygote	0.854578	normal		MGI:1859212	54123	Irf7	WTSI	homozygote	0.901943	normal		MGI:96414	269951	Idh2	MRC Harwell	homozygote	0.88304	normal		MGI:2137896	98403	Zfp451	TCP	homozygote	1.02821	normal		MGI:1336993	108011	Ap4e1	HMGU	homozygote	0.984304	normal		MGI:2385276	233107
MGI:1914113	66863	Lztr1	WTSI	heterozygote	0.832694	normal		MGI:2389177	216028	Lrrtm3	UC Davis	homozygote	0.854714	normal		MGI:1925441	207819	4930539E08Rik	UC Davis	homozygote	0.90206	normal		MGI:1922091	74841	Usp38	MRC Harwell	homozygote	0.88304	normal		MGI:1098673	52206	Anapc4	BCM	heterozygote	1.02828	normal		MGI:97384	18212	Ntrk2	MRC Harwell	heterozygote	0.984689	normal		MGI:1888978	57764
MGI:1913399	104725	Sptssa	JAX	heterozygote	0.833224	normal		MGI:1261433	13804	Endog	UC Davis	homozygote	0.854732	normal		MGI:1919043	71793	Ints12	MRC Harwell	heterozygote	0.902286	normal		MGI:1916218	68968	Cdan1	UC Davis	heterozygote	0.883139	normal		MGI:1859217	54152	Dnal4	ICS	heterozygote	1.02835	normal		MGI:1329016	20338	Sel1l	WTSI	heterozygote	0.984823	normal		MGI:1346879	269881
MGI:97073	268395	Mpg	WTSI	homozygote	0.833438	normal		MGI:1861899	57014	Htr3b	JAX	homozygote	0.855098	normal		MGI:1890520	116733	Vps4a	BCM	heterozygote	0.902332	normal		MGI:108011	18291	Nobox	TCP	heterozygote	0.883647	normal		MGI:2384801	209318	Gps1	TCP	heterozygote	1.02879	normal		MGI:1351597	27425	Atp5l	MRC Harwell	heterozygote	0.984854	normal		MGI:103075	22390
MGI:2136446	93673	Cml2	JAX	homozygote	0.833839	normal		MGI:99440	12489	Cd33	JAX	homozygote	0.855126	normal		MGI:1339467	20200	S100a6	UC Davis	heterozygote	0.90246	normal		MGI:1859149	54357	Epb41l4b	BCM	homozygote	0.88372	normal		MGI:2385191	229906	Gtf2b	TCP	heterozygote	1.0288	normal		MGI:96958	269682	Golga3	MRC Harwell	homozygote	0.984883	normal		MGI:1353633	233908
MGI:2679719	276905	Armc7	WTSI	heterozygote	0.83409	normal		MGI:1914805	67555	Mgat4d	BCM	homozygote	0.855585	normal		MGI:1341204	11831	Aqp6	HMGU	homozygote	0.902465	normal		MGI:2685615	330483	Ceacam16	JAX	homozygote	0.884126	normal		MGI:99781	20591	Kdm5c	ICS	heterozygote	1.02886	normal		MGI:1923930	229722	5330417C22Rik	ICS	heterozygote	0.984977	normal		MGI:106181	18432
MGI:1917780	70530	Lrfn2	UC Davis	homozygote	0.83487	normal		MGI:2684992	231125	Zfyve28	WTSI	homozygote	0.856655	normal		MGI:96600	16398	Itga2	MRC Harwell	homozygote	0.902674	normal		MGI:96650	16480	Jup	JAX	heterozygote	0.884126	normal		MGI:97011	17395	Mmp9	ICS	homozygote	1.0296	normal		MGI:1922730	75480	1700003F12Rik	TCP	heterozygote	0.985133	normal		MGI:1921084	73834
MGI:3589281	541307	Ccl26	JAX	homozygote	0.835124	normal		MGI:107448	17101	Lyst	TCP	homozygote	0.856789	normal		MGI:103100	12354	Car7	JAX	heterozygote	0.902684	normal		MGI:1915594	68344	Tmem174	UC Davis	homozygote	0.884295	normal		MGI:2685233	211612	Ptchd1	ICS	homozygote_hemizygote	1.02974	normal		MGI:1914457	67207	Lsm1	HMGU	homozygote	0.985334	normal		MGI:1924337	77087
MGI:2157522	347708	Dppa1	WTSI	homozygote	0.835175	normal		MGI:1890773	60595	Actn4	WTSI	heterozygote	0.857233	normal		MGI:1921738	74488	Lrrc15	JAX	homozygote	0.902684	normal		MGI:2444286	195018	Zzef1	JAX	homozygote	0.88491	normal		MGI:3617850	433091	Pnpla1	ICS	heterozygote	1.03005	normal		MGI:2135601	55963	Slc1a4	WTSI	homozygote	0.985352	normal		MGI:1921489	74239
MGI:88107	232975	Atp1a3	MRC Harwell	heterozygote	0.835366	normal		MGI:1922091	74841	Usp38	MRC Harwell	homozygote	0.857471	normal		MGI:1330290	18426	Ovol1	JAX	heterozygote	0.902684	normal		MGI:1343142	11867	Arpc1b	WTSI	homozygote	0.884973	normal		MGI:1913868	66618	Snrnp27	BCM	heterozygote	1.03074	normal		MGI:1914872	67622	Mxra7	MRC Harwell	homozygote	0.985645	normal		MGI:1338944	11479
MGI:96691	16667	Krt17	JAX	heterozygote	0.835474	normal		MGI:1919347	72097	2010300C02Rik	WTSI	homozygote	0.858187	normal		MGI:3040695	233826	Palb2	JAX	heterozygote	0.902684	normal		MGI:1923707	76457	Ccdc134	WTSI	heterozygote	0.884988	normal		MGI:95281	13605	Ect2	ICS	heterozygote	1.03083	normal		MGI:1351343	108072	Grm6	MRC Harwell	homozygote	0.985848	normal		MGI:2443967	224897
MGI:2159342	224938	Pja2	BCM	homozygote	0.835563	normal		MGI:1917672	70422	Ints2	WTSI	heterozygote	0.858197	normal		MGI:95802	76282	Gpt	UC Davis	homozygote	0.90281	normal		MGI:2443642	234700	Nrn1l	JAX	homozygote	0.885432	normal		MGI:1298232	14945	Gzmk	ICS	homozygote	1.03084	normal		MGI:104723	14180	Fgf9	MRC Harwell	heterozygote	0.98593	normal		MGI:96413	15926
MGI:3039593	244579	Tox3	TCP	heterozygote	0.83617	normal		MGI:88473	12857	Cox4i1	TCP	heterozygote	0.858409	normal		MGI:1343044	19655	Rbmx	WTSI	homozygote_hemizygote	0.903409	normal		MGI:104615	12801	Cnr1	UC Davis	heterozygote	0.885451	normal		MGI:1098748	52468	Ctdsp2	TCP	heterozygote	1.03085	normal		MGI:1353451	11670	Aldh3a1	MRC Harwell	homozygote	0.985986	normal		MGI:1916784	69534
MGI:2664668	76645	Pkd1l2	MRC Harwell	homozygote	0.83745	normal		MGI:88451	12822	Col18a1	JAX	homozygote	0.858465	normal		MGI:3036236	331532	Tceal5	WTSI	homozygote_hemizygote	0.903418	normal		MGI:1861622	56752	Aldh9a1	BCM	homozygote	0.885851	normal		MGI:1353633	233908	Fus	TCP	heterozygote	1.03138	normal		MGI:1888981	104444	Rexo2	MRC Harwell	heterozygote	0.986094	normal		MGI:1913310	66060
MGI:2685183	240672	Dusp5	WTSI	homozygote	0.83765	normal		MGI:97323	18053	Ngfr	MRC Harwell	homozygote	0.858487	normal		MGI:88294	12292	Cacna1s	JAX	heterozygote	0.904073	normal		MGI:1928140	64658	Mrps25	JAX	heterozygote	0.886738	normal		MGI:1914723	67473	Slc47a1	HMGU	homozygote	1.0315	normal		MGI:1918035	70785	Dennd1c	WTSI	homozygote	0.986247	normal		MGI:2153463	140498
MGI:2143103	102566	Ano10	WTSI	homozygote	0.837791	normal		MGI:1914804	67554	Slc25a30	WTSI	homozygote	0.858692	normal		MGI:96240	15507	Hspb1	JAX	homozygote	0.904073	normal		MGI:2447362	238384	Slc24a4	MRC Harwell	homozygote	0.88695	normal		MGI:1858494	51800	Bok	TCP	homozygote	1.0322	normal		MGI:104630	22375	Wars	HMGU	heterozygote	0.986283	normal		MGI:95654	14450
MGI:99604	14179	Fgf8	MRC Harwell	heterozygote	0.837843	normal		MGI:104560	18195	Nsf	JAX	heterozygote	0.858764	normal		MGI:1918984	103135	Pan2	NING	homozygote	0.904198	normal		MGI:2652846	241118	Asic4	UC Davis	homozygote	0.88704	normal		MGI:2387617	227627	Obp2a	ICS	homozygote	1.03253	normal		MGI:1338015	20661	Sort1	MRC Harwell	heterozygote	0.986346	normal		MGI:1919792	72542
MGI:1098282	12279	C9	JAX	homozygote	0.838584	normal		MGI:2181962	171168	Acer1	WTSI	homozygote	0.858781	normal		MGI:109497	14464	Gata5	UC Davis	homozygote	0.904462	normal		MGI:107436	320873	Cdh10	UC Davis	homozygote	0.88704	normal		MGI:1913955	66705	Dnase1l2	HMGU	homozygote	1.03282	normal		MGI:2384997	218793	Ube2e2	MRC Harwell	homozygote	0.986421	normal		MGI:1925188	77938
MGI:1922032	74782	Glt8d2	WTSI	homozygote	0.839196	normal		MGI:1920081	72831	Dhx30	JAX	heterozygote	0.859014	normal		MGI:891978	16922	Phyh	TCP	homozygote	0.904489	normal		MGI:95522	14182	Fgfr1	TCP	heterozygote	0.887474	normal		MGI:1915671	68421	Lmbrd1	TCP	heterozygote	1.03448	normal		MGI:1919792	72542	Pgam5	ICS	homozygote	0.986458	normal		MGI:3039628	237926
MGI:1306822	15504	Dnajb3	JAX	homozygote	0.839642	normal		MGI:1306812	22685	Zfp239	WTSI	homozygote	0.859073	normal		MGI:97168	17701	Msx1	JAX	heterozygote	0.905462	normal		MGI:1922032	74782	Glt8d2	WTSI	homozygote	0.887512	normal		MGI:1340806	11545	Parp1	ICS	homozygote	1.03556	normal		MGI:88121	11998	Avp	MRC Harwell	heterozygote	0.986497	normal		MGI:1926142	78892
MGI:103100	12354	Car7	JAX	heterozygote	0.839907	normal		MGI:1913453	66203	Lce1m	WTSI	homozygote	0.859265	normal		MGI:1933754	83814	Nedd4l	MRC Harwell	homozygote	0.90577	normal		MGI:1337063	11781	Ap4m1	WTSI	homozygote	0.887528	normal		MGI:2652819	207495	Baiap2l2	ICS	homozygote	1.0356	normal		MGI:2450151	338337	Cog3	HMGU	heterozygote	0.986548	normal		MGI:2443016	99899
MGI:1915761	68511	Dcdc2c	WTSI	homozygote	0.839965	normal		MGI:2685402	227357	Espnl	JAX	homozygote	0.859612	normal		MGI:97847	110157	Raf1	ICS	heterozygote	0.905815	normal		MGI:1921660	74410	Ttll11	WTSI	homozygote	0.887528	normal		MGI:103224	14148	Fdx1	HMGU	heterozygote	1.03565	normal		MGI:1928375	56378	Arpc3	WTSI	heterozygote	0.986597	normal		MGI:1919918	72668
MGI:2442479	243312	Elfn1	UC Davis	homozygote	0.840335	normal		MGI:2685071	209512	Taar2	UC Davis	homozygote	0.859671	normal		MGI:1930618	79264	Krit1	UC Davis	heterozygote	0.907014	normal		MGI:1345961	12721	Coro1a	UC Davis	homozygote	0.887763	normal		MGI:1922945	75695	Rilpl1	HMGU	homozygote	1.03736	normal		MGI:1931838	56320	Dbn1	ICS	heterozygote	0.986653	normal		MGI:2139806	229285
MGI:1923723	109115	Supt3	WTSI	heterozygote	0.840607	normal		MGI:88470	12846	Comt	MRC Harwell	homozygote	0.860033	normal		MGI:1354910	12703	Socs1	UC Davis	heterozygote	0.907014	normal		MGI:97491	18509	Pax7	UC Davis	heterozygote	0.887763	normal		MGI:103075	22390	Wee1	TCP	heterozygote	1.03767	normal		MGI:1924232	76982	3110035E14Rik	WTSI	homozygote	0.986667	normal		MGI:101876	21676
MGI:2137679	94280	Sfxn3	WTSI	homozygote	0.841856	normal		MGI:103559	20672	Sox18	JAX	homozygote	0.86006	normal		MGI:108061	22410	Wnt10b	UC Davis	homozygote	0.907014	normal		MGI:96273	15550	Htr1a	JAX	homozygote	0.888044	normal		MGI:1923520	223601	Fam49b	TCP	heterozygote	1.0393	normal		MGI:1889549	56338	Txnip	MRC Harwell	homozygote	0.98673	normal		MGI:2684894	195727
MGI:97800	19227	Pthlh	WTSI	heterozygote	0.842333	normal		MGI:1922246	74996	Usp47	NING	homozygote	0.861413	normal		MGI:97488	18506	Pax4	ICS	heterozygote	0.907372	normal		MGI:1924933	77683	Ehmt1	NING	heterozygote	0.888049	normal		MGI:1861729	56325	Abcb9	TCP	homozygote	1.03933	normal		MGI:1891341	64898	Lpin2	TCP	homozygote	0.986737	normal		MGI:1931838	56320
MGI:87912	11481	Acvr2b	UC Davis	heterozygote	0.842612	normal		MGI:1914680	67430	4921536K21Rik	WTSI	homozygote	0.861868	normal		MGI:1914596	208846	Daam1	MRC Harwell	heterozygote	0.907511	normal		MGI:1353435	30050	Fbxw2	NING	homozygote	0.888049	normal		MGI:97488	18506	Pax4	ICS	heterozygote	1.03964	normal		MGI:1921660	74410	Ttll11	WTSI	homozygote	0.986823	normal		MGI:109562	12778
MGI:2387006	209047	Gipc3	JAX	homozygote	0.842837	normal		MGI:108449	11517	Adcyap1r1	RBRC	heterozygote	0.862174	normal		MGI:97851	20516	Slc20a2	WTSI	homozygote	0.907719	normal		MGI:2137431	228801	Bpifb1	UC Davis	homozygote	0.888052	normal		MGI:1928369	56485	Slc2a5	HMGU	homozygote	1.04007	normal		MGI:1922257	75007	Fam63a	MRC Harwell	homozygote	0.986837	normal		MGI:1913955	66705
MGI:1340045	22680	Zfp207	MRC Harwell	heterozygote	0.843341	normal		MGI:2679336	212712	Satb2	TCP	heterozygote	0.86223	normal		MGI:1330861	13175	Dclk1	WTSI	heterozygote	0.907737	normal		MGI:2384891	214951	Rhbdl1	TCP	heterozygote	0.888497	normal		MGI:1196458	12492	Scarb2	TCP	homozygote	1.0406	normal		MGI:2445059	217593	Slc25a21	WTSI	homozygote	0.986838	normal		MGI:2159324	76524
MGI:1919398	72148	Tdrp	UC Davis	homozygote	0.843546	normal		MGI:97180	17762	Mapt	ICS	homozygote	0.863214	normal		MGI:1916913	69663	Ddx51	WTSI	heterozygote	0.907737	normal		MGI:1919201	71951	Gpc2	TCP	heterozygote	0.888511	normal		MGI:1921192	73942	Fam151b	MRC Harwell	homozygote	1.04095	normal		MGI:88135	21784	Tff1	WTSI	homozygote	0.986848	normal		MGI:1921627	74377
MGI:106402	69981	Tmem30a	WTSI	heterozygote	0.843571	normal		MGI:3646952	433178	Spink14	WTSI	homozygote	0.863899	normal		MGI:95710	14602	Ghrhr	JAX	homozygote	0.908239	normal		MGI:1333745	20615	Snapin	JAX	heterozygote	0.88935	normal		MGI:1927073	63959	Slc29a1	TCP	homozygote	1.04126	normal		MGI:2144506	217201	Rundc1	WTSI	heterozygote	0.986927	normal		MGI:88015	229665
MGI:1328316	12522	Cd83	UC Davis	homozygote	0.845216	normal		MGI:1913837	66587	Fastk	UC Davis	homozygote	0.864331	normal		MGI:1922337	75087	4930505A04Rik	BCM	homozygote	0.908328	normal		MGI:106661	12659	Ovgp1	MRC Harwell	homozygote	0.889742	normal		MGI:1346327	23880	Fyb	HMGU	homozygote	1.04135	normal		MGI:1917890	70640	Dcp2	ICS	heterozygote	0.986957	normal		MGI:1914502	67252
MGI:109431	19370	Raet1c	HMGU	homozygote	0.845716	normal		MGI:1261827	13435	Dnmt3a	WTSI	homozygote	0.865256	normal		MGI:1338944	11479	Acvr1b	TCP	heterozygote	0.909087	normal		MGI:1921582	59012	Moxd1	JAX	homozygote	0.889943	normal		MGI:109431	19370	Raet1c	HMGU	homozygote	1.04312	normal		MGI:108072	22034	Traf6	WTSI	heterozygote	0.987307	normal		MGI:1918180	70930
MGI:1922684	75434	1700001C02Rik	WTSI	homozygote	0.845721	normal		MGI:109562	12778	Ackr3	ICS	heterozygote	0.865582	normal		MGI:1351597	27425	Atp5l	MRC Harwell	heterozygote	0.909252	normal		MGI:1914681	233918	4933402N03Rik	WTSI	homozygote	0.890052	normal		MGI:1916419	69169	Fcmr	TCP	homozygote	1.04582	normal		MGI:1891410	80708	Pacsin3	WTSI	homozygote	0.987327	normal		MGI:1927073	63959
MGI:1923883	76633	1700112E06Rik	WTSI	homozygote	0.84588	normal		MGI:1340024	107747	Aldh1l1	HMGU	homozygote	0.866247	normal		MGI:1914797	67547	Slc39a8	MRC Harwell	heterozygote	0.909254	normal		MGI:105306	19345	Rab5c	WTSI	heterozygote	0.890068	normal		MGI:99907	18822	Plod1	TCP	homozygote	1.04655	above95		MGI:2152450	235441	Usp3	WTSI	heterozygote	0.987588	normal		MGI:109331	18230
MGI:1935037	93746	Gprc5d	BCM	homozygote	0.846085	normal		MGI:95525	14186	Fgfr4	BCM	homozygote	0.866836	normal		MGI:2675256	223780	Adm2	UC Davis	homozygote	0.909267	normal		MGI:1927244	64143	Ralb	WTSI	homozygote	0.890068	normal		MGI:101910	14063	F2rl1	ICS	homozygote	1.04744	above95		MGI:1914353	67103	Ptgr1	BCM	homozygote	0.987858	normal		MGI:1927669	64385
MGI:1915392	68142	Ino80	ICS	heterozygote	0.846693	normal		MGI:1916321	69071	Tmem97	UC Davis	homozygote	0.867436	normal		MGI:1336880	20624	Eftud2	ICS	heterozygote	0.909706	normal		MGI:1101760	12121	Bicd1	UC Davis	homozygote	0.890075	normal		MGI:1915299	228839	Tgif2	ICS	heterozygote	1.04862	above95		MGI:1933754	83814	Nedd4l	MRC Harwell	homozygote	0.987876	normal		MGI:1309468	12372
MGI:88227	12266	C3	JAX	homozygote	0.847147	normal		MGI:2385206	230721	Pabpc4	WTSI	homozygote	0.86842	normal		MGI:99953	14616	Gja8	MRC Harwell	homozygote	0.909751	normal		MGI:1270839	12301	Cacybp	UC Davis	heterozygote	0.890075	normal		MGI:1924292	77042	Hyal4	BCM	homozygote	1.04952	above95		MGI:103202	11564	Adsl	BCM	heterozygote	0.987876	normal		MGI:88473	12857
MGI:104807	102866	Pls3	WTSI	homozygote_hemizygote	0.847281	normal		MGI:99161	22658	Pcgf2	UC Davis	heterozygote	0.868714	normal		MGI:2444415	320635	Cyb5r2	MRC Harwell	homozygote	0.909949	normal		MGI:1914495	67245	Peli1	UC Davis	homozygote	0.890075	normal		MGI:88562	13033	Ctsd	ICS	heterozygote	1.05029	above95		MGI:1913955	66705	Dnase1l2	TCP	homozygote	0.987951	normal		MGI:2673998	233071
MGI:99695	13043	Cttn	MRC Harwell	homozygote	0.847485	normal		MGI:1915871	665563	Mthfd2l	MRC Harwell	homozygote	0.868738	normal		MGI:102806	11480	Acvr2a	TCP	heterozygote	0.910577	normal		MGI:1336167	19079	Prkab1	UC Davis	homozygote	0.890075	normal		MGI:1276575	19210	Ptdss1	ICS	homozygote	1.05087	above95		MGI:2667185	360013	Myo18a	TCP	heterozygote	0.987992	normal		MGI:1915148	67898
MGI:2139270	241727	Snph	UC Davis	homozygote	0.847656	normal		MGI:1924971	77721	Mrps5	WTSI	heterozygote	0.869377	normal		MGI:3583955	216454	BC089597	WTSI	homozygote	0.910616	normal		MGI:1921714	74464	Zswim5	UC Davis	homozygote	0.890075	normal		MGI:1330838	19141	Lgmn	TCP	homozygote	1.052	above95		MGI:1861457	56455	Dynll1	WTSI	heterozygote	0.988008	normal		MGI:1336167	19079
MGI:1202400	20924	Supt5	WTSI	heterozygote	0.848085	normal		MGI:1932970	83428	Ucn3	UC Davis	homozygote	0.869566	normal		MGI:1915098	67848	Ddx55	WTSI	heterozygote	0.910616	normal		MGI:1926788	56369	Apip	WTSI	homozygote	0.890099	normal		MGI:2384986	218215	Rnf144b	ICS	homozygote	1.05231	above95		MGI:1309478	217578	Baz1a	TCP	homozygote	0.988033	normal		MGI:108449	11517
MGI:2153044	140580	Elmo1	WTSI	homozygote	0.848375	normal		MGI:102683	14786	Grb7	WTSI	homozygote	0.86977	normal		MGI:3650473	433416	Gm13547	WTSI	homozygote	0.910616	normal		MGI:1923676	76426	Fam209	BCM	homozygote	0.890113	normal		MGI:1891748	59003	Maea	HMGU	heterozygote	1.05386	above95		MGI:1921256	74006	Dnm1l	ICS	heterozygote	0.988043	normal		MGI:3039593	244579
MGI:1921740	74490	Mamstr	WTSI	homozygote	0.84869	normal		MGI:2144271	280408	Rilp	UC Davis	homozygote	0.86987	normal		MGI:1889817	58887	Repin1	WTSI	homozygote	0.910616	normal		MGI:108426	16561	Kif1b	JAX	heterozygote	0.890656	normal		MGI:109331	18230	Nxn	ICS	heterozygote	1.05717	above95		MGI:1289288	52710	Slc52a2	TCP	heterozygote	0.988148	normal		MGI:105084	20230
MGI:109161	14773	Grk5	UC Davis	homozygote	0.849094	normal		MGI:1916913	69663	Ddx51	WTSI	heterozygote	0.870359	normal		MGI:1929260	56428	Mtch2	MRC Harwell	heterozygote	0.910995	normal		MGI:1913102	57255	Cldn13	JAX	homozygote	0.891029	normal		MGI:3693832	14339	Aktip	TCP	homozygote	1.05852	above95		MGI:2450123	213171	Prss27	TCP	homozygote	0.988216	normal		MGI:1913711	66461
MGI:2385276	233107	Kctd15	TCP	heterozygote	0.849257	normal		MGI:1917979	70729	Nos1ap	BCM	homozygote	0.870632	normal		MGI:1927665	64384	Sirt3	MRC Harwell	homozygote	0.910995	normal		MGI:2682307	237422	Ric8b	MRC Harwell	heterozygote	0.891417	normal		MGI:96705	16691	Krt8	ICS	heterozygote	1.06018	above95		MGI:2179326	170719	Oxr1	WTSI	heterozygote	0.988322	normal		MGI:1336993	108011
MGI:109542	20962	Sycp3	JAX	homozygote	0.850323	normal		MGI:104685	13345	Twist2	UC Davis	heterozygote	0.870905	normal		MGI:96395	15900	Irf8	JAX	homozygote	0.911017	normal		MGI:1923322	76072	Rnf183	MRC Harwell	homozygote	0.891418	normal		MGI:95522	14182	Fgfr1	TCP	heterozygote	1.06575	above95		MGI:1098686	217353	Tmc6	WTSI	homozygote	0.988601	normal		MGI:2154658	140629
MGI:2446239	233733	Galnt18	WTSI	homozygote	0.850368	normal		MGI:106374	52915	Zmiz2	JAX	heterozygote	0.871075	normal		MGI:106604	14756	Gpld1	UC Davis	homozygote	0.911218	normal		MGI:1920442	73192	Xpot	BCM	heterozygote	0.891534	normal		MGI:107823	13038	Ctsk	TCP	homozygote	1.06651	above95		MGI:3612340	114601	Ehbp1l1	WTSI	heterozygote	0.988621	normal		MGI:1270128	22217
MGI:2684992	231125	Zfyve28	WTSI	homozygote	0.850542	normal		MGI:1919684	72434	Lypd3	TCP	heterozygote	0.871138	normal		MGI:108031	14744	Gpr65	UC Davis	homozygote	0.911218	normal		MGI:1336993	108011	Ap4e1	JAX	homozygote	0.891962	normal		MGI:1278321	227867	Epc2	HMGU	heterozygote	1.0705	above95		MGI:1921637	74387	4932438H23Rik	WTSI	homozygote	0.988734	normal		MGI:2443554	320191
MGI:1100860	327826	Frs2	MRC Harwell	heterozygote	0.851003	normal		MGI:2652819	207495	Baiap2l2	ICS	homozygote	0.871356	normal		MGI:1920180	72930	Ppp2r2b	TCP	homozygote	0.911743	normal		MGI:1917672	70422	Ints2	WTSI	heterozygote	0.892639	normal		MGI:1098274	13115	Cyp27b1	TCP	homozygote	1.08187	above95		MGI:1918788	71538	Fbxo9	TCP	homozygote	0.988755	normal		MGI:1914378	67128
MGI:1915089	67839	Gpsm1	UC Davis	homozygote	0.851124	normal		MGI:2139018	99035	Olah	UC Davis	homozygote	0.871696	normal		MGI:1921677	74427	Eaf1	MRC Harwell	heterozygote	0.911963	normal		MGI:1328337	18392	Orc1	WTSI	heterozygote	0.892639	normal		MGI:3039623	240174	Thada	BCM	homozygote	1.11611	above95		MGI:2448567	244059	Chd2	TCP	homozygote	0.988761	normal		MGI:1340806	11545
MGI:106244	52808	Tspyl2	BCM	homozygote_hemizygote	0.851737	normal		MGI:2653690	347722	Agap1	WTSI	homozygote	0.871705	normal		MGI:1914780	67530	Uqcrb	HMGU	heterozygote	0.912247	normal		MGI:1919386	72136	Chst14	TCP	heterozygote	0.893033	normal		MGI:2676874	387242	Mir200a	NING	heterozygote	NA	NA		MGI:107624	17855	Mvk	TCP	heterozygote	0.988847	normal		MGI:1195985	12418
MGI:1860055	55991	Panx1	UC Davis	homozygote	0.851766	normal		MGI:1918511	382406	Poc1b	UC Davis	homozygote	0.871775	normal		MGI:96691	16667	Krt17	JAX	heterozygote	0.912405	normal		MGI:102563	13190	Dct	UC Davis	homozygote	0.893109	normal		MGI:1913435	66185	1110037F02Rik	WTSI	heterozygote	NA	NA		MGI:98297	20423	Shh	MRC Harwell	heterozygote	0.989015	normal		MGI:1859162	50849
MGI:2183454	224624	Rab40c	JAX	heterozygote	0.852148	normal		MGI:1343177	76815	Calcoco2	WTSI	homozygote	0.871795	normal		MGI:1914195	66945	Sdha	JAX	heterozygote	0.912604	normal		MGI:2442512	233067	Lrfn3	UC Davis	homozygote	0.893109	normal		MGI:1913452	66202	1110059G10Rik	WTSI	homozygote	NA	NA		MGI:1313261	20743	Sptbn2	MRC Harwell	homozygote	0.989028	normal		MGI:2384891	214951
MGI:2135607	93759	Sirt1	MRC Harwell	heterozygote	0.852565	normal		MGI:1328360	13496	Arid3a	JAX	heterozygote	0.872122	normal		MGI:2441950	319387	Adgrl3	UC Davis	homozygote	0.91287	normal		MGI:2158340	170787	Hdac10	JAX	homozygote	0.893268	normal		MGI:1913486	66236	1500011B03Rik	WTSI	homozygote	NA	NA		MGI:1923987	76737	Creld2	MRC Harwell	homozygote	0.989042	normal		MGI:1915301	68051
MGI:1333877	14765	Gpr50	UC Davis	homozygote_hemizygote	0.852665	normal		MGI:1346872	26401	Map3k1	WTSI	heterozygote	0.872491	normal		MGI:1923676	76426	Fam209	BCM	homozygote	0.913193	normal		MGI:1914195	66945	Sdha	JAX	heterozygote	0.893848	normal		MGI:1922730	75480	1700003F12Rik	TCP	heterozygote	NA	NA		MGI:1859214	54128	Pmm2	TCP	heterozygote	0.989141	normal		MGI:1860138	56055
MGI:1924291	77041	Arsk	JAX	homozygote	0.852809	normal		MGI:2446110	209462	Hace1	MRC Harwell	heterozygote	0.872619	normal		MGI:104615	12801	Cnr1	UC Davis	heterozygote	0.91332	normal		MGI:103258	21744	Adad1	JAX	heterozygote	0.894014	normal		MGI:1916599	69349	1700008O03Rik	WTSI	homozygote	NA	NA		MGI:103060	13601	Ecm1	MRC Harwell	heterozygote	0.989258	normal		MGI:1339957	18439
MGI:88607	13106	Cyp2e1	MRC Harwell	homozygote	0.85309	normal		MGI:1929185	64931	Izumo1r	WTSI	homozygote	0.873028	normal		MGI:1924781	77531	Anks1b	WTSI	homozygote	0.913478	normal		MGI:1919784	108911	Rcc2	MRC Harwell	homozygote	0.894768	normal		MGI:1920893	58248	1700123O20Rik	WTSI	homozygote	NA	NA		MGI:1261811	17910	Myo15	WTSI	homozygote	0.989294	normal		MGI:99607	11303
MGI:1917004	69754	Fbxo7	WTSI	homozygote	0.853345	normal		MGI:98960	22420	Wnt6	TCP	heterozygote	0.87309	normal		MGI:2443642	234700	Nrn1l	JAX	homozygote	0.913486	normal		MGI:99433	11843	Arf4	UC Davis	heterozygote	0.895132	normal		MGI:1920884	73634	1700125H20Rik	BCM	homozygote	NA	NA		MGI:2443470	217038	Mrm1	WTSI	homozygote	0.989435	normal		MGI:1098673	52206
MGI:1913653	66403	Asf1a	JAX	heterozygote	0.853726	normal		MGI:1328316	12522	Cd83	UC Davis	homozygote	0.873236	normal		MGI:1261422	17939	Naga	WTSI	homozygote	0.913495	normal		MGI:95901	14969	H2-Eb1	WTSI	homozygote	0.895179	normal		MGI:1914623	67373	2210010C04Rik	BCM	homozygote	NA	NA		MGI:1921527	74277	Chic2	MRC Harwell	heterozygote	0.989477	normal		MGI:1913955	66705
MGI:3040700	332221	Zscan10	WTSI	heterozygote	0.853961	normal		MGI:2444453	234094	Arhgef10	JAX	homozygote	0.873567	normal		MGI:1931466	80795	Selk	WTSI	homozygote	0.913504	normal		MGI:97799	19226	Pth	WTSI	homozygote	0.895179	normal		MGI:1917708	70458	2610318N02Rik	WTSI	homozygote	NA	NA		MGI:1921597	74347	Tldc1	TCP	homozygote	0.989512	normal		MGI:106441	360216
MGI:1914361	67111	Naaa	WTSI	homozygote	0.854105	normal		MGI:1891748	59003	Maea	HMGU	heterozygote	0.873809	normal		MGI:1346872	26401	Map3k1	WTSI	heterozygote	0.913513	normal		MGI:1922684	75434	1700001C02Rik	WTSI	homozygote	0.895195	normal		MGI:1924232	76982	3110035E14Rik	WTSI	homozygote	NA	NA		MGI:95414	13872	Ercc3	TCP	heterozygote	0.989565	normal		MGI:3693832	14339
MGI:1915002	67752	Ppp1r32	UC Davis	homozygote	0.854334	normal		MGI:1913534	66284	Gkn2	UC Davis	homozygote	0.873888	normal		MGI:1913284	59029	Psmd14	NING	heterozygote	0.913584	normal		MGI:1316658	13057	Cyba	WTSI	homozygote	0.895195	normal		MGI:1919073	100503812	3300002A11Rik	WTSI	homozygote	NA	NA		MGI:106661	12659	Ovgp1	MRC Harwell	homozygote	0.989589	normal		MGI:109431	19370
MGI:2685307	243529	H1fx	JAX	homozygote	0.85439	normal		MGI:99403	11541	Adora2b	JAX	homozygote	0.874451	normal		MGI:2667185	360013	Myo18a	TCP	heterozygote	0.913647	normal		MGI:2683054	329679	Fnip2	WTSI	homozygote	0.895195	normal		MGI:1917946	70696	3830417A13Rik	WTSI	hemizygote	NA	NA		MGI:1096347	20350	Sema3f	MRC Harwell	homozygote	0.989605	normal		MGI:2676395	232491
MGI:2137594	212996	Wbscr17	UC Davis	homozygote	0.854977	normal		MGI:1859162	50849	Rnf10	RBRC	homozygote	0.875869	normal		MGI:2388124	229320	Clrn1	UC Davis	homozygote	0.914071	normal		MGI:1196297	52120	Hgsnat	TCP	homozygote	0.895797	normal		MGI:1914680	67430	4921536K21Rik	WTSI	homozygote	NA	NA		MGI:3039628	237926	Rsad1	TCP	homozygote	0.989893	normal		MGI:103225	13120
MGI:3044321	241636	Tgm6	WTSI	homozygote	0.855048	normal		MGI:88135	21784	Tff1	WTSI	homozygote	0.875955	normal		MGI:2447362	238384	Slc24a4	MRC Harwell	homozygote	0.914131	normal		MGI:1927594	64294	Itm2c	TCP	homozygote	0.895797	normal		MGI:1922114	74864	4930449E01Rik	WTSI	homozygote	NA	NA		MGI:1098748	52468	Ctdsp2	TCP	heterozygote	0.989921	normal		MGI:3583900	270162
MGI:1916966	69716	Trip13	JAX	homozygote	0.855465	normal		MGI:1915568	68318	Aph1c	MRC Harwell	homozygote	0.876089	normal		MGI:1890615	406218	Panx2	UC Davis	homozygote	0.914371	normal		MGI:1332671	18685	Phtf1	UC Davis	homozygote	0.895854	normal		MGI:1915425	68175	4930591A17Rik	WTSI	homozygote	NA	NA		MGI:1098699	272636	Esyt3	MRC Harwell	homozygote	0.990016	normal		MGI:1920344	73094
MGI:2183426	192199	Rspo1	UC Davis	homozygote	0.85549	normal		MGI:2444336	215384	Fcgbp	MRC Harwell	homozygote	0.876683	normal		MGI:1099460	19652	Rbm3	UC Davis	homozygote_hemizygote	0.914371	normal		MGI:108007	16524	Kcnj9	MRC Harwell	homozygote	0.896203	normal		MGI:1921637	74387	4932438H23Rik	WTSI	homozygote	NA	NA		MGI:105382	16776	Lama5	MRC Harwell	heterozygote	0.990034	normal		MGI:1914457	67207
MGI:3040695	233826	Palb2	JAX	heterozygote	0.855787	normal		MGI:1336993	108011	Ap4e1	UC Davis	homozygote	0.877235	normal		MGI:1913398	66148	Dnajc15	BCM	homozygote	0.915003	normal		MGI:1915078	67828	Lce1f	MRC Harwell	homozygote	0.896443	normal		MGI:1914681	233918	4933402N03Rik	WTSI	homozygote	NA	NA		MGI:1917761	70511	Eef2kmt	HMGU	homozygote	0.990035	normal		MGI:1915299	228839
MGI:1918605	71355	Col24a1	WTSI	homozygote	0.856312	normal		MGI:1924301	216440	Os9	WTSI	homozygote	0.877393	normal		MGI:2442704	230235	Frrs1l	MRC Harwell	homozygote	0.915059	normal		MGI:97513	18550	Furin	MRC Harwell	heterozygote	0.896444	normal		MGI:2449119	232345	A2m	TCP	homozygote	NA	NA		MGI:1918576	71326	Treml1	MRC Harwell	homozygote	0.990046	normal		MGI:101910	14063
MGI:2685541	230796	Wdtc1	WTSI	homozygote	0.856628	normal		MGI:107823	13038	Ctsk	TCP	homozygote	0.877455	normal		MGI:3045249	442803	A830005F24Rik	UC Davis	homozygote	0.915422	normal		MGI:2147616	107260	Otub1	ICS	heterozygote	0.896711	normal		MGI:2140680	97159	A430005L14Rik	WTSI	homozygote	NA	NA		MGI:2446089	286940	Flnb	MRC Harwell	heterozygote	0.990254	normal		MGI:3651534	237769
MGI:1353467	30785	Cttnbp2	WTSI	homozygote	0.856927	normal		MGI:1922830	75580	Zbtb4	JAX	homozygote	0.877704	normal		MGI:104556	12575	Cdkn1a	UC Davis	homozygote	0.915422	normal		MGI:1339467	20200	S100a6	UC Davis	heterozygote	0.897155	normal		MGI:3028035	329056	A830019P07Rik	WTSI	homozygote	NA	NA		MGI:104516	22626	Slc23a3	TCP	homozygote	0.990259	normal		MGI:1915107	67857
MGI:1202305	21427	Vps72	WTSI	heterozygote	0.857366	normal		MGI:99915	16780	Lamb3	MRC Harwell	homozygote	0.877745	normal		MGI:2686003	382384	Odf3l2	UC Davis	homozygote	0.915539	normal		MGI:95517	14174	Fgf3	BCM	heterozygote	0.897217	normal		MGI:109424	11304	Abca4	WTSI	homozygote	NA	NA		MGI:1915459	68209	Rnaseh2c	WTSI	heterozygote	0.990344	normal		MGI:2676874	387242
MGI:1925082	77832	Tchp	WTSI	homozygote	0.85746	normal		MGI:104872	19047	Ppp1cc	NING	homozygote	0.877831	normal		MGI:108076	20321	Frrs1	WTSI	heterozygote	0.916375	normal		MGI:2664357	225256	Dsg1b	WTSI	homozygote	0.89775	normal		MGI:1921354	74104	Abcb6	WTSI	homozygote	NA	NA		MGI:1922546	75296	Fgfr1op	HMGU	heterozygote	0.990456	normal		MGI:1913435	66185
MGI:1933947	104001	Rtn1	MRC Harwell	homozygote	0.857518	normal		MGI:104797	16992	Lta	UC Davis	homozygote	0.877905	normal		MGI:104967	20340	Glg1	WTSI	heterozygote	0.916375	normal		MGI:1309993	16660	Krt31	WTSI	homozygote	0.897781	normal		MGI:2139365	99382	Abtb2	WTSI	homozygote	NA	NA		MGI:2448530	230895	Vps13d	TCP	heterozygote	0.990601	normal		MGI:1913452	66202
MGI:1929293	56506	Cib2	MRC Harwell	homozygote	0.85756	normal		MGI:1919598	108897	Aif1l	BCM	homozygote	0.877989	normal		MGI:1338892	18600	Padi2	UC Davis	heterozygote	0.916473	normal		MGI:1924809	77559	Agl	MRC Harwell	heterozygote	0.898119	normal		MGI:2148491	113868	Acaa1a	WTSI	homozygote	NA	NA		MGI:1916082	68832	Ldah	HMGU	homozygote	0.990635	normal		MGI:1913486	66236
MGI:102717	12962	Crybb3	UC Davis	homozygote	0.858059	normal		MGI:1918970	71720	Osbpl3	WTSI	homozygote	0.878164	normal		MGI:1888712	57349	Ppbp	UC Davis	homozygote	0.916473	normal		MGI:2445185	100503085	Klhl3	MRC Harwell	homozygote	0.898119	normal		MGI:87871	110460	Acat2	BCM	heterozygote	NA	NA		MGI:1100860	327826	Frs2	MRC Harwell	heterozygote	0.990709	normal		MGI:1922730	75480
MGI:1343085	20747	Spop	TCP	heterozygote	0.858206	normal		MGI:2385729	216864	Mgl2	UC Davis	homozygote	0.878635	normal		MGI:1919398	72148	Tdrp	UC Davis	homozygote	0.916473	normal		MGI:1924106	76856	Catsper3	UC Davis	homozygote	0.898166	normal		MGI:2181962	171168	Acer1	WTSI	homozygote	NA	NA		MGI:1336167	19079	Prkab1	HMGU	heterozygote	0.990739	normal		MGI:1916599	69349
MGI:1920832	73582	Camkmt	WTSI	homozygote	0.858623	normal		MGI:2685307	243529	H1fx	JAX	homozygote	0.878701	normal		MGI:2147162	106840	Unc119b	UC Davis	homozygote	0.916473	normal		MGI:1354910	12703	Socs1	UC Davis	heterozygote	0.898166	normal		MGI:2384969	217698	Acot5	WTSI	homozygote	NA	NA		MGI:2444103	245886	Ankrd27	ICS	homozygote	0.990963	normal		MGI:1920893	58248
MGI:2681836	218832	Polr3a	TCP	heterozygote	0.858858	normal		MGI:2137594	212996	Wbscr17	UC Davis	homozygote	0.878818	normal		MGI:1933825	83964	Jam3	JAX	heterozygote	0.916572	normal		MGI:3039562	407786	Taf9b	UC Davis	homozygote_hemizygote	0.898166	normal		MGI:1890773	60595	Actn4	WTSI	heterozygote	NA	NA		MGI:2142489	209176	Ido2	WTSI	homozygote	0.990972	normal		MGI:1920884	73634
MGI:2152836	117590	Asb10	JAX	homozygote	0.858897	normal		MGI:104510	17921	Myo7a	WTSI	homozygote	0.879702	normal		MGI:103075	22390	Wee1	TCP	heterozygote	0.916699	normal		MGI:2450123	213171	Prss27	TCP	homozygote	0.898252	normal		MGI:1914269	67019	Actr6	WTSI	heterozygote	NA	NA		MGI:101835	22030	Traf2	WTSI	heterozygote	0.991046	normal		MGI:1914623	67373
MGI:101910	14063	F2rl1	ICS	homozygote	0.858899	normal		MGI:1915099	67849	Cdca5	JAX	heterozygote	0.879897	normal		MGI:1930088	56708	Clcf1	TCP	heterozygote	0.916716	normal		MGI:1933825	83964	Jam3	JAX	heterozygote	0.898491	normal		MGI:1345162	23792	Adam23	MRC Harwell	heterozygote	NA	NA		MGI:88380	14061	F2	MRC Harwell	heterozygote	0.991135	normal		MGI:1917708	70458
MGI:88297	12424	Cck	RBRC	homozygote	0.858996	normal		MGI:2685452	239789	Gmnc	WTSI	heterozygote	0.880374	normal		MGI:103258	21744	Adad1	JAX	heterozygote	0.917365	normal		MGI:2183454	224624	Rab40c	JAX	heterozygote	0.898491	normal		MGI:2442201	231821	Adap1	WTSI	homozygote	NA	NA		MGI:1923718	109113	Uhrf2	TCP	heterozygote	0.991168	normal		MGI:1924232	76982
MGI:2151483	116891	Derl2	ICS	heterozygote	0.859446	normal		MGI:2675256	223780	Adm2	UC Davis	homozygote	0.880818	normal		MGI:2442115	319481	Wdr59	BCM	heterozygote	0.917831	normal		MGI:1922145	74895	Ccdc181	BCM	homozygote	0.898638	normal		MGI:87929	11532	Adh5	MRC Harwell	homozygote	NA	NA		MGI:1196224	264064	Cdk8	ICS	heterozygote	0.991185	normal		MGI:1919073	100503812
MGI:3619402	723865	Mir429	NING	heterozygote	0.85975	normal		MGI:1921138	69312	Ppp1r42	WTSI	homozygote	0.881162	normal		MGI:105926	271457	Rab5a	JAX	homozygote	0.91796	normal		MGI:1923224	75974	Dock11	UC Davis	homozygote_hemizygote	0.899178	normal		MGI:1919924	72674	Adipor1	MRC Harwell	homozygote	NA	NA		MGI:1921362	74112	Usp16	NING	heterozygote	0.991557	normal		MGI:1917946	70696
MGI:1924657	77407	Rab35	HMGU	heterozygote	0.860425	normal		MGI:1915248	67998	Fam134c	MRC Harwell	homozygote	0.881166	normal		MGI:1336993	108011	Ap4e1	BCM	homozygote	0.918623	normal		MGI:97601	18761	Prkcq	UC Davis	homozygote	0.899322	normal		MGI:106927	16764	Aff3	WTSI	homozygote	NA	NA		MGI:1347062	26427	Creb3l1	WTSI	heterozygote	0.991711	normal		MGI:1914680	67430
MGI:99180	22695	Zfp36	NING	heterozygote	0.860809	normal		MGI:95669	14473	Gc	UC Davis	homozygote	0.881861	normal		MGI:1196431	71007	D7Ertd443e	WTSI	homozygote	0.919254	normal		MGI:2146885	263876	Spata2	UC Davis	homozygote	0.899322	normal		MGI:2448704	71562	Afmid	MRC Harwell	homozygote	NA	NA		MGI:1927243	56044	Rala	WTSI	heterozygote	0.991958	normal		MGI:1922114	74864
MGI:1316658	13057	Cyba	WTSI	homozygote	0.86081	normal		MGI:1338759	20333	Sec22b	WTSI	heterozygote	0.881932	normal		MGI:104510	17921	Myo7a	WTSI	homozygote	0.919254	normal		MGI:1098699	272636	Esyt3	MRC Harwell	homozygote	0.899796	normal		MGI:1924809	77559	Agl	MRC Harwell	heterozygote	NA	NA		MGI:2384801	209318	Gps1	TCP	heterozygote	0.99209	normal		MGI:1915425	68175
MGI:2180003	170750	Xpnpep1	WTSI	heterozygote	0.861264	normal		MGI:1922516	75266	Tomm20l	WTSI	homozygote	0.881983	normal		MGI:1913486	66236	1500011B03Rik	WTSI	homozygote	0.919271	normal		MGI:1347058	26386	Hsf4	JAX	homozygote	0.899797	normal		MGI:2446634	214150	Ago3	WTSI	homozygote	NA	NA		MGI:1195262	17160	Man2b2	TCP	homozygote	0.992115	normal		MGI:1921637	74387
MGI:1333800	16068	Il18bp	UC Davis	homozygote	0.862169	normal		MGI:1926027	78777	Enthd2	WTSI	homozygote	0.882606	normal		MGI:3648209	433632	Gm5544	WTSI	heterozygote	0.919271	normal		MGI:1858233	53885	Nphp1	UC Davis	homozygote	0.899964	normal		MGI:1915512	68262	Agpat4	MRC Harwell	homozygote	NA	NA		MGI:1919374	72124	Seh1l	WTSI	heterozygote	0.992117	normal		MGI:1914681	233918
MGI:99781	20591	Kdm5c	ICS	heterozygote	0.862698	normal		MGI:1922082	212980	Slc45a3	UC Davis	homozygote	0.882627	normal		MGI:1336993	108011	Ap4e1	HMGU	homozygote	0.919377	normal		MGI:1919599	72349	Dusp3	WTSI	homozygote	0.90029	normal		MGI:2385184	229709	Ahcyl1	WTSI	homozygote	NA	NA		MGI:2137896	98403	Zfp451	TCP	homozygote	0.992146	normal		MGI:2449119	232345
MGI:1346013	23828	Bves	UC Davis	homozygote	0.863196	normal		MGI:1915594	68344	Tmem174	UC Davis	homozygote	0.883044	normal		MGI:1921620	74370	Rptor	MRC Harwell	heterozygote	0.919705	normal		MGI:107688	16569	Kif3b	WTSI	heterozygote	0.90029	normal		MGI:1316648	66395	Ahnak	MRC Harwell	heterozygote	NA	NA		MGI:108022	320795	Pkn1	MRC Harwell	homozygote	0.992217	normal		MGI:2140680	97159
MGI:2657115	230579	Fam151a	UC Davis	homozygote	0.863196	normal		MGI:2135884	81006	Gpr63	UC Davis	homozygote	0.883079	normal		MGI:1919684	72434	Lypd3	TCP	heterozygote	0.919735	normal		MGI:1346328	23853	Def6	WTSI	homozygote	0.900306	normal		MGI:1916998	69748	Aldh16a1	WTSI	homozygote	NA	NA		MGI:1336173	108079	Prkaa2	MRC Harwell	homozygote	0.992326	normal		MGI:3028035	329056
MGI:1919924	72674	Adipor1	MRC Harwell	homozygote	0.863383	normal		MGI:1270863	19072	Prep	JAX	heterozygote	0.884098	normal		MGI:1346349	24055	Sh3bp2	TCP	homozygote	0.919771	normal		MGI:96763	16832	Ldhb	WTSI	homozygote	0.900321	normal		MGI:1353451	11670	Aldh3a1	MRC Harwell	homozygote	NA	NA		MGI:1921444	74194	Rnd3	MRC Harwell	heterozygote	0.992384	normal		MGI:109424	11304
MGI:1919347	72097	2010300C02Rik	WTSI	homozygote	0.86406	normal		MGI:95387	13796	Emx1	UC Davis	homozygote	0.884227	normal		MGI:1354696	50753	Fbxo8	NING	homozygote	0.919841	normal		MGI:88340	12507	Cd5	UC Davis	homozygote	0.901201	normal		MGI:2146159	380959	Alg10b	BCM	heterozygote	NA	NA		MGI:2448556	236920	Stard8	WTSI	hemizygote	0.992533	normal		MGI:1921354	74104
MGI:1921082	101533	Klk9	WTSI	homozygote	0.864662	normal		MGI:1916625	224671	Btbd9	HMGU	homozygote	0.884669	normal		MGI:1336208	16499	Kcnab3	UC Davis	homozygote	0.920677	normal		MGI:1202306	15171	Hcrt	UC Davis	homozygote	0.901201	normal		MGI:1914824	67574	Alg13	WTSI	hemizygote	NA	NA		MGI:1346328	23853	Def6	WTSI	homozygote	0.992564	normal		MGI:2139365	99382
MGI:1921714	74464	Zswim5	UC Davis	homozygote	0.864682	normal		MGI:3039607	228812	Pigu	ICS	heterozygote	0.884902	normal		MGI:1917115	69865	A1cf	JAX	homozygote	0.920738	normal		MGI:2389177	216028	Lrrtm3	UC Davis	homozygote	0.901201	normal		MGI:104837	100503496	Amz2	WTSI	homozygote	NA	NA		MGI:1925537	78287	Rbsn	WTSI	heterozygote	0.992597	normal		MGI:2148491	113868
MGI:3646952	433178	Spink14	WTSI	homozygote	0.864695	normal		MGI:1929709	57435	Plin4	UC Davis	homozygote	0.885027	normal		MGI:2384581	234677	Ces4a	JAX	homozygote	0.920738	normal		MGI:2155345	140709	Col26a1	TCP	homozygote	0.901355	normal		MGI:104837	13929	Amz2	WTSI	homozygote	NA	NA		MGI:1926232	225027	Srsf7	WTSI	heterozygote	0.992611	normal		MGI:87871	110460
MGI:2142786	272538	Tango6	MRC Harwell	heterozygote	0.864815	normal		MGI:3045263	231098	Dnajc5g	JAX	homozygote	0.88518	normal		MGI:96276	15552	Htr1d	JAX	homozygote	0.920738	normal		MGI:1860075	54397	Ppt2	MRC Harwell	homozygote	0.901472	normal		MGI:1888999	57875	Angptl4	MRC Harwell	homozygote	NA	NA		MGI:3028035	329056	A830019P07Rik	WTSI	homozygote	0.992908	normal		MGI:2181962	171168
MGI:98506	21413	Tcf4	WTSI	heterozygote	0.864962	normal		MGI:1930088	56708	Clcf1	TCP	heterozygote	0.885222	normal		MGI:2442855	270160	Rab39	JAX	homozygote	0.920738	normal		MGI:1915568	68318	Aph1c	MRC Harwell	homozygote	0.901951	normal		MGI:2154278	140577	Ankrd6	WTSI	homozygote	NA	NA		MGI:2389216	105355	Slc17a3	MRC Harwell	homozygote	0.992987	normal		MGI:2384969	217698
MGI:2449771	244209	Cyp2r1	WTSI	homozygote	0.864995	normal		MGI:1196224	264064	Cdk8	ICS	heterozygote	0.886729	normal		MGI:1921395	74145	F13a1	UC Davis	homozygote	0.921278	normal		MGI:1096879	14297	Fxn	JAX	heterozygote	0.902409	normal		MGI:1921501	74251	Ankrd9	WTSI	homozygote	NA	NA		MGI:2142888	97487	Cmtm4	WTSI	homozygote	0.993093	normal		MGI:1890773	60595
MGI:1913102	57255	Cldn13	JAX	homozygote	0.865182	normal		MGI:1913435	66185	1110037F02Rik	WTSI	heterozygote	0.887054	normal		MGI:2446110	209462	Hace1	MRC Harwell	heterozygote	0.921446	normal		MGI:2384969	217698	Acot5	WTSI	homozygote	0.902861	normal		MGI:1924781	77531	Anks1b	WTSI	homozygote	NA	NA		MGI:97323	18053	Ngfr	MRC Harwell	homozygote	0.993094	normal		MGI:1914269	67019
MGI:2444266	217342	Ube2o	JAX	heterozygote	0.865447	normal		MGI:2145458	105387	Akr1c14	UC Davis	homozygote	0.887287	normal		MGI:2664668	76645	Pkd1l2	MRC Harwell	homozygote	0.921448	normal		MGI:1914933	67683	Pbdc1	WTSI	homozygote_hemizygote	0.902861	normal		MGI:1923757	76507	Aoc1	HMGU	homozygote	NA	NA		MGI:99604	14179	Fgf8	MRC Harwell	heterozygote	0.99317	normal		MGI:1345162	23792
MGI:2176207	171506	H1foo	UC Davis	homozygote	0.865893	normal		MGI:88607	13106	Cyp2e1	MRC Harwell	homozygote	0.887889	normal		MGI:2146885	263876	Spata2	UC Davis	homozygote	0.921728	normal		MGI:107716	17909	Myo10	WTSI	homozygote	0.902877	normal		MGI:101920	11772	Ap2a2	WTSI	heterozygote	NA	NA		MGI:1860075	54397	Ppt2	MRC Harwell	homozygote	0.993213	normal		MGI:2442201	231821
MGI:1338883	14584	Gfpt2	HMGU	homozygote	0.866033	normal		MGI:1920432	73182	Pear1	WTSI	homozygote	0.889349	normal		MGI:1913476	66226	Trappc2	UC Davis	homozygote_hemizygote	0.921728	normal		MGI:2445102	216877	Dhx33	WTSI	heterozygote	0.902892	normal		MGI:1337060	11778	Ap3s2	MRC Harwell	homozygote	NA	NA		MGI:97011	17395	Mmp9	ICS	homozygote	0.993263	normal		MGI:87929	11532
MGI:1347071	26466	Zfp260	TCP	heterozygote	0.866308	normal		MGI:1920563	244585	Rpgrip1l	WTSI	heterozygote	0.889359	normal		MGI:3512628	494448	Cbx6	WTSI	homozygote	0.922133	normal		MGI:109384	11910	Atf3	MRC Harwell	homozygote	0.903146	normal		MGI:1336993	108011	Ap4e1	WTSI	homozygote	NA	NA		MGI:97383	18211	Ntrk1	MRC Harwell	heterozygote	0.99351	normal		MGI:1919924	72674
MGI:1339972	12116	Bhmt	BCM	homozygote	0.866346	normal		MGI:2442040	23881	G3bp2	WTSI	heterozygote	0.889833	normal		MGI:1316658	13057	Cyba	WTSI	homozygote	0.922133	normal		MGI:109244	20354	Sema4d	MRC Harwell	homozygote	0.903146	normal		MGI:1336993	108011	Ap4e1	MRC Harwell	homozygote	NA	NA		MGI:1915761	68511	Dcdc2c	WTSI	homozygote	0.993649	normal		MGI:106927	16764
MGI:2146906	106633	Ift140	WTSI	heterozygote	0.867077	normal		MGI:894679	12014	Bach2	WTSI	homozygote	0.889837	normal		MGI:108080	20317	Serpinf1	BCM	homozygote	0.922243	normal		MGI:1913955	66705	Dnase1l2	MRC Harwell	homozygote	0.903148	normal		MGI:1336993	108011	Ap4e1	ICS	homozygote	NA	NA		MGI:2442663	226098	Hectd2	MRC Harwell	homozygote	0.993763	normal		MGI:2448704	71562
MGI:2447812	329260	Dennd1b	WTSI	homozygote	0.867335	normal		MGI:1344333	23947	Mid2	UC Davis	homozygote_hemizygote	0.89007	normal		MGI:107414	22035	Tnfsf10	UC Davis	homozygote	0.922779	normal		MGI:4936993	100233207	Gm17359	BCM	homozygote	0.903255	normal		MGI:1915367	68117	Apool	WTSI	hemizygote	NA	NA		MGI:95525	14186	Fgfr4	BCM	homozygote	0.993778	normal		MGI:1924809	77559
MGI:1914418	67168	Lpar6	JAX	homozygote	0.867498	normal		MGI:97279	17960	Nat1	JAX	homozygote	0.890114	normal		MGI:2443016	99899	Ifi44	TCP	homozygote	0.922805	normal		MGI:1860511	56198	Heyl	JAX	homozygote	0.903715	normal		MGI:88068	11839	Areg	MRC Harwell	homozygote	NA	NA		MGI:2445185	100503085	Klhl3	MRC Harwell	homozygote	0.993883	normal		MGI:2446634	214150
MGI:1923322	76072	Rnf183	MRC Harwell	homozygote	0.867501	normal		MGI:1336167	19079	Prkab1	UC Davis	homozygote	0.890974	normal		MGI:105064	105243	Slc9a3	TCP	heterozygote	0.922822	normal		MGI:1921585	74335	Xrcc3	JAX	heterozygote	0.903715	normal		MGI:2443418	239027	Arhgap22	WTSI	homozygote	NA	NA		MGI:1861440	56631	Trim17	WTSI	homozygote	0.993904	normal		MGI:1915512	68262
MGI:1918195	70945	Mmrn1	MRC Harwell	homozygote	0.86755	normal		MGI:88015	229665	Ampd1	TCP	heterozygote	0.890985	normal		MGI:1919137	71887	Ppm1j	NING	homozygote	0.92297	normal		MGI:104848	16329	Inpp1	WTSI	homozygote	0.904139	normal		MGI:2441869	213498	Arhgef11	MRC Harwell	homozygote	NA	NA		MGI:1924657	77407	Rab35	HMGU	heterozygote	0.993934	normal		MGI:2385184	229709
MGI:1914486	67236	Cinp	JAX	heterozygote	0.867564	normal		MGI:1916966	69716	Trip13	JAX	homozygote	0.891332	normal		MGI:1888978	57764	Ntn4	BCM	homozygote	0.923375	normal		MGI:2443207	353047	Plekhm1	TCP	homozygote	0.904165	normal		MGI:1346016	110596	Arhgef28	MRC Harwell	homozygote	NA	NA		MGI:106441	360216	Zranb1	ICS	heterozygote	0.993957	normal		MGI:1316648	66395
MGI:88473	12857	Cox4i1	TCP	heterozygote	0.867651	normal		MGI:1346047	23886	Gdf15	MRC Harwell	homozygote	0.891577	normal		MGI:1929709	57435	Plin4	UC Davis	homozygote	0.92368	normal		MGI:2385228	231633	Tmem119	UC Davis	homozygote	0.904235	normal		MGI:1924919	77669	Arhgef38	WTSI	homozygote	NA	NA		MGI:2159324	76524	Cln6	TCP	homozygote	0.993987	normal		MGI:1916998	69748
MGI:3647180	654458	Defb43	NING	homozygote	0.867697	normal		MGI:88479	12873	Cpa3	UC Davis	homozygote	0.891783	normal		MGI:101876	21676	Tead1	BCM	heterozygote	0.923691	normal		MGI:1859162	50849	Rnf10	MRC Harwell	homozygote	0.904824	normal		MGI:1860493	54126	Arhgef7	WTSI	heterozygote	NA	NA		MGI:1919133	71883	Coq2	MRC Harwell	heterozygote	0.994211	normal		MGI:1353451	11670
MGI:1930618	79264	Krit1	UC Davis	heterozygote	0.868205	normal		MGI:1202710	109978	Art4	WTSI	homozygote	0.892014	normal		MGI:2384887	214901	Chtf18	JAX	heterozygote	0.923714	normal		MGI:1352504	29816	Hip1r	BCM	homozygote	0.904873	normal		MGI:2679719	276905	Armc7	WTSI	heterozygote	NA	NA		MGI:88068	11839	Areg	MRC Harwell	homozygote	0.994216	normal		MGI:2146159	380959
MGI:1328357	22248	Unc119	UC Davis	homozygote	0.868205	normal		MGI:97549	18643	Pfn1	WTSI	heterozygote	0.892344	normal		MGI:2139080	241688	Dzank1	UC Davis	homozygote	0.924881	normal		MGI:3028577	217151	Arl5c	UC Davis	homozygote	0.905246	normal		MGI:1928375	56378	Arpc3	WTSI	heterozygote	NA	NA		MGI:2447362	238384	Slc24a4	MRC Harwell	homozygote	0.994239	normal		MGI:1914824	67574
MGI:98737	21825	Thbs1	UC Davis	homozygote	0.868352	normal		MGI:2675617	272158	Poln	MRC Harwell	homozygote	0.892563	normal		MGI:2684079	233081	Ffar1	UC Davis	homozygote	0.924881	normal		MGI:1913277	58799	Crbn	UC Davis	homozygote	0.905246	normal		MGI:1921258	74008	Arsg	WTSI	homozygote	NA	NA		MGI:1349457	26943	Serinc3	WTSI	homozygote	0.994325	normal		MGI:104837	13929
MGI:97549	18643	Pfn1	WTSI	heterozygote	0.86858	normal		MGI:1306822	15504	Dnajb3	JAX	homozygote	0.892712	normal		MGI:3584514	574402	Gpr17	UC Davis	homozygote	0.924881	normal		MGI:1261827	13435	Dnmt3a	WTSI	homozygote	0.905417	normal		MGI:1202710	109978	Art4	WTSI	homozygote	NA	NA		MGI:105064	105243	Slc9a3	TCP	heterozygote	0.994335	normal		MGI:104837	100503496
MGI:3045263	231098	Dnajc5g	JAX	homozygote	0.869046	normal		MGI:2136018	93735	Wnt16	WTSI	heterozygote	0.892939	normal		MGI:1915099	67849	Cdca5	JAX	heterozygote	0.924904	normal		MGI:103263	17207	Mcf2l	WTSI	homozygote	0.905417	normal		MGI:109620	11877	Arvcf	WTSI	homozygote	NA	NA		MGI:1921437	74187	Katnb1	MRC Harwell	heterozygote	0.994359	normal		MGI:1888999	57875
MGI:1919352	72102	Dusp11	ICS	homozygote	0.869148	normal		MGI:1920864	73614	Rhox13	WTSI	homozygote_hemizygote	0.893258	normal		MGI:2443881	226525	Rasal2	WTSI	homozygote	0.925012	normal		MGI:1859162	50849	Rnf10	WTSI	homozygote	0.905417	normal		MGI:1922702	75452	Ascc2	BCM	heterozygote	NA	NA		MGI:1926224	268859	Rbfox1	ICS	heterozygote	0.994554	normal		MGI:2154278	140577
MGI:3646662	382109	Fbxw26	WTSI	homozygote	0.869496	normal		MGI:94869	13176	Dcc	TCP	heterozygote	0.893577	normal		MGI:1926116	109359	Fam175b	WTSI	homozygote	0.92503	normal		MGI:1921293	74043	Pex26	TCP	heterozygote	0.905547	normal		MGI:1334448	12316	Aspm	WTSI	homozygote	NA	NA		MGI:1921354	74104	Abcb6	WTSI	homozygote	0.994598	normal		MGI:1921501	74251
MGI:1930153	78977	Popdc3	UC Davis	homozygote	0.870407	normal		MGI:2685183	240672	Dusp5	WTSI	homozygote	0.89359	normal		MGI:1351869	216134	Pdxk	WTSI	heterozygote	0.92503	normal		MGI:1919019	71769	Bbs10	JAX	heterozygote	0.906327	normal		MGI:1913945	66695	Aspn	HMGU	homozygote	NA	NA		MGI:1312922	12364	Casp12	WTSI	homozygote	0.994678	normal		MGI:1924781	77531
MGI:1923224	75974	Dock11	UC Davis	homozygote_hemizygote	0.870902	normal		MGI:2138647	98752	Fcrla	UC Davis	homozygote	0.89367	normal		MGI:1916998	69748	Aldh16a1	WTSI	homozygote	0.925047	normal		MGI:1913376	66126	Elof1	JAX	heterozygote	0.906327	normal		MGI:109384	11910	Atf3	MRC Harwell	homozygote	NA	NA		MGI:1858418	51801	Ramp1	MRC Harwell	homozygote	0.994705	normal		MGI:1923757	76507
MGI:1913955	66705	Dnase1l2	HMGU	homozygote	0.871779	normal		MGI:102706	14137	Fdft1	WTSI	heterozygote	0.893983	normal		MGI:1891410	80708	Pacsin3	WTSI	homozygote	0.925047	normal		MGI:98640	21645	Tcte1	WTSI	homozygote	0.906389	normal		MGI:88107	232975	Atp1a3	MRC Harwell	heterozygote	NA	NA		MGI:2444207	320528	Vps13c	HMGU	homozygote	0.994795	normal		MGI:101920	11772
MGI:3045338	327747	Mettl24	WTSI	homozygote	0.871813	normal		MGI:2140998	100763	Ube3c	RBRC	homozygote	0.894098	normal		MGI:2447076	269152	Kif26b	JAX	heterozygote	0.925301	normal		MGI:106388	216169	Abhd17a	WTSI	homozygote	0.906402	normal		MGI:1351335	27222	Atp1a4	MRC Harwell	homozygote	NA	NA		MGI:1347071	26466	Zfp260	TCP	heterozygote	0.994847	normal		MGI:1337060	11778
MGI:3629975	406222	Krt74	MRC Harwell	homozygote	0.872113	normal		MGI:1351334	27204	Syn3	JAX	homozygote	0.894251	normal		MGI:103270	21425	Tfeb	BCM	heterozygote	0.925625	normal		MGI:102793	14314	Fstl1	MRC Harwell	homozygote	0.906496	normal		MGI:105058	11937	Atp2a1	MRC Harwell	heterozygote	NA	NA		MGI:87929	11532	Adh5	MRC Harwell	homozygote	0.994939	normal		MGI:1336993	108011
MGI:1931838	56320	Dbn1	ICS	heterozygote	0.872329	normal		MGI:1917780	70530	Lrfn2	UC Davis	homozygote	0.894383	normal		MGI:1201778	11972	Atp6v0d1	TCP	heterozygote	0.925874	normal		MGI:1924869	77619	Prelid2	MRC Harwell	homozygote	0.906498	normal		MGI:88110	11938	Atp2a2	MRC Harwell	heterozygote	NA	NA		MGI:107448	17101	Lyst	TCP	homozygote	0.995164	normal		MGI:1336993	108011
MGI:1347058	26386	Hsf4	JAX	homozygote	0.872593	normal		MGI:2154240	140571	Plxnb3	WTSI	homozygote_hemizygote	0.894751	normal		MGI:95636	14420	Galc	TCP	heterozygote	0.925874	normal		MGI:1196326	52589	Ncald	JAX	homozygote	0.906617	normal		MGI:1915192	67942	Atp5g2	HMGU	heterozygote	NA	NA		MGI:3583955	216454	BC089597	WTSI	homozygote	0.995267	normal		MGI:1336993	108011
MGI:104510	17921	Myo7a	WTSI	homozygote	0.872627	normal		MGI:1914780	67530	Uqcrb	HMGU	heterozygote	0.895382	normal		MGI:1913558	66308	Mplkip	UC Davis	homozygote	0.925932	normal		MGI:1913606	66356	Knop1	BCM	homozygote	0.906858	normal		MGI:1351597	27425	Atp5l	MRC Harwell	heterozygote	NA	NA		MGI:2443388	338523	Kdm7a	WTSI	homozygote	0.995766	normal		MGI:1915367	68117
MGI:1923523	76273	Ndfip2	HMGU	homozygote	0.873146	normal		MGI:95281	13605	Ect2	ICS	heterozygote	0.895414	normal		MGI:97491	18509	Pax7	UC Davis	heterozygote	0.925932	normal		MGI:1096324	16988	Lst1	UC Davis	homozygote	0.907269	normal		MGI:88121	11998	Avp	MRC Harwell	heterozygote	NA	NA		MGI:99695	13043	Cttn	MRC Harwell	homozygote	0.995789	normal		MGI:88068	11839
MGI:1915148	67898	Pef1	HMGU	homozygote	0.874047	normal		MGI:2153044	140580	Elmo1	WTSI	homozygote	0.89659	normal		MGI:105090	104245	Slc6a5	UC Davis	heterozygote	0.926083	normal		MGI:95496	14127	Fcer1g	UC Davis	homozygote	0.907414	normal		MGI:2387643	232987	B9d2	WTSI	heterozygote	NA	NA		MGI:1316648	66395	Ahnak	MRC Harwell	heterozygote	0.995797	normal		MGI:2443418	239027
MGI:1333776	11624	Ahrr	JAX	homozygote	0.874234	normal		MGI:1924093	76843	Dtl	NING	heterozygote	0.896829	normal		MGI:2442082	238257	Tmem30b	UC Davis	homozygote	0.926983	normal		MGI:2384795	209027	Pycr1	JAX	homozygote	0.907633	normal		MGI:1352493	29810	Bag3	MRC Harwell	heterozygote	NA	NA		MGI:2444630	235380	Dmxl2	WTSI	heterozygote	0.99581	normal		MGI:2441869	213498
MGI:3039628	237926	Rsad1	TCP	homozygote	0.874489	normal		MGI:102934	20289	Scx	UC Davis	heterozygote	0.896957	normal		MGI:1921402	74152	Stra6l	UC Davis	homozygote	0.927284	normal		MGI:2443584	214669	L3mbtl2	WTSI	heterozygote	0.907988	normal		MGI:1919819	72569	Bbs5	MRC Harwell	homozygote	NA	NA		MGI:88470	12846	Comt	MRC Harwell	homozygote	0.995842	normal		MGI:1346016	110596
MGI:2446634	214150	Ago3	WTSI	homozygote	0.874694	normal		MGI:1919336	72002	Slc39a5	UC Davis	homozygote	0.897166	normal		MGI:1929872	57377	Mogs	BCM	heterozygote	0.927334	normal		MGI:1917810	70560	Wars2	JAX	heterozygote	0.908939	normal		MGI:2448555	236848	BC023829	WTSI	hemizygote	NA	NA		MGI:97897	19696	Rel	MRC Harwell	homozygote	0.995861	normal		MGI:1924919	77669
MGI:109331	18230	Nxn	BCM	heterozygote	0.875302	normal		MGI:1920185	72935	Ddx41	TCP	heterozygote	0.897172	normal		MGI:99917	20512	Slc1a3	JAX	heterozygote	0.927682	normal		MGI:2679007	234683	Elmo3	UC Davis	homozygote	0.909292	normal		MGI:3590554	381306	BC055324	MRC Harwell	heterozygote	NA	NA		MGI:1096566	17344	Pias2	WTSI	homozygote	0.995904	normal		MGI:1860493	54126
MGI:1913746	66496	Ppdpf	UC Davis	homozygote	0.875397	normal		MGI:1913399	104725	Sptssa	JAX	heterozygote	0.897186	normal		MGI:97850	19383	Raly	TCP	homozygote	0.927784	normal		MGI:1346877	26409	Map3k7	MRC Harwell	heterozygote	0.90961	normal		MGI:3583955	216454	BC089597	WTSI	homozygote	NA	NA		MGI:101876	21676	Tead1	BCM	heterozygote	0.996141	normal		MGI:2679719	276905
MGI:2443671	320256	Dlec1	HMGU	homozygote	0.876528	normal		MGI:1914220	66970	Ssbp2	UC Davis	homozygote	0.897322	normal		MGI:2385115	226791	Lyplal1	WTSI	homozygote	0.927903	normal		MGI:1915533	68283	9530077C05Rik	UC Davis	homozygote	0.909726	normal		MGI:2151153	117606	Boc	MRC Harwell	homozygote	NA	NA		MGI:1929657	56794	Hacl1	WTSI	homozygote	0.996315	normal		MGI:1928375	56378
MGI:1336894	17434	Mocs2	HMGU	heterozygote	0.876693	normal		MGI:109166	14299	Ncs1	ICS	homozygote	0.897459	normal		MGI:2385184	229709	Ahcyl1	WTSI	homozygote	0.927909	normal		MGI:1931295	80718	Rab27b	JAX	homozygote	0.910245	normal		MGI:2675077	378700	Bpifb3	MRC Harwell	homozygote	NA	NA		MGI:1924971	77721	Mrps5	WTSI	heterozygote	0.996337	normal		MGI:1921258	74008
MGI:109298	17164	Mapkapk2	MRC Harwell	homozygote	0.877976	normal		MGI:2442512	233067	Lrfn3	UC Davis	homozygote	0.897505	normal		MGI:1343177	76815	Calcoco2	WTSI	homozygote	0.927909	normal		MGI:1915878	68628	Fbxw9	BCM	homozygote	0.910327	normal		MGI:2385160	228802	Bpifb5	WTSI	homozygote	NA	NA		MGI:2139365	99382	Abtb2	WTSI	homozygote	0.996364	normal		MGI:1202710	109978
MGI:1859162	50849	Rnf10	MRC Harwell	homozygote	0.878499	normal		MGI:2685233	211612	Ptchd1	ICS	homozygote_hemizygote	0.897811	normal		MGI:1336167	19079	Prkab1	WTSI	homozygote	0.927909	normal		MGI:1344351	23859	Dlg2	WTSI	homozygote	0.910528	normal		MGI:1338871	12234	Btrc	MRC Harwell	homozygote	NA	NA		MGI:3644685	408193	Otud6a	NING	homozygote	0.996556	normal		MGI:109620	11877
MGI:1914680	67430	4921536K21Rik	WTSI	homozygote	0.878813	normal		MGI:700009	20404	Sh3gl2	TCP	homozygote	0.8983	normal		MGI:1861457	56455	Dynll1	WTSI	heterozygote	0.927927	normal		MGI:1919391	72141	Adpgk	WTSI	homozygote	0.910543	normal		MGI:88236	110382	C8b	MRC Harwell	homozygote	NA	NA		MGI:2137679	94280	Sfxn3	WTSI	homozygote	0.996652	normal		MGI:1922702	75452
MGI:109323	15559	Htr2b	NING	heterozygote	0.878824	normal		MGI:1351345	14823	Grm8	WTSI	homozygote	0.898321	normal		MGI:1915795	68545	Ecscr	UC Davis	homozygote	0.928245	normal		MGI:2442510	226539	Dars2	WTSI	heterozygote	0.910543	normal		MGI:1914081	69008	Cab39l	MRC Harwell	homozygote	NA	NA		MGI:1346871	26400	Map2k7	WTSI	heterozygote	0.996666	normal		MGI:1334448	12316
MGI:1919557	72307	2510002D24Rik	UC Davis	homozygote	0.879507	normal		MGI:3603030	192950	Nacad	WTSI	homozygote	0.898418	normal		MGI:105102	14778	Gpx3	MRC Harwell	heterozygote	0.928413	normal		MGI:107709	17922	Myo7b	JAX	homozygote	0.911551	normal		MGI:1352750	29867	Cabp1	WTSI	homozygote	NA	NA		MGI:2135608	93742	Pard3	MRC Harwell	heterozygote	0.996833	normal		MGI:1913945	66695
MGI:1927237	70737	Cgn	JAX	heterozygote	0.880268	normal		MGI:1931838	56320	Dbn1	RBRC	heterozygote	0.898541	normal		MGI:1333797	12458	Ccr6	UC Davis	homozygote	0.928485	normal		MGI:94862	13162	Slc6a3	JAX	heterozygote	0.911551	normal		MGI:1352750	29867	Cabp1	MRC Harwell	homozygote	NA	NA		MGI:2149961	114774	Pawr	MRC Harwell	heterozygote	0.996839	normal		MGI:109384	11910
MGI:2385115	226791	Lyplal1	MRC Harwell	homozygote	0.880711	normal		MGI:2387006	209047	Gipc3	JAX	homozygote	0.898781	normal		MGI:109573	21745	Tep1	TCP	homozygote	0.928927	normal		MGI:1859162	50849	Rnf10	RBRC	homozygote	0.911967	normal		MGI:2178051	239556	Cacna1i	BCM	homozygote	NA	NA		MGI:105306	19345	Rab5c	WTSI	heterozygote	0.996909	normal		MGI:88107	232975
MGI:1914803	67553	Gstcd	BCM	homozygote	0.880955	normal		MGI:1932094	81701	Egfl8	UC Davis	homozygote	0.899067	normal		MGI:1915002	67752	Ppp1r32	UC Davis	homozygote	0.929085	normal		MGI:1923992	76742	Snx27	UC Davis	heterozygote	0.912326	normal		MGI:1343177	76815	Calcoco2	WTSI	homozygote	NA	NA		MGI:1315203	20562	Slit1	MRC Harwell	homozygote	0.997194	normal		MGI:1351335	27222
MGI:88169	12143	Blk	UC Davis	homozygote	0.881048	normal		MGI:3052506	448987	Fbxl7	WTSI	homozygote	0.89958	normal		MGI:1921256	74006	Dnm1l	ICS	heterozygote	0.929161	normal		MGI:97838	107508	Eprs	TCP	heterozygote	0.912487	normal		MGI:1914338	67088	Cand2	WTSI	homozygote	NA	NA		MGI:1916373	69123	Eci3	WTSI	homozygote	0.997271	normal		MGI:105058	11937
MGI:2443686	234542	Rtbdn	WTSI	homozygote	0.881164	normal		MGI:2442488	319655	Podxl2	UC Davis	homozygote	0.900087	normal		MGI:2384789	208795	Tmem63a	NING	homozygote	0.929227	normal		MGI:1354708	76454	Fbxo31	BCM	homozygote	0.912541	normal		MGI:1923275	76025	Cant1	HMGU	heterozygote	NA	NA		MGI:98227	20215	Sag	WTSI	homozygote	0.997313	normal		MGI:88110	11938
MGI:1276578	14582	Gfi1b	MRC Harwell	heterozygote	0.881234	normal		MGI:108061	22410	Wnt10b	UC Davis	homozygote	0.900122	normal		MGI:1913868	66618	Snrnp27	BCM	heterozygote	0.929484	normal		MGI:2442875	240322	Adamts19	WTSI	homozygote	0.913083	normal		MGI:1312922	12364	Casp12	WTSI	homozygote	NA	NA		MGI:1931838	56320	Dbn1	TCP	heterozygote	0.997456	normal		MGI:1915192	67942
MGI:1352751	29862	Ninj2	WTSI	homozygote	0.881304	normal		MGI:1345964	23790	Coro1c	WTSI	heterozygote	0.900155	normal		MGI:1930153	78977	Popdc3	UC Davis	homozygote	0.929686	normal		MGI:2183448	216961	Coro6	WTSI	homozygote	0.913083	normal		MGI:88289	12416	Cbx2	MRC Harwell	heterozygote	NA	NA		MGI:1888999	57875	Angptl4	MRC Harwell	homozygote	0.997753	normal		MGI:1351597	27425
MGI:1333760	21426	Tfec	UC Davis	homozygote	0.881415	normal		MGI:1934765	93695	Gpnmb	JAX	homozygote	0.900282	normal		MGI:97515	18552	Pcsk5	JAX	heterozygote	0.930062	normal		MGI:1859607	54637	Praf2	WTSI	homozygote_hemizygote	0.913091	normal		MGI:3512628	494448	Cbx6	WTSI	homozygote	NA	NA		MGI:2442040	23881	G3bp2	WTSI	heterozygote	0.997768	normal		MGI:88121	11998
MGI:102805	12495	Entpd1	HMGU	homozygote	0.881539	normal		MGI:1920393	207615	Wdr37	WTSI	homozygote	0.900311	normal		MGI:88479	12873	Cpa3	UC Davis	homozygote	0.930136	normal		MGI:894679	12014	Bach2	WTSI	homozygote	0.913099	normal		MGI:1918358	108811	Ccdc122	WTSI	homozygote	NA	NA		MGI:1330238	13481	Dpm2	MRC Harwell	heterozygote	0.997773	normal		MGI:2387643	232987
MGI:2448554	235627	Nbeal2	WTSI	homozygote	0.881631	normal		MGI:1347361	26561	Mmp23	UC Davis	homozygote	0.900713	normal		MGI:2139270	241727	Snph	UC Davis	homozygote	0.930136	normal		MGI:1860086	54394	Crlf3	WTSI	homozygote	0.913099	normal		MGI:1923707	76457	Ccdc134	WTSI	heterozygote	NA	NA		MGI:1919912	72662	Dis3	HMGU	heterozygote	0.99786	normal		MGI:1352493	29810
MGI:1922516	75266	Tomm20l	WTSI	homozygote	0.881665	normal		MGI:1338002	14545	Gdap1	UC Davis	homozygote	0.900731	normal		MGI:1922257	75007	Fam63a	MRC Harwell	homozygote	0.930154	normal		MGI:1923079	75829	Prame	WTSI	homozygote_hemizygote	0.913099	normal		MGI:3588225	434778	Ccdc160	WTSI	hemizygote	NA	NA		MGI:2178051	239556	Cacna1i	BCM	homozygote	0.997913	normal		MGI:1919819	72569
MGI:2444417	225608	Sh3tc2	JAX	homozygote	0.88179	normal		MGI:1915148	67898	Pef1	HMGU	homozygote	0.901055	normal		MGI:1917372	70122	Mllt3	MRC Harwell	heterozygote	0.930155	normal		MGI:1919305	72055	Slc38a10	WTSI	homozygote	0.913099	normal		MGI:2685874	381546	Ccdc24	WTSI	homozygote	NA	NA		MGI:1928893	56546	Sec1	WTSI	homozygote	0.997952	normal		MGI:2448555	236848
MGI:105083	20510	Slc1a1	JAX	homozygote	0.881856	normal		MGI:109497	14464	Gata5	UC Davis	homozygote	0.901461	normal		MGI:1915568	68318	Aph1c	MRC Harwell	homozygote	0.930156	normal		MGI:3045266	330554	Fan1	UC Davis	homozygote	0.913193	normal		MGI:1914450	67200	Ccdc77	WTSI	homozygote	NA	NA		MGI:1913585	66335	Atp6v1c1	TCP	heterozygote	0.998213	normal		MGI:3590554	381306
MGI:3055306	70772	Ggnbp1	UC Davis	homozygote	0.881905	normal		MGI:1858231	53871	Pkd2l2	MRC Harwell	homozygote	0.901732	normal		MGI:1338015	20661	Sort1	MRC Harwell	heterozygote	0.930157	normal		MGI:87911	11477	Acvr1	UC Davis	heterozygote	0.913338	normal		MGI:1306779	20299	Ccl22	WTSI	heterozygote	NA	NA		MGI:2180511	218624	Il31ra	MRC Harwell	homozygote	0.998216	normal		MGI:3583955	216454
MGI:108426	16561	Kif1b	JAX	heterozygote	0.882121	normal		MGI:1918345	109242	Kif24	WTSI	homozygote	0.902082	normal		MGI:108426	16561	Kif1b	JAX	heterozygote	0.930459	normal		MGI:2445179	223693	Tmem184b	UC Davis	homozygote	0.913338	normal		MGI:1289168	52685	Cd300lg	WTSI	homozygote	NA	NA		MGI:1861774	56878	Rbms1	MRC Harwell	heterozygote	0.998282	normal		MGI:2151153	117606
MGI:1913340	66090	Ypel3	UC Davis	homozygote	0.88336	normal		MGI:1858200	53856	Prg3	UC Davis	homozygote	0.902435	normal		MGI:105933	216363	Rab3ip	JAX	homozygote	0.930459	normal		MGI:96395	15900	Irf8	JAX	homozygote	0.913416	normal		MGI:104849	13137	Cd55b	WTSI	homozygote	NA	NA		MGI:1922670	75420	Secisbp2	WTSI	homozygote	0.998304	normal		MGI:2675077	378700
MGI:97891	19687	Rfc1	JAX	heterozygote	0.883444	normal		MGI:104849	13137	Cd55b	WTSI	homozygote	0.902458	normal		MGI:894676	17776	Mast2	WTSI	homozygote	0.930788	normal		MGI:1916503	69253	Hspb2	JAX	homozygote	0.914163	normal		MGI:1334419	11801	Cd5l	MRC Harwell	homozygote	NA	NA		MGI:1351340	108069	Grm3	MRC Harwell	homozygote	0.998342	normal		MGI:2385160	228802
MGI:2445102	216877	Dhx33	WTSI	heterozygote	0.883446	normal		MGI:1914269	67019	Actr6	WTSI	heterozygote	0.902564	normal		MGI:101835	22030	Traf2	WTSI	heterozygote	0.930788	normal		MGI:97168	17701	Msx1	JAX	heterozygote	0.914163	normal		MGI:3588198	227485	Cdh19	WTSI	homozygote	NA	NA		MGI:2448555	236848	BC023829	WTSI	hemizygote	0.998484	normal		MGI:1338871	12234
MGI:97775	19139	Prps1	ICS	heterozygote	0.884345	normal		MGI:1920910	73660	Cabp4	UC Davis	homozygote	0.902638	normal		MGI:2685954	382035	Pabpn1l	WTSI	homozygote	0.930806	normal		MGI:2385299	234130	Dkk4	UC Davis	homozygote	0.914349	normal		MGI:105491	52858	Cdipt	BCM	heterozygote	NA	NA		MGI:1919425	72175	Mfsd8	MRC Harwell	homozygote	0.998506	normal		MGI:88236	110382
MGI:1888986	53310	Dlg3	WTSI	homozygote_hemizygote	0.884572	normal		MGI:97891	19687	Rfc1	JAX	heterozygote	0.902774	normal		MGI:2183426	192199	Rspo1	UC Davis	homozygote	0.931187	normal		MGI:2148793	114229	Kiss1r	UC Davis	homozygote	0.914349	normal		MGI:894318	18647	Cdk14	WTSI	homozygote	NA	NA		MGI:1351869	216134	Pdxk	WTSI	heterozygote	0.998521	normal		MGI:1914081	69008
MGI:2669829	330286	D630045J12Rik	TCP	homozygote	0.884703	normal		MGI:2687035	330450	Far2	JAX	homozygote	0.902857	normal		MGI:1921266	74016	Phf19	UC Davis	homozygote	0.931608	normal		MGI:108077	20320	Nptn	MRC Harwell	homozygote	0.914874	normal		MGI:1921765	68916	Cdkal1	WTSI	homozygote	NA	NA		MGI:1916205	68955	Srrm4	WTSI	heterozygote	0.99854	normal		MGI:1352750	29867
MGI:97788	100678	Psph	TCP	heterozygote	0.884861	normal		MGI:109331	18230	Nxn	NING	heterozygote	0.902908	normal		MGI:1917855	70605	Zdhhc24	MRC Harwell	homozygote	0.931898	normal		MGI:1270863	19072	Prep	JAX	heterozygote	0.914909	normal		MGI:1261797	52626	Cdkn2aipnl	WTSI	homozygote	NA	NA		MGI:2429554	170761	Pdzd3	WTSI	homozygote	0.998559	normal		MGI:1352750	29867
MGI:2387599	217138	Prr15l	UC Davis	homozygote	0.885287	normal		MGI:95496	14127	Fcer1g	UC Davis	homozygote	0.903148	normal		MGI:1913533	66283	Gkn1	UC Davis	homozygote	0.932088	normal		MGI:1926119	228026	Pdk1	UC Davis	homozygote	0.915361	normal		MGI:1923433	76183	Celf6	BCM	homozygote	NA	NA		MGI:1920942	73692	2410089E03Rik	TCP	heterozygote	0.998588	normal		MGI:2178051	239556
MGI:1916197	68947	Chst8	UC Davis	homozygote	0.885415	normal		MGI:1925642	214459	Fnbp1l	UC Davis	homozygote	0.903449	normal		MGI:2137431	228801	Bpifb1	UC Davis	homozygote	0.932238	normal		MGI:1929655	56724	Cript	JAX	heterozygote	0.915469	normal		MGI:105937	12630	Cfi	MRC Harwell	homozygote	NA	NA		MGI:2139806	229285	Spg20	HMGU	homozygote	0.998614	normal		MGI:1343177	76815
MGI:109321	16775	Lama4	UC Davis	homozygote	0.885444	normal		MGI:1919292	72042	Cotl1	HMGU	homozygote	0.90416	normal		MGI:2676879	387200	Mir204	NING	homozygote	0.932356	normal		MGI:1923566	109065	Dnaaf2	JAX	heterozygote	0.915469	normal		MGI:1921527	74277	Chic2	MRC Harwell	heterozygote	NA	NA		MGI:2442220	319535	Zfp182	WTSI	hemizygote	0.998705	normal		MGI:1914338	67088
MGI:106388	216169	Abhd17a	WTSI	homozygote	0.885515	normal		MGI:88047	11804	Aplp2	BCM	homozygote	0.904194	normal		MGI:98227	20215	Sag	WTSI	homozygote	0.932376	normal		MGI:1922715	75465	Dynlrb2	WTSI	heterozygote	0.915639	normal		MGI:1913621	66371	Chmp4c	MRC Harwell	homozygote	NA	NA		MGI:109529	19708	Dpf2	TCP	heterozygote	0.998762	normal		MGI:1923275	76025
MGI:96240	15507	Hspb1	JAX	homozygote	0.885561	normal		MGI:1914040	66790	Grtp1	TCP	homozygote	0.904258	normal		MGI:1928369	56485	Slc2a5	HMGU	homozygote	0.932833	normal		MGI:1345964	23790	Coro1c	WTSI	heterozygote	0.915654	normal		MGI:99779	11441	Chrna7	MRC Harwell	homozygote	NA	NA		MGI:106927	16764	Aff3	WTSI	homozygote	0.998865	normal		MGI:1312922	12364
MGI:1343142	11867	Arpc1b	WTSI	homozygote	0.885655	normal		MGI:1919908	72658	2700097O09Rik	UC Davis	homozygote	0.9044	normal		MGI:1100514	18949	Pnn	TCP	heterozygote	0.933097	normal		MGI:2142489	209176	Ido2	WTSI	homozygote	0.915654	normal		MGI:1930088	56708	Clcf1	TCP	heterozygote	NA	NA		MGI:1921615	74365	Lonrf3	WTSI	hemizygote	0.998951	normal		MGI:88289	12416
MGI:2685625	332175	Zdhhc23	UC Davis	homozygote	0.886314	normal		MGI:1926119	228026	Pdk1	UC Davis	homozygote	0.905052	normal		MGI:1336885	12523	Cd84	JAX	homozygote	0.933237	normal		MGI:1920393	207615	Wdr37	WTSI	homozygote	0.915654	normal		MGI:1920597	73347	Cldn34b2	WTSI	hemizygote	NA	NA		MGI:1309469	12373	Casq2	TCP	heterozygote	0.998978	normal		MGI:3512628	494448
MGI:1919107	228993	Slc17a9	UC Davis	homozygote	0.886571	normal		MGI:1338881	19143	St14	UC Davis	heterozygote	0.905052	normal		MGI:1860055	55991	Panx1	UC Davis	homozygote	0.933289	normal		MGI:2143103	102566	Ano10	WTSI	homozygote	0.91567	normal		MGI:107403	12747	Clk1	WTSI	homozygote	NA	NA		MGI:3780550	100039707	Mthfsl	HMGU	homozygote	0.998985	normal		MGI:1918358	108811
MGI:1929895	65945	Clstn1	MRC Harwell	homozygote	0.886576	normal		MGI:107716	17909	Myo10	WTSI	homozygote	0.905551	normal		MGI:2144157	216825	Usp22	MRC Harwell	heterozygote	0.933639	normal		MGI:2684992	231125	Zfyve28	WTSI	homozygote	0.91567	normal		MGI:2178323	232370	Clstn3	MRC Harwell	homozygote	NA	NA		MGI:1924919	77669	Arhgef38	WTSI	homozygote	0.99905	normal		MGI:1923707	76457
MGI:1918110	103080	2010-09-01	WTSI	heterozygote	0.886736	normal		MGI:1922725	75475	Oplah	HMGU	homozygote	0.9058	normal		MGI:2446237	233405	Vps33b	WTSI	heterozygote	0.93365	normal		MGI:2384789	208795	Tmem63a	NING	homozygote	0.916152	normal		MGI:1921690	74440	Cmip	WTSI	heterozygote	NA	NA		MGI:1329010	20558	Slfn4	MRC Harwell	homozygote	0.999064	normal		MGI:3588225	434778
MGI:1891338	56504	Srpk3	UC Davis	homozygote_hemizygote	0.887085	normal		MGI:1923549	76299	Erp44	WTSI	heterozygote	0.906136	normal		MGI:1277171	13193	Dcx	WTSI	homozygote_hemizygote	0.933668	normal		MGI:104661	19883	Rora	HMGU	heterozygote	0.916233	normal		MGI:1916299	69049	Cml5	MRC Harwell	homozygote	NA	NA		MGI:2443881	226525	Rasal2	WTSI	homozygote	0.999167	normal		MGI:2685874	381546
MGI:1913476	66226	Trappc2	UC Davis	homozygote_hemizygote	0.887085	normal		MGI:96546	16178	Il1r2	WTSI	homozygote	0.906333	normal		MGI:1933736	107831	Adgrb1	WTSI	homozygote	0.933685	normal		MGI:99422	19400	Rapsn	MRC Harwell	heterozygote	0.91727	normal		MGI:2142888	97487	Cmtm4	WTSI	homozygote	NA	NA		MGI:1891214	237091	Lhfpl1	TCP	homozygote_hemizygote	0.999218	normal		MGI:1914450	67200
MGI:2447164	67272	Cmtm5	WTSI	homozygote	0.88768	normal		MGI:1347062	26427	Creb3l1	WTSI	heterozygote	0.906408	normal		MGI:2442479	243312	Elfn1	UC Davis	homozygote	0.93434	normal		MGI:1914181	66931	1700010I14Rik	UC Davis	homozygote	0.917384	normal		MGI:2447165	67213	Cmtm6	WTSI	homozygote	NA	NA		MGI:1339957	18439	P2rx7	HMGU	homozygote	0.999285	normal		MGI:1306779	20299
MGI:105926	271457	Rab5a	JAX	homozygote	0.887745	normal		MGI:101947	11991	Hnrnpd	NING	heterozygote	0.907087	normal		MGI:2682302	223773	Zbed4	UC Davis	heterozygote	0.934491	normal		MGI:2675256	223780	Adm2	UC Davis	homozygote	0.917817	normal		MGI:3650508	435772	Cnbd1	WTSI	homozygote	NA	NA		MGI:1922516	75266	Tomm20l	WTSI	homozygote	0.99931	normal		MGI:1289168	52685
MGI:2449939	229007	Zgpat	TCP	homozygote	0.888547	normal		MGI:2446249	234699	Edc4	WTSI	heterozygote	0.907095	normal		MGI:1929742	56322	Timm22	JAX	heterozygote	0.934625	normal		MGI:1859214	54128	Pmm2	TCP	heterozygote	0.918061	normal		MGI:2144529	104625	Cnot6	WTSI	homozygote	NA	NA		MGI:95748	237213	Glra2	MRC Harwell	hemizygote	0.99933	normal		MGI:104849	13137
MGI:1919594	72344	Usp36	NING	heterozygote	0.888714	normal		MGI:1913558	66308	Mplkip	UC Davis	homozygote	0.907183	normal		MGI:109524	22067	Trpc5	RBRC	homozygote	0.935022	normal		MGI:102806	11480	Acvr2a	TCP	heterozygote	0.918076	normal		MGI:88466	12840	Col9a2	MRC Harwell	homozygote	NA	NA		MGI:1913416	66166	S100a14	TCP	heterozygote	0.999342	normal		MGI:1334419	11801
MGI:1931838	56320	Dbn1	WTSI	heterozygote	0.888992	normal		MGI:1340045	22680	Zfp207	MRC Harwell	heterozygote	0.90733	normal		MGI:95775	14681	Gnao1	MRC Harwell	heterozygote	0.935381	normal		MGI:105975	14962	Cfb	JAX	homozygote	0.918081	normal		MGI:1916706	69456	Commd10	WTSI	heterozygote	NA	NA		MGI:94869	13176	Dcc	TCP	heterozygote	0.999414	normal		MGI:3588198	227485
MGI:88423	12759	Clu	MRC Harwell	homozygote	0.889053	normal		MGI:2384768	207304	Hectd1	NING	heterozygote	0.907594	normal		MGI:1921437	74187	Katnb1	MRC Harwell	heterozygote	0.935382	normal		MGI:1277991	13134	Dach1	JAX	heterozygote	0.918081	normal		MGI:1923751	76501	Commd9	MRC Harwell	heterozygote	NA	NA		MGI:3036236	331532	Tceal5	WTSI	hemizygote	0.999457	normal		MGI:105491	52858
MGI:1917711	70461	Crtc3	UC Davis	heterozygote	0.889195	normal		MGI:98227	20215	Sag	WTSI	homozygote	0.907683	normal		MGI:2149481	114886	Cygb	UC Davis	homozygote	0.935391	normal		MGI:106441	360216	Zranb1	WTSI	homozygote	0.918194	normal		MGI:88470	12846	Comt	MRC Harwell	homozygote	NA	NA		MGI:1334419	11801	Cd5l	MRC Harwell	homozygote	0.999495	normal		MGI:894318	18647
MGI:107709	17922	Myo7b	JAX	homozygote	0.889637	normal		MGI:88227	12266	C3	JAX	homozygote	0.908207	normal		MGI:104872	19047	Ppp1cc	NING	homozygote	0.935485	normal		MGI:107684	18845	Plxna2	WTSI	homozygote	0.91821	normal		MGI:1919133	71883	Coq2	MRC Harwell	heterozygote	NA	NA		MGI:1346349	24055	Sh3bp2	TCP	homozygote	0.999594	normal		MGI:1921765	68916
MGI:1921713	74463	Exoc3l2	WTSI	homozygote	0.889847	normal		MGI:96240	15507	Hspb1	JAX	homozygote	0.908356	normal		MGI:1921714	74464	Zswim5	UC Davis	homozygote	0.935692	normal		MGI:1098673	52206	Anapc4	BCM	heterozygote	0.918224	normal		MGI:1098826	227683	Coq4	WTSI	heterozygote	NA	NA		MGI:1920344	73094	Sgip1	HMGU	homozygote	0.999613	normal		MGI:1261797	52626
MGI:106374	52915	Zmiz2	JAX	heterozygote	0.890259	normal		MGI:1922704	75454	Phpt1	UC Davis	homozygote	0.908783	normal		MGI:1925371	78244	Dnajc21	TCP	heterozygote	0.935812	normal		MGI:2144157	216825	Usp22	WTSI	heterozygote	0.918225	normal		MGI:1345964	23790	Coro1c	WTSI	heterozygote	NA	NA		MGI:1921765	68916	Cdkal1	HMGU	homozygote	0.999616	normal		MGI:1923433	76183
MGI:96702	110308	Krt5	UC Davis	heterozygote	0.890296	normal		MGI:2181053	246738	Dnajc28	JAX	homozygote	0.908838	normal		MGI:3588198	227485	Cdh19	WTSI	homozygote	0.936547	normal		MGI:108498	17966	Nbr1	MRC Harwell	homozygote	0.918227	normal		MGI:1859328	54451	Cpsf3	WTSI	heterozygote	NA	NA		MGI:2446634	214150	Ago3	WTSI	homozygote	0.999631	normal		MGI:105937	12630
MGI:2444453	234094	Arhgef10	JAX	homozygote	0.890458	normal		MGI:1097717	107765	Ankrd1	UC Davis	homozygote	0.909009	normal		MGI:108474	14368	Fzd6	WTSI	homozygote	0.936547	normal		MGI:1858200	53856	Prg3	UC Davis	homozygote	0.918395	normal		MGI:109176	12896	Cpt2	WTSI	heterozygote	NA	NA		MGI:109325	14068	F7	MRC Harwell	heterozygote	0.99971	normal		MGI:1921527	74277
MGI:2135548	93672	Il24	JAX	homozygote	0.891384	normal		MGI:102848	16625	Serpina3c	WTSI	homozygote	0.909219	normal		MGI:2385206	230721	Pabpc4	WTSI	homozygote	0.936547	normal		MGI:1914220	66970	Ssbp2	UC Davis	homozygote	0.918395	normal		MGI:2679260	241324	Crb2	WTSI	heterozygote	NA	NA		MGI:2446132	213895	Bms1	HMGU	heterozygote	0.999715	normal		MGI:1913621	66371
MGI:106441	360216	Zranb1	WTSI	homozygote	0.891573	normal		MGI:102556	21387	Tbx4	TCP	heterozygote	0.909225	normal		MGI:1343142	11867	Arpc1b	WTSI	homozygote	0.936564	normal		MGI:1890520	116733	Vps4a	BCM	heterozygote	0.919036	normal		MGI:1347062	26427	Creb3l1	WTSI	heterozygote	NA	NA		MGI:1345162	23792	Adam23	MRC Harwell	heterozygote	0.999786	normal		MGI:99779	11441
MGI:1861457	56455	Dynll1	WTSI	heterozygote	0.891891	normal		MGI:108426	16561	Kif1b	JAX	heterozygote	0.909702	normal		MGI:1919570	72320	Kif1bp	WTSI	heterozygote	0.936564	normal		MGI:96239	15500	Hsf2	JAX	homozygote	0.919387	normal		MGI:1860086	54394	Crlf3	WTSI	homozygote	NA	NA		MGI:2443418	239027	Arhgap22	WTSI	homozygote	0.999794	normal		MGI:1930088	56708
MGI:2384969	217698	Acot5	WTSI	homozygote	0.892146	normal		MGI:1354910	12703	Socs1	UC Davis	heterozygote	0.909983	normal		MGI:98506	21413	Tcf4	WTSI	heterozygote	0.9366	normal		MGI:1313259	20555	Slfn1	UC Davis	homozygote	0.919407	normal		MGI:1196405	329506	Ctdspl2	BCM	heterozygote	NA	NA		MGI:1933131	80334	Kcnip4	WTSI	homozygote	0.99992	normal		MGI:1920597	73347
MGI:2677271	317750	Slc24a5	JAX	homozygote	0.892376	normal		MGI:1913521	66271	Tmem126a	WTSI	homozygote	0.910489	normal		MGI:2677208	243621	Iqsec3	BCM	homozygote	0.936724	normal		MGI:1315203	20562	Slit1	MRC Harwell	homozygote	0.919902	normal		MGI:2139628	229445	Ctso	MRC Harwell	homozygote	NA	NA		MGI:2385297	233979	Tpcn2	MRC Harwell	homozygote	0.999926	normal		MGI:107403	12747
MGI:1313312	13992	Khdrbs3	HMGU	homozygote	0.893316	normal		MGI:1921499	74249	Lrrc2	TCP	homozygote	0.910574	normal		MGI:1277991	13134	Dach1	JAX	heterozygote	0.937403	normal		MGI:1917372	70122	Mllt3	MRC Harwell	heterozygote	0.919904	normal		MGI:99695	13043	Cttn	MRC Harwell	homozygote	NA	NA		MGI:109424	11304	Abca4	WTSI	homozygote	1.00004	normal		MGI:2178323	232370
MGI:88479	12873	Cpa3	UC Davis	homozygote	0.893892	normal		MGI:1203729	18704	Pik3c2a	TCP	heterozygote	0.910585	normal		MGI:2158340	170787	Hdac10	JAX	homozygote	0.937403	normal		MGI:3584514	574402	Gpr17	UC Davis	homozygote	0.920418	normal		MGI:1352449	17329	Cxcl9	MRC Harwell	homozygote	NA	NA		MGI:97747	19016	Pparg	MRC Harwell	heterozygote	1.00011	normal		MGI:1921690	74440
MGI:88294	12292	Cacna1s	JAX	heterozygote	0.894163	normal		MGI:1915299	228839	Tgif2	ICS	heterozygote	0.910596	normal		MGI:1932027	100038862	Btnl1	UC Davis	homozygote	0.937493	normal		MGI:2384581	234677	Ces4a	JAX	homozygote	0.920692	normal		MGI:103253	13056	Cyb561	MRC Harwell	homozygote	NA	NA		MGI:2446110	209462	Hace1	MRC Harwell	heterozygote	1.00012	normal		MGI:1916299	69049
MGI:1927204	56494	Gosr2	MRC Harwell	heterozygote	0.894525	normal		MGI:1919248	71998	Slc25a35	JAX	homozygote	0.910699	normal		MGI:2385729	216864	Mgl2	UC Davis	homozygote	0.937493	normal		MGI:95835	14828	Hspa5	JAX	heterozygote	0.920692	normal		MGI:1316658	13057	Cyba	WTSI	homozygote	NA	NA		MGI:108081	19027	Sypl	TCP	homozygote	1.00014	normal		MGI:2142888	97487
MGI:1919085	71835	Lancl2	UC Davis	homozygote	0.894534	normal		MGI:2447812	329260	Dennd1b	WTSI	homozygote	0.910772	normal		MGI:2149712	268527	Greb1	BCM	homozygote	0.937629	normal		MGI:1915509	68259	Ift80	WTSI	heterozygote	0.92075	normal		MGI:88574	13058	Cybb	MRC Harwell	hemizygote	NA	NA		MGI:1917678	70428	Polr3b	TCP	heterozygote	1.00016	normal		MGI:2447165	67213
MGI:1355311	50878	Stag3	JAX	homozygote	0.894692	normal		MGI:3045368	442835	Defb22	WTSI	homozygote	0.91135	normal		MGI:1914040	66790	Grtp1	TCP	homozygote	0.938102	normal		MGI:3044321	241636	Tgm6	WTSI	homozygote	0.92075	normal		MGI:2654575	73649	Cybrd1	MRC Harwell	homozygote	NA	NA		MGI:1924337	77087	Ankrd11	ICS	heterozygote	1.0002	normal		MGI:3650508	435772
MGI:1913576	66326	Dnajc5b	ICS	homozygote	0.894758	normal		MGI:1933736	107831	Adgrb1	WTSI	homozygote	0.912301	normal		MGI:2684894	195727	Nhs	TCP	homozygote_hemizygote	0.938498	normal		MGI:1916913	69663	Ddx51	WTSI	heterozygote	0.920765	normal		MGI:1924134	76884	Cyfip2	WTSI	heterozygote	NA	NA		MGI:96413	15926	Idh1	TCP	homozygote	1.00037	normal		MGI:2144529	104625
MGI:88562	13033	Ctsd	ICS	heterozygote	0.89493	normal		MGI:1855699	53611	Vti1a	UC Davis	homozygote	0.912357	normal		MGI:2385299	234130	Dkk4	UC Davis	homozygote	0.938544	normal		MGI:1921500	69179	Tmem110	WTSI	homozygote	0.920781	normal		MGI:1925201	77951	Cyp20a1	WTSI	homozygote	NA	NA		MGI:2446215	230863	Sh2d5	WTSI	homozygote	1.00043	normal		MGI:88466	12840
MGI:1351599	27389	Dusp13	UC Davis	homozygote	0.895433	normal		MGI:1914930	67680	Sdhb	HMGU	heterozygote	0.912475	normal		MGI:1338049	20403	Itsn2	UC Davis	homozygote	0.938544	normal		MGI:1926116	109359	Fam175b	WTSI	homozygote	0.920797	normal		MGI:2449771	244209	Cyp2r1	WTSI	homozygote	NA	NA		MGI:1924285	77035	Kdm8	MRC Harwell	heterozygote	1.00052	normal		MGI:1916706	69456
MGI:1920703	73453	1700067K01Rik	WTSI	heterozygote	0.895926	normal		MGI:1920939	73689	Bloc1s2	JAX	heterozygote	0.912493	normal		MGI:109323	15559	Htr2b	NING	heterozygote	0.938614	normal		MGI:1932127	56299	Fkbpl	UC Davis	heterozygote	0.921285	normal		MGI:88609	13112	Cyp3a11	WTSI	homozygote	NA	NA		MGI:96704	110310	Krt7	WTSI	homozygote	1.00067	normal		MGI:1923751	76501
MGI:3046173	445007	Nup85	WTSI	heterozygote	0.896074	normal		MGI:1927243	56044	Rala	WTSI	heterozygote	0.91261	normal		MGI:2444453	234094	Arhgef10	JAX	homozygote	0.938792	normal		MGI:2679446	76965	Slitrk1	UC Davis	homozygote	0.92143	normal		MGI:1917351	70101	Cyp4f16	MRC Harwell	homozygote	NA	NA		MGI:2443967	224897	Dpp9	HMGU	heterozygote	1.00073	normal		MGI:88470	12846
MGI:1924232	76982	3110035E14Rik	WTSI	homozygote	0.896222	normal		MGI:107700	12363	Casp4	UC Davis	homozygote	0.912783	normal		MGI:2444990	225152	Gjd4	JAX	homozygote	0.938792	normal		MGI:109161	14773	Grk5	UC Davis	homozygote	0.921542	normal		MGI:2138198	98303	D630023F18Rik	WTSI	homozygote	NA	NA		MGI:1339975	18479	Pak1	MRC Harwell	homozygote	1.00078	normal		MGI:1919133	71883
MGI:1914362	67112	Fgf22	MRC Harwell	homozygote	0.896477	normal		MGI:1913955	66705	Dnase1l2	WTSI	homozygote	0.91304	normal		MGI:1915525	68275	Rpa1	JAX	heterozygote	0.938792	normal		MGI:1924015	109154	Mlec	WTSI	homozygote	0.922038	normal		MGI:1914596	208846	Daam1	MRC Harwell	heterozygote	NA	NA		MGI:1861729	56325	Abcb9	TCP	homozygote	1.00078	normal		MGI:1098826	227683
MGI:104723	14180	Fgf9	MRC Harwell	heterozygote	0.896869	normal		MGI:1918573	71323	Rassf8	UC Davis	heterozygote	0.913391	normal		MGI:1915192	67942	Atp5g2	HMGU	heterozygote	0.939293	normal		MGI:101910	14063	F2rl1	ICS	homozygote	0.92214	normal		MGI:1923691	76441	Daam2	WTSI	homozygote	NA	NA		MGI:104510	17921	Myo7a	WTSI	homozygote	1.00095	normal		MGI:1345964	23790
MGI:107622	28035	Usp39	NING	heterozygote	0.897721	normal		MGI:1861305	110606	Fntb	NING	heterozygote	0.913547	normal		MGI:104797	16992	Lta	UC Davis	homozygote	0.939295	normal		MGI:105491	52858	Cdipt	BCM	heterozygote	0.922283	normal		MGI:1923691	76441	Daam2	MRC Harwell	homozygote	NA	NA		MGI:2449119	232345	A2m	TCP	homozygote	1.00116	normal		MGI:1859328	54451
MGI:2176561	170740	Zfp287	WTSI	homozygote	0.89824	normal		MGI:1930005	58217	Trem1	WTSI	homozygote	0.913564	normal		MGI:3654828	629378	Dact3	WTSI	homozygote	0.939426	normal		MGI:1928849	64817	Svep1	JAX	heterozygote	0.922372	normal		MGI:2442510	226539	Dars2	WTSI	heterozygote	NA	NA		MGI:1919338	72088	Ush1c	WTSI	homozygote	1.00123	normal		MGI:109176	12896
MGI:1922715	75465	Dynlrb2	WTSI	heterozygote	0.898254	normal		MGI:2685107	627191	Syndig1l	UC Davis	homozygote	0.913635	normal		MGI:2443686	234542	Rtbdn	WTSI	homozygote	0.939426	normal		MGI:2442479	243312	Elfn1	UC Davis	homozygote	0.922441	normal		MGI:1931838	56320	Dbn1	WTSI	heterozygote	NA	NA		MGI:107716	17909	Myo10	WTSI	homozygote	1.00134	normal		MGI:2679260	241324
MGI:95710	14602	Ghrhr	JAX	homozygote	0.898331	normal		MGI:99695	13043	Cttn	MRC Harwell	homozygote	0.913664	normal		MGI:1919936	329908	Usp24	WTSI	homozygote	0.939426	normal		MGI:2685570	208431	Shroom4	TCP	homozygote_hemizygote	0.922583	normal		MGI:1915761	68511	Dcdc2c	WTSI	homozygote	NA	NA		MGI:1922114	74864	4930449E01Rik	WTSI	homozygote	1.00134	normal		MGI:1347062	26427
MGI:1261827	13435	Dnmt3a	WTSI	homozygote	0.898701	normal		MGI:2159621	171282	Acot4	UC Davis	homozygote	0.913757	normal		MGI:1913946	66696	Snx31	WTSI	homozygote	0.939444	normal		MGI:1859162	50849	Rnf10	TCP	heterozygote	0.922597	normal		MGI:107745	13191	Dctn1	WTSI	heterozygote	NA	NA		MGI:88059	11820	App	ICS	heterozygote	1.00142	normal		MGI:1860086	54394
MGI:1930088	56708	Clcf1	TCP	heterozygote	0.89897	normal		MGI:1928369	56485	Slc2a5	HMGU	homozygote	0.914096	normal		MGI:1915549	68299	Vps53	WTSI	heterozygote	0.939461	normal		MGI:1929293	56506	Cib2	MRC Harwell	homozygote	0.922867	normal		MGI:1277171	13193	Dcx	WTSI	hemizygote	NA	NA		MGI:1337060	11778	Ap3s2	MRC Harwell	homozygote	1.00148	normal		MGI:1196405	329506
MGI:1921499	74249	Lrrc2	TCP	homozygote	0.899348	normal		MGI:1915425	68175	4930591A17Rik	WTSI	homozygote	0.914337	normal		MGI:1916197	68947	Chst8	UC Davis	homozygote	0.939595	normal		MGI:2685851	381393	4921509C19Rik	JAX	homozygote	0.923304	normal		MGI:2150302	114874	Ddhd1	WTSI	homozygote	NA	NA		MGI:94890	13361	Dhfr	TCP	heterozygote	1.00151	normal		MGI:2139628	229445
MGI:1349448	26886	Cenph	HMGU	heterozygote	0.899432	normal		MGI:1917278	70028	Dopey2	WTSI	homozygote	0.914518	normal		MGI:2387609	224807	Tmem63b	ICS	heterozygote	0.940056	normal		MGI:2444266	217342	Ube2o	JAX	heterozygote	0.923304	normal		MGI:1915098	67848	Ddx55	WTSI	heterozygote	NA	NA		MGI:1919924	72674	Adipor1	MRC Harwell	homozygote	1.00154	normal		MGI:99695	13043
MGI:2442218	212706	N4bp3	UC Davis	homozygote	0.899763	normal		MGI:106281	224647	D17Wsu92e	UC Davis	homozygote	0.914649	normal		MGI:97520	18563	Pcx	HMGU	heterozygote	0.940472	normal		MGI:109610	13803	Enc1	WTSI	homozygote	0.923321	normal		MGI:1346328	23853	Def6	WTSI	homozygote	NA	NA		MGI:1919268	72018	Fundc1	WTSI	hemizygote	1.00157	normal		MGI:1352449	17329
MGI:1913955	66705	Dnase1l2	WTSI	homozygote	0.899952	normal		MGI:1913310	66060	Cystm1	HMGU	homozygote	0.91467	normal		MGI:108034	13840	Epha6	UC Davis	homozygote	0.940496	normal		MGI:88135	21784	Tff1	WTSI	homozygote	0.923321	normal		MGI:2447812	329260	Dennd1b	WTSI	homozygote	NA	NA		MGI:103270	21425	Tfeb	BCM	heterozygote	1.0017	normal		MGI:103253	13056
MGI:1927243	56044	Rala	WTSI	heterozygote	0.900284	normal		MGI:2685530	100502940	Gm684	TCP	homozygote	0.914712	normal		MGI:2385324	241070	Gpr1	MRC Harwell	homozygote	0.940607	normal		MGI:2685874	381546	Ccdc24	WTSI	homozygote	0.923336	normal		MGI:1918035	70785	Dennd1c	WTSI	homozygote	NA	NA		MGI:2146443	268880	Xxylt1	WTSI	homozygote	1.00172	normal		MGI:1316658	13057
MGI:1313271	20872	Stk16	JAX	homozygote	0.900382	normal		MGI:95602	14360	Fyn	WTSI	heterozygote	0.914998	normal		MGI:1330305	17364	Trpm1	MRC Harwell	homozygote	0.940607	normal		MGI:1916351	69101	Ydjc	WTSI	homozygote	0.923336	normal		MGI:2141101	277854	Depdc5	MRC Harwell	heterozygote	NA	NA		MGI:88015	229665	Ampd1	TCP	heterozygote	1.00175	normal		MGI:88574	13058
MGI:1913453	66203	Lce1m	WTSI	homozygote	0.90056	normal		MGI:1930153	78977	Popdc3	UC Davis	homozygote	0.915765	normal		MGI:95295	13653	Egr1	TCP	heterozygote	0.941154	normal		MGI:108474	14368	Fzd6	WTSI	homozygote	0.923352	normal		MGI:1918662	71412	Dhrs2	WTSI	homozygote	NA	NA		MGI:1861733	104401	Pcnxl3	MRC Harwell	homozygote	1.00183	normal		MGI:2654575	73649
MGI:107436	320873	Cdh10	UC Davis	homozygote	0.900699	normal		MGI:99907	18822	Plod1	TCP	homozygote	0.915993	normal		MGI:3039628	237926	Rsad1	TCP	homozygote	0.941154	normal		MGI:2444210	217166	Nr1d1	BCM	homozygote	0.923501	normal		MGI:2177178	192119	Dicer1	MRC Harwell	heterozygote	NA	NA		MGI:1921293	74043	Pex26	TCP	heterozygote	1.00184	normal		MGI:1924134	76884
MGI:1921258	74008	Arsg	WTSI	homozygote	0.901177	normal		MGI:1914295	67045	Riok2	UC Davis	heterozygote	0.916713	normal		MGI:98960	22420	Wnt6	TCP	heterozygote	0.941154	normal		MGI:2441950	319387	Adgrl3	UC Davis	homozygote	0.923597	normal		MGI:1344351	23859	Dlg2	WTSI	homozygote	NA	NA		MGI:1350985	27081	Zfp275	TCP	homozygote_hemizygote	1.00186	normal		MGI:1925201	77951
MGI:88451	12822	Col18a1	JAX	homozygote	0.90129	normal		MGI:2442479	243312	Elfn1	UC Davis	homozygote	0.9168	normal		MGI:1925616	64337	Gng13	TCP	heterozygote	0.941171	normal		MGI:1916351	69101	Ydjc	JAX	homozygote	0.923864	normal		MGI:2444630	235380	Dmxl2	WTSI	heterozygote	NA	NA		MGI:1917167	69917	Nabp2	TCP	heterozygote	1.00197	normal		MGI:2449771	244209
MGI:2384891	214951	Rhbdl1	TCP	heterozygote	0.901358	normal		MGI:109380	16155	Il10rb	WTSI	homozygote	0.917319	normal		MGI:2145458	105387	Akr1c14	UC Davis	homozygote	0.941697	normal		MGI:1922687	75437	1700006E09Rik	BCM	homozygote	0.924448	normal		MGI:1913576	66326	Dnajc5b	ICS	homozygote	NA	NA		MGI:1313286	108067	Eif2b3	MRC Harwell	heterozygote	1.00212	normal		MGI:88609	13112
MGI:1933212	83485	Ngrn	WTSI	heterozygote	0.901499	normal		MGI:2183454	224624	Rab40c	JAX	heterozygote	0.917427	normal		MGI:102519	13010	Cst3	UC Davis	heterozygote	0.941697	normal		MGI:1915496	384185	Arl9	UC Davis	homozygote	0.924464	normal		MGI:1913955	66705	Dnase1l2	WTSI	homozygote	NA	NA		MGI:96705	16691	Krt8	ICS	heterozygote	1.00219	normal		MGI:1917351	70101
MGI:97887	19684	Rdx	JAX	heterozygote	0.901507	normal		MGI:108007	16524	Kcnj9	MRC Harwell	homozygote	0.91768	normal		MGI:2384836	212547	Nepro	UC Davis	heterozygote	0.941697	normal		MGI:1338881	19143	St14	UC Davis	heterozygote	0.924464	normal		MGI:1261827	13435	Dnmt3a	WTSI	homozygote	NA	NA		MGI:1914596	208846	Daam1	MRC Harwell	heterozygote	1.00224	normal		MGI:2138198	98303
MGI:1858275	53878	Svs2	UC Davis	homozygote	0.9017	normal		MGI:1913699	66449	Pam16	WTSI	heterozygote	0.91781	normal		MGI:1270848	19416	Rasd1	UC Davis	homozygote	0.941697	normal		MGI:88047	11804	Aplp2	BCM	homozygote	0.924922	normal		MGI:1917278	70028	Dopey2	WTSI	homozygote	NA	NA		MGI:97549	18643	Pfn1	WTSI	heterozygote	1.00228	normal		MGI:1914596	208846
MGI:1341724	14593	Ggps1	HMGU	heterozygote	0.901926	normal		MGI:1261415	20397	Sgpl1	UC Davis	heterozygote	0.917835	normal		MGI:109620	11877	Arvcf	WTSI	homozygote	0.942305	normal		MGI:2139628	229445	Ctso	MRC Harwell	homozygote	0.924928	normal		MGI:1914978	67728	Dph2	WTSI	heterozygote	NA	NA		MGI:1915625	68375	Ndufa8	HMGU	heterozygote	1.00235	normal		MGI:1923691	76441
MGI:1924001	109151	Chd9	WTSI	homozygote	0.902118	normal		MGI:107735	270163	Myo9a	WTSI	heterozygote	0.918081	normal		MGI:2384790	208836	Fanci	WTSI	heterozygote	0.942305	normal		MGI:1926017	78767	Efcab11	MRC Harwell	homozygote	0.924928	normal		MGI:1330238	13481	Dpm2	MRC Harwell	heterozygote	NA	NA		MGI:1919210	71960	Myh14	WTSI	homozygote	1.00256	normal		MGI:2442510	226539
MGI:1921579	67313	5730559C18Rik	WTSI	homozygote	0.902285	normal		MGI:1916577	69327	1700007K13Rik	WTSI	homozygote	0.918374	normal		MGI:1914933	67683	Pbdc1	WTSI	homozygote_hemizygote	0.942305	normal		MGI:1313261	20743	Sptbn2	MRC Harwell	homozygote	0.924929	normal		MGI:2157522	347708	Dppa1	WTSI	homozygote	NA	NA		MGI:1914450	67200	Ccdc77	WTSI	homozygote	1.00286	normal		MGI:1931838	56320
MGI:2441697	241263	Gpr158	UC Davis	homozygote	0.902754	normal		MGI:2685954	382035	Pabpn1l	WTSI	homozygote	0.918474	normal		MGI:2384308	236900	Pdk3	WTSI	homozygote_hemizygote	0.942323	normal		MGI:96600	16398	Itga2	MRC Harwell	homozygote	0.92493	normal		MGI:1913560	66310	Dpy30	WTSI	heterozygote	NA	NA		MGI:98752	21857	Timp1	MRC Harwell	hemizygote	1.00288	normal		MGI:1915761	68511
MGI:2136890	224440	Setd4	WTSI	homozygote	0.90305	normal		MGI:2387609	224807	Tmem63b	ICS	heterozygote	0.918505	normal		MGI:108007	16524	Kcnj9	MRC Harwell	homozygote	0.942348	normal		MGI:1918659	71409	Fmnl2	TCP	homozygote	0.925028	normal		MGI:103221	13506	Dsc2	WTSI	homozygote	NA	NA		MGI:1916419	69169	Fcmr	TCP	homozygote	1.00301	normal		MGI:107745	13191
MGI:2148975	81845	Gpank1	UC Davis	homozygote	0.903726	normal		MGI:2442177	319513	Pced1a	WTSI	homozygote	0.918771	normal		MGI:3576625	378460	Pram1	MRC Harwell	homozygote	0.942348	normal		MGI:2143676	216049	Zfp365	WTSI	homozygote	0.925861	normal		MGI:2664357	225256	Dsg1b	WTSI	homozygote	NA	NA		MGI:2442921	213311	Fbxl21	MRC Harwell	homozygote	1.00301	normal		MGI:1277171	13193
MGI:1337060	11778	Ap3s2	MRC Harwell	homozygote	0.904521	normal		MGI:1914514	67264	Ndufb8	WTSI	heterozygote	0.919058	normal		MGI:2652846	241118	Asic4	UC Davis	homozygote	0.942899	normal		MGI:1914680	67430	4921536K21Rik	WTSI	homozygote	0.925892	normal		MGI:1861457	56455	Dynll1	WTSI	heterozygote	NA	NA		MGI:1927244	64143	Ralb	WTSI	homozygote	1.00308	normal		MGI:2150302	114874
MGI:1925616	64337	Gng13	TCP	heterozygote	0.904867	normal		MGI:97803	19231	Ptma	UC Davis	heterozygote	0.919078	normal		MGI:87878	11425	Apoc4	HMGU	homozygote	0.943833	normal		MGI:1890773	60595	Actn4	WTSI	heterozygote	0.925892	normal		MGI:1914318	67068	Dynlrb1	WTSI	heterozygote	NA	NA		MGI:1338883	14584	Gfpt2	HMGU	homozygote	1.00308	normal		MGI:1915098	67848
MGI:1915594	68344	Tmem174	UC Davis	homozygote	0.905322	normal		MGI:2683054	329679	Fnip2	WTSI	homozygote	0.919151	normal		MGI:95698	14583	Gfpt1	MRC Harwell	heterozygote	0.944092	normal		MGI:1925537	78287	Rbsn	WTSI	heterozygote	0.925892	normal		MGI:1916373	69123	Eci3	WTSI	homozygote	NA	NA		MGI:1351345	14823	Grm8	WTSI	homozygote	1.00309	normal		MGI:1346328	23853
MGI:97601	18761	Prkcq	UC Davis	homozygote	0.905451	normal		MGI:2443575	320204	Mettl20	UC Davis	homozygote	0.919356	normal		MGI:1274784	110789	Adgrv1	UC Davis	homozygote	0.9441	normal		MGI:1914516	67266	Fam69a	WTSI	homozygote	0.925908	normal		MGI:103060	13601	Ecm1	MRC Harwell	heterozygote	NA	NA		MGI:101938	17350	Mlh1	MRC Harwell	homozygote	1.0031	normal		MGI:2447812	329260
MGI:1328326	22403	Wisp2	UC Davis	homozygote	0.905451	normal		MGI:1916503	69253	Hspb2	JAX	homozygote	0.91977	normal		MGI:95654	14450	Gart	TCP	heterozygote	0.94419	normal		MGI:2686003	382384	Odf3l2	UC Davis	homozygote	0.925909	normal		MGI:2446249	234699	Edc4	WTSI	heterozygote	NA	NA		MGI:88555	13025	Ctla2b	TCP	heterozygote	1.0032	normal		MGI:1918035	70785
MGI:2442875	240322	Adamts19	WTSI	homozygote	0.905842	normal		MGI:2144157	216825	Usp22	WTSI	heterozygote	0.919776	normal		MGI:1921084	73834	Atp6v1d	TCP	heterozygote	0.944224	normal		MGI:2139270	241727	Snph	UC Davis	homozygote	0.925909	normal		MGI:1926017	78767	Efcab11	MRC Harwell	homozygote	NA	NA		MGI:1915213	67963	Npc2	TCP	heterozygote	1.00324	normal		MGI:2141101	277854
MGI:2445059	217593	Slc25a21	WTSI	homozygote	0.906016	normal		MGI:2182357	252967	Ropn1l	WTSI	homozygote	0.919833	normal		MGI:108011	18291	Nobox	TCP	heterozygote	0.944224	normal		MGI:101876	21676	Tead1	BCM	heterozygote	0.925937	normal		MGI:95295	13653	Egr1	TCP	heterozygote	NA	NA		MGI:96623	16438	Itpr1	TCP	heterozygote	1.00327	normal		MGI:1918662	71412
MGI:97491	18509	Pax7	UC Davis	heterozygote	0.906093	normal		MGI:2685169	210573	Tmem151b	JAX	homozygote	0.91987	normal		MGI:103180	106795	Tcf19	TCP	homozygote	0.944224	normal		MGI:1347355	26570	Slc7a11	ICS	homozygote	0.926155	normal		MGI:3612340	114601	Ehbp1l1	WTSI	heterozygote	NA	NA		MGI:1919419	72169	Trim29	WTSI	homozygote	1.0034	normal		MGI:2177178	192119
MGI:1313261	20743	Sptbn2	MRC Harwell	homozygote	0.906252	normal		MGI:1337062	11777	Ap3s1	HMGU	homozygote	0.920519	normal		MGI:2151110	116847	Prelp	UC Davis	homozygote	0.94485	normal		MGI:1922337	75087	4930505A04Rik	BCM	homozygote	0.926343	normal		MGI:1313286	108067	Eif2b3	MRC Harwell	heterozygote	NA	NA		MGI:1925188	77938	Fam53b	HMGU	homozygote	1.00343	normal		MGI:1344351	23859
MGI:103270	21425	Tfeb	BCM	heterozygote	0.90636	normal		MGI:1916207	68957	Paqr6	BCM	homozygote	0.920873	normal		MGI:1921690	74440	Cmip	WTSI	heterozygote	0.945202	normal		MGI:1353451	11670	Aldh3a1	MRC Harwell	homozygote	0.926606	normal		MGI:2183438	192657	Ell2	WTSI	homozygote	NA	NA		MGI:1915301	68051	Nutf2	HMGU	heterozygote	1.00368	normal		MGI:2444630	235380
MGI:2153070	118449	Synpo2	ICS	heterozygote	0.906572	normal		MGI:1918876	231931	Gimap6	JAX	homozygote	0.921166	normal		MGI:1919599	72349	Dusp3	WTSI	homozygote	0.945202	normal		MGI:2652869	216976	BC030499	JAX	homozygote	0.927222	normal		MGI:2153044	140580	Elmo1	WTSI	homozygote	NA	NA		MGI:109573	21745	Tep1	TCP	homozygote	1.00391	normal		MGI:1913576	66326
MGI:1859648	54632	Ftsj1	BCM	homozygote_hemizygote	0.906607	normal		MGI:97838	107508	Eprs	TCP	heterozygote	0.921269	normal		MGI:3606484	244694	Kdm4d	WTSI	homozygote	0.945202	normal		MGI:2384309	245841	Polr2h	JAX	heterozygote	0.927222	normal		MGI:1202295	12497	Entpd6	WTSI	homozygote	NA	NA		MGI:1345964	23790	Coro1c	WTSI	heterozygote	1.00408	normal		MGI:1913955	66705
MGI:2443584	214669	L3mbtl2	WTSI	heterozygote	0.90663	normal		MGI:1328337	18392	Orc1	WTSI	heterozygote	0.921377	normal		MGI:1096566	17344	Pias2	WTSI	homozygote	0.945202	normal		MGI:106484	52822	Rufy3	RBRC	heterozygote	0.927349	normal		MGI:1923549	76299	Erp44	WTSI	heterozygote	NA	NA		MGI:2147627	107271	Yars	TCP	heterozygote	1.0041	normal		MGI:1261827	13435
MGI:1913311	66061	Tctex1d2	WTSI	homozygote	0.907097	normal		MGI:3039600	233902	Fbxl19	NING	heterozygote	0.921779	normal		MGI:1338759	20333	Sec22b	WTSI	heterozygote	0.945202	normal		MGI:2676879	387200	Mir204	NING	homozygote	0.927393	normal		MGI:1098699	272636	Esyt3	MRC Harwell	homozygote	NA	NA		MGI:3512628	494448	Cbx6	WTSI	homozygote	1.00411	normal		MGI:1917278	70028
MGI:2183448	216961	Coro6	WTSI	homozygote	0.907243	normal		MGI:109340	18741	Pitx2	MRC Harwell	heterozygote	0.922044	normal		MGI:3648473	244556	Zfp791	WTSI	homozygote	0.945202	normal		MGI:1346349	24055	Sh3bp2	TCP	homozygote	0.927433	normal		MGI:1921713	74463	Exoc3l2	WTSI	homozygote	NA	NA		MGI:1923275	76025	Cant1	HMGU	heterozygote	1.00411	normal		MGI:1914978	67728
MGI:2158015	212108	Rln3	RBRC	homozygote	0.907383	normal		MGI:103224	14148	Fdx1	HMGU	heterozygote	0.92209	normal		MGI:1921765	68916	Cdkal1	WTSI	homozygote	0.94522	normal		MGI:2135884	81006	Gpr63	UC Davis	homozygote	0.927498	normal		MGI:2142527	102058	Exoc8	TCP	heterozygote	NA	NA		MGI:1917825	70575	Gfod2	MRC Harwell	heterozygote	1.00412	normal		MGI:1330238	13481
MGI:1891112	218138	Gmds	WTSI	homozygote	0.907419	normal		MGI:98659	21673	Dntt	JAX	homozygote	0.922113	normal		MGI:1915533	68283	9530077C05Rik	UC Davis	homozygote	0.945301	normal		MGI:1306822	15504	Dnajb3	JAX	homozygote	0.927512	normal		MGI:1337104	14051	Eya4	TCP	heterozygote	NA	NA		MGI:1336993	108011	Ap4e1	MRC Harwell	homozygote	1.00414	normal		MGI:2157522	347708
MGI:95759	14663	Glycam1	JAX	homozygote	0.907793	normal		MGI:1913429	66179	Ogfod3	BCM	homozygote	0.922186	normal		MGI:1914495	67245	Peli1	UC Davis	homozygote	0.945434	normal		MGI:1914081	69008	Cab39l	MRC Harwell	homozygote	0.92828	normal		MGI:98931	22350	Ezr	WTSI	heterozygote	NA	NA		MGI:2153044	140580	Elmo1	WTSI	homozygote	1.00423	normal		MGI:1913560	66310
MGI:99676	210044	Adcy2	WTSI	homozygote	0.907868	normal		MGI:102944	22210	Ube2b	MRC Harwell	heterozygote	0.922298	normal		MGI:1336993	108011	Ap4e1	JAX	homozygote	0.945581	normal		MGI:105102	14778	Gpx3	MRC Harwell	heterozygote	0.928281	normal		MGI:88380	14061	F2	MRC Harwell	heterozygote	NA	NA		MGI:2145369	105298	Epdr1	TCP	homozygote	1.0043	normal		MGI:103221	13506
MGI:1917278	70028	Dopey2	WTSI	homozygote	0.907996	normal		MGI:96705	16691	Krt8	ICS	heterozygote	0.922344	normal		MGI:109244	20354	Sema4d	MRC Harwell	homozygote	0.945584	normal		MGI:1931838	56320	Dbn1	WTSI	heterozygote	0.928432	normal		MGI:109325	14068	F7	MRC Harwell	heterozygote	NA	NA		MGI:1920597	73347	Cldn34b2	WTSI	hemizygote	1.00435	normal		MGI:2664357	225256
MGI:1919419	72169	Trim29	WTSI	homozygote	0.908318	normal		MGI:2443418	239027	Arhgap22	WTSI	homozygote	0.922425	normal		MGI:1347058	26386	Hsf4	JAX	homozygote	0.945735	normal		MGI:97740	18970	Polb	WTSI	heterozygote	0.928432	normal		MGI:95479	14080	Fabp1	MRC Harwell	homozygote	NA	NA		MGI:1919043	71793	Ints12	MRC Harwell	heterozygote	1.00438	normal		MGI:1861457	56455
MGI:109544	11630	Aim1	TCP	heterozygote	0.908405	normal		MGI:2384309	245841	Polr2h	JAX	heterozygote	0.922461	normal		MGI:97323	18053	Ngfr	MRC Harwell	homozygote	0.945833	normal		MGI:1918970	71720	Osbpl3	WTSI	homozygote	0.928447	normal		MGI:1915248	67998	Fam134c	MRC Harwell	homozygote	NA	NA		MGI:98506	21413	Tcf4	WTSI	heterozygote	1.0044	normal		MGI:1914318	67068
MGI:2446126	213109	Phf3	NING	homozygote	0.908671	normal		MGI:1858418	51801	Ramp1	MRC Harwell	homozygote	0.922704	normal		MGI:2444207	320528	Vps13c	HMGU	homozygote	0.945884	normal		MGI:98506	21413	Tcf4	WTSI	heterozygote	0.928447	normal		MGI:1926116	109359	Fam175b	WTSI	homozygote	NA	NA		MGI:1926017	78767	Efcab11	MRC Harwell	homozygote	1.00444	normal		MGI:1916373	69123
MGI:96395	15900	Irf8	JAX	homozygote	0.9087	normal		MGI:1277176	66079	Tmem42	WTSI	homozygote	0.923292	normal		MGI:1343459	20301	Ccl27a	UC Davis	homozygote	0.945901	normal		MGI:109347	17022	Lum	UC Davis	heterozygote	0.92851	normal		MGI:1922257	75007	Fam63a	MRC Harwell	homozygote	NA	NA		MGI:3712553	627009	Gm13125	WTSI	homozygote	1.00449	normal		MGI:103060	13601
MGI:107497	17178	Fxyd3	WTSI	homozygote	0.909113	normal		MGI:1919210	71960	Myh14	WTSI	homozygote	0.923397	normal		MGI:96668	268345	Kcnc2	UC Davis	homozygote	0.945901	normal		MGI:1924122	76872	Ccdc116	UC Davis	homozygote	0.929377	normal		MGI:1915500	68250	Fam96a	WTSI	homozygote	NA	NA		MGI:2676395	232491	Pyroxd1	BCM	heterozygote	1.00465	normal		MGI:2446249	234699
MGI:1928375	56378	Arpc3	WTSI	heterozygote	0.909572	normal		MGI:1859162	50849	Rnf10	BCM	homozygote	0.923534	normal		MGI:1914330	67080	1700019D03Rik	TCP	homozygote	0.946526	normal		MGI:1859162	50849	Rnf10	BCM	homozygote	0.929895	normal		MGI:2384790	208836	Fanci	WTSI	heterozygote	NA	NA		MGI:1923751	76501	Commd9	MRC Harwell	heterozygote	1.00469	normal		MGI:1926017	78767
MGI:1917232	69982	Spink2	UC Davis	homozygote	0.909597	normal		MGI:1353435	30050	Fbxw2	NING	homozygote	0.923679	normal		MGI:1196326	52589	Ncald	JAX	homozygote	0.947124	normal		MGI:2137336	108100	Baiap2	UC Davis	heterozygote	0.930533	normal		MGI:1913840	66590	Farsa	WTSI	heterozygote	NA	NA		MGI:2142527	102058	Exoc8	TCP	heterozygote	1.00471	normal		MGI:95295	13653
MGI:1922680	75430	Anapc15	JAX	heterozygote	0.909646	normal		MGI:107471	18132	Notch4	TCP	homozygote	0.923891	normal		MGI:3026965	215999	Mcu	MRC Harwell	heterozygote	0.947573	normal		MGI:2387642	232983	Cxcl17	UC Davis	homozygote	0.930533	normal		MGI:2448488	214931	Fbxl16	BCM	heterozygote	NA	NA		MGI:107416	20922	Supt4a	TCP	heterozygote	1.00482	normal		MGI:3612340	114601
MGI:2685556	279028	Adamts13	BCM	homozygote	0.910259	normal		MGI:1914536	67286	Ift22	UC Davis	homozygote	0.923982	normal		MGI:1930124	55938	Apom	UC Davis	homozygote	0.948003	normal		MGI:1099460	19652	Rbm3	UC Davis	homozygote_hemizygote	0.930533	normal		MGI:2442921	213311	Fbxl21	MRC Harwell	homozygote	NA	NA		MGI:2144585	104681	Slc16a6	WTSI	homozygote	1.00498	normal		MGI:1313286	108067
MGI:1202710	109978	Art4	WTSI	homozygote	0.910352	normal		MGI:109347	17022	Lum	UC Davis	heterozygote	0.924165	normal		MGI:1913521	66271	Tmem126a	WTSI	homozygote	0.948064	normal		MGI:2444772	320799	Zhx3	UC Davis	homozygote	0.930533	normal		MGI:3052506	448987	Fbxl7	WTSI	homozygote	NA	NA		MGI:1915148	67898	Pef1	HMGU	homozygote	1.00512	normal		MGI:2183438	192657
MGI:3619332	723838	Mir320	NING	heterozygote	0.910402	normal		MGI:3028035	329056	A830019P07Rik	WTSI	homozygote	0.924169	normal		MGI:2144529	104625	Cnot6	WTSI	heterozygote	0.948081	normal		MGI:1935151	93691	Klf7	MRC Harwell	heterozygote	0.930673	normal		MGI:1920223	72973	Fbxo47	WTSI	homozygote	NA	NA		MGI:1924015	109154	Mlec	WTSI	homozygote	1.00515	normal		MGI:2153044	140580
MGI:1915299	228839	Tgif2	ICS	heterozygote	0.91041	normal		MGI:1931148	56520	Nme4	WTSI	homozygote	0.924458	normal		MGI:96763	16832	Ldhb	WTSI	homozygote	0.948081	normal		MGI:2384936	216892	Spns2	WTSI	homozygote	0.930987	normal		MGI:3646662	382109	Fbxw26	WTSI	homozygote	NA	NA		MGI:1923520	223601	Fam49b	TCP	heterozygote	1.00517	normal		MGI:1202295	12497
MGI:1929657	56794	Hacl1	UC Davis	homozygote	0.910588	normal		MGI:1098236	12380	Cast	JAX	homozygote	0.925352	normal		MGI:1921740	74490	Mamstr	WTSI	homozygote	0.948081	normal		MGI:2142888	97487	Cmtm4	WTSI	homozygote	0.930999	normal		MGI:1099809	14165	Fgf10	MRC Harwell	heterozygote	NA	NA		MGI:1923434	76184	Abca6	TCP	homozygote	1.00527	normal		MGI:1923549	76299
MGI:2679336	212712	Satb2	TCP	heterozygote	0.910833	normal		MGI:1922687	75437	1700006E09Rik	BCM	homozygote	0.92575	normal		MGI:3603030	192950	Nacad	WTSI	homozygote	0.948099	normal		MGI:1261422	17939	Naga	WTSI	homozygote	0.931003	normal		MGI:95516	14173	Fgf2	MRC Harwell	homozygote	NA	NA		MGI:1927596	64297	Gprc5b	WTSI	homozygote	1.00539	normal		MGI:1098699	272636
MGI:1098826	227683	Coq4	WTSI	heterozygote	0.910967	normal		MGI:2448554	235627	Nbeal2	WTSI	homozygote	0.926002	normal		MGI:1924291	77041	Arsk	JAX	homozygote	0.948513	normal		MGI:102848	16625	Serpina3c	WTSI	homozygote	0.931003	normal		MGI:95521	14178	Fgf7	MRC Harwell	homozygote	NA	NA		MGI:103253	13056	Cyb561	MRC Harwell	homozygote	1.00563	normal		MGI:1921713	74463
MGI:1919764	72514	Fgfbp3	UC Davis	homozygote	0.911359	normal		MGI:2181366	170725	Capn8	UC Davis	homozygote	0.926356	normal		MGI:1890081	56484	Foxo3	JAX	homozygote	0.948513	normal		MGI:1921501	74251	Ankrd9	WTSI	homozygote	0.931019	normal		MGI:99604	14179	Fgf8	MRC Harwell	heterozygote	NA	NA		MGI:1859162	50849	Rnf10	HMGU	heterozygote	1.00565	normal		MGI:2142527	102058
MGI:1921500	69179	Tmem110	WTSI	homozygote	0.911759	normal		MGI:1913955	66705	Dnase1l2	UC Davis	homozygote	0.926417	normal		MGI:2447564	317653	Klk14	JAX	heterozygote	0.948513	normal		MGI:107320	52850	Sgsm1	WTSI	homozygote	0.931019	normal		MGI:104723	14180	Fgf9	MRC Harwell	heterozygote	NA	NA		MGI:2182357	252967	Ropn1l	WTSI	homozygote	1.00572	normal		MGI:1337104	14051
MGI:2384806	210029	Metrnl	WTSI	homozygote	0.912666	normal		MGI:1859162	50849	Rnf10	JAX	homozygote	0.926748	normal		MGI:1923517	76267	Fads1	UC Davis	homozygote	0.948904	normal		MGI:1916193	68943	Pink1	MRC Harwell	homozygote	0.931631	normal		MGI:95525	14186	Fgfr4	BCM	homozygote	NA	NA		MGI:97838	107508	Eprs	TCP	heterozygote	1.00573	normal		MGI:98931	22350
MGI:1925371	78244	Dnajc21	TCP	heterozygote	0.91291	normal		MGI:1931838	56320	Dbn1	WTSI	heterozygote	0.92678	normal		MGI:2155345	140709	Col26a1	TCP	homozygote	0.949167	normal		MGI:98223	20210	Saa3	UC Davis	homozygote	0.931688	normal		MGI:1922828	75578	Fggy	WTSI	homozygote	NA	NA		MGI:2685494	270599	Gm648	WTSI	hemizygote	1.0059	normal		MGI:88380	14061
MGI:2685874	381546	Ccdc24	WTSI	homozygote	0.913464	normal		MGI:1929096	56229	Thsd1	JAX	homozygote	0.926914	normal		MGI:1346877	26409	Map3k7	MRC Harwell	heterozygote	0.949316	normal		MGI:2663979	232836	Galp	RBRC	homozygote	0.931744	normal		MGI:2446089	286940	Flnb	MRC Harwell	heterozygote	NA	NA		MGI:1917351	70101	Cyp4f16	MRC Harwell	homozygote	1.00593	normal		MGI:109325	14068
MGI:1931838	56320	Dbn1	HMGU	heterozygote	0.913661	normal		MGI:3619332	723838	Mir320	NING	heterozygote	0.927352	normal		MGI:88107	232975	Atp1a3	MRC Harwell	heterozygote	0.949317	normal		MGI:3033992	242653	Cldn19	JAX	homozygote	0.932156	normal		MGI:108076	20321	Frrs1	WTSI	heterozygote	NA	NA		MGI:95521	14178	Fgf7	MRC Harwell	homozygote	1.00597	normal		MGI:95479	14080
MGI:2180509	246696	Slc25a28	WTSI	homozygote	0.913762	normal		MGI:2686003	382384	Odf3l2	UC Davis	homozygote	0.927356	normal		MGI:1098713	52552	Parp8	JAX	homozygote	0.949901	normal		MGI:1338803	11634	Aire	TCP	heterozygote	0.93231	normal		MGI:2442704	230235	Frrs1l	MRC Harwell	homozygote	NA	NA		MGI:2385184	229709	Ahcyl1	WTSI	homozygote	1.00597	normal		MGI:1915248	67998
MGI:108048	232187	Smyd5	WTSI	homozygote	0.913963	normal		MGI:103292	19331	Rab19	ICS	homozygote	0.927376	normal		MGI:1345189	104349	Zfp119a	HMGU	homozygote	0.95002	normal		MGI:109545	11536	Gpr182	UC Davis	homozygote	0.932555	normal		MGI:1100860	327826	Frs2	MRC Harwell	heterozygote	NA	NA		MGI:1915166	67916	Plpp3	MRC Harwell	heterozygote	1.00598	normal		MGI:1926116	109359
MGI:1913422	66172	Med11	JAX	heterozygote	0.914476	normal		MGI:1347061	26357	Abcg2	JAX	homozygote	0.927396	normal		MGI:1201682	19348	Kif20a	HMGU	heterozygote	0.950091	normal		MGI:87929	11532	Adh5	MRC Harwell	homozygote	0.932591	normal		MGI:102793	14314	Fstl1	MRC Harwell	homozygote	NA	NA		MGI:88110	11938	Atp2a2	MRC Harwell	heterozygote	1.00617	normal		MGI:1922257	75007
MGI:1100878	20364	Sepw1	WTSI	homozygote	0.914572	normal		MGI:2444415	320635	Cyb5r2	MRC Harwell	homozygote	0.927476	normal		MGI:1919150	71900	Tmem106b	UC Davis	homozygote	0.950105	normal		MGI:1931466	80795	Selk	WTSI	homozygote	0.933102	normal		MGI:1859648	54632	Ftsj1	BCM	hemizygote	NA	NA		MGI:1196616	19668	Rbpjl	MRC Harwell	homozygote	1.00622	normal		MGI:1915500	68250
MGI:1929114	56707	Zfp111	UC Davis	homozygote	0.914881	normal		MGI:1315192	16977	Lrrc23	WTSI	homozygote	0.927542	normal		MGI:109320	17388	Mmp15	BCM	homozygote	0.9503	normal		MGI:1352750	29867	Cabp1	MRC Harwell	homozygote	0.933307	normal		MGI:1919268	72018	Fundc1	WTSI	hemizygote	NA	NA		MGI:1923707	76457	Ccdc134	WTSI	heterozygote	1.00624	normal		MGI:2384790	208836
MGI:2385115	226791	Lyplal1	WTSI	homozygote	0.914971	normal		MGI:2142888	97487	Cmtm4	WTSI	homozygote	0.927546	normal		MGI:1927170	57815	Spata5	BCM	heterozygote	0.9503	normal		MGI:2444531	228850	Ralgapb	WTSI	heterozygote	0.933543	normal		MGI:97513	18550	Furin	MRC Harwell	heterozygote	NA	NA		MGI:1921084	73834	Atp6v1d	TCP	heterozygote	1.00628	normal		MGI:1913840	66590
MGI:2178323	232370	Clstn3	MRC Harwell	homozygote	0.91511	normal		MGI:2179430	246293	Klhl8	UC Davis	homozygote	0.927939	normal		MGI:1195985	12418	Cbx4	TCP	heterozygote	0.950346	normal		MGI:1921765	68916	Cdkal1	WTSI	homozygote	0.933559	normal		MGI:108476	14365	Fzd3	MRC Harwell	heterozygote	NA	NA		MGI:3045338	327747	Mettl24	WTSI	homozygote	1.00636	normal		MGI:2448488	214931
MGI:2151110	116847	Prelp	UC Davis	homozygote	0.915597	normal		MGI:1353665	30941	Usp21	WTSI	homozygote	0.928228	normal		MGI:2685615	330483	Ceacam16	JAX	homozygote	0.950519	normal		MGI:2675345	244332	Defb14	WTSI	homozygote	0.933559	normal		MGI:2442040	23881	G3bp2	WTSI	heterozygote	NA	NA		MGI:1914780	67530	Uqcrb	HMGU	heterozygote	1.00642	normal		MGI:2442921	213311
MGI:103296	18021	Nfatc3	HMGU	heterozygote	0.915674	normal		MGI:107465	18796	Plcb2	UC Davis	homozygote	0.928304	normal		MGI:1925537	78287	Rbsn	WTSI	heterozygote	0.950943	normal		MGI:1927665	64384	Sirt3	WTSI	homozygote	0.933559	normal		MGI:1861607	107338	Gbf1	WTSI	heterozygote	NA	NA		MGI:2443226	211948	Pde12	BCM	heterozygote	1.00642	normal		MGI:3052506	448987
MGI:1346879	269881	Map3k10	HMGU	homozygote	0.916143	normal		MGI:1924001	109151	Chd9	WTSI	homozygote	0.929569	normal		MGI:2685541	230796	Wdtc1	WTSI	homozygote	0.950943	normal		MGI:2447564	317653	Klk14	JAX	heterozygote	0.933752	normal		MGI:1346047	23886	Gdf15	MRC Harwell	homozygote	NA	NA		MGI:104848	16329	Inpp1	WTSI	homozygote	1.00659	normal		MGI:1920223	72973
MGI:1919199	71949	Cers5	JAX	homozygote	0.916196	normal		MGI:102849	16621	Klkb1	HMGU	homozygote	0.92994	normal		MGI:2442510	226539	Dars2	WTSI	heterozygote	0.950961	normal		MGI:95802	76282	Gpt	UC Davis	homozygote	0.934578	normal		MGI:1276578	14582	Gfi1b	MRC Harwell	heterozygote	NA	NA		MGI:2387617	227627	Obp2a	ICS	homozygote	1.00661	normal		MGI:3646662	382109
MGI:2442115	319481	Wdr59	BCM	heterozygote	0.916694	normal		MGI:2685851	381393	4921509C19Rik	JAX	homozygote	0.930037	normal		MGI:1918035	70785	Dennd1c	WTSI	homozygote	0.950961	normal		MGI:107471	18132	Notch4	TCP	homozygote	0.934742	normal		MGI:1917825	70575	Gfod2	MRC Harwell	heterozygote	NA	NA		MGI:2139220	99237	Tm9sf4	WTSI	homozygote	1.00662	normal		MGI:1099809	14165
MGI:1099809	14165	Fgf10	MRC Harwell	heterozygote	0.917197	normal		MGI:98737	21825	Thbs1	UC Davis	homozygote	0.930313	normal		MGI:1920393	207615	Wdr37	WTSI	homozygote	0.950961	normal		MGI:1923434	76184	Abca6	TCP	homozygote	0.934767	normal		MGI:1918876	231931	Gimap6	WTSI	homozygote	NA	NA		MGI:109331	18230	Nxn	HMGU	heterozygote	1.00663	normal		MGI:95516	14173
MGI:1927594	64294	Itm2c	HMGU	heterozygote	0.917348	normal		MGI:1929471	59011	Myoz1	HMGU	homozygote	0.930447	normal		MGI:3605071	241525	Ypel4	WTSI	homozygote	0.950961	normal		MGI:2142527	102058	Exoc8	TCP	heterozygote	0.934769	normal		MGI:99953	14616	Gja8	MRC Harwell	homozygote	NA	NA		MGI:1917672	70422	Ints2	WTSI	heterozygote	1.00672	normal		MGI:95521	14178
MGI:104560	18195	Nsf	JAX	heterozygote	0.917916	normal		MGI:1935151	93691	Klf7	MRC Harwell	heterozygote	0.930834	normal		MGI:1921637	74387	4932438H23Rik	WTSI	homozygote	0.950978	normal		MGI:1201682	19348	Kif20a	HMGU	heterozygote	0.935011	normal		MGI:1341155	104174	Gldc	WTSI	heterozygote	NA	NA		MGI:1338803	11634	Aire	TCP	heterozygote	1.00702	normal		MGI:99604	14179
MGI:109610	13803	Enc1	WTSI	homozygote	0.918431	normal		MGI:1926176	78926	Gas2l1	UC Davis	homozygote	0.930834	normal		MGI:2143103	102566	Ano10	WTSI	homozygote	0.950978	normal		MGI:3583944	271697	Cdk15	JAX	homozygote	0.935058	normal		MGI:1921662	74412	Gle1	WTSI	heterozygote	NA	NA		MGI:98446	20933	Med22	WTSI	heterozygote	1.00706	normal		MGI:104723	14180
MGI:99176	22691	Zscan2	WTSI	homozygote	0.918598	normal		MGI:3043001	382062	AB124611	UC Davis	homozygote	0.930974	normal		MGI:103014	16168	Il15	MRC Harwell	homozygote	0.951057	normal		MGI:1920420	66568	Rwdd3	ICS	heterozygote	0.935077	normal		MGI:104967	20340	Glg1	WTSI	heterozygote	NA	NA		MGI:1859328	54451	Cpsf3	WTSI	heterozygote	1.00711	normal		MGI:95525	14186
MGI:1929185	64931	Izumo1r	RBRC	homozygote	0.918735	normal		MGI:1922145	74895	Ccdc181	BCM	homozygote	0.931264	normal		MGI:88121	11998	Avp	MRC Harwell	heterozygote	0.951058	normal		MGI:1925441	207819	4930539E08Rik	UC Davis	homozygote	0.935156	normal		MGI:95748	237213	Glra2	MRC Harwell	hemizygote	NA	NA		MGI:1923549	76299	Erp44	WTSI	heterozygote	1.00712	normal		MGI:1922828	75578
MGI:102683	14786	Grb7	WTSI	homozygote	0.918887	normal		MGI:1923434	76184	Abca6	TCP	homozygote	0.931427	normal		MGI:1196405	329506	Ctdspl2	BCM	heterozygote	0.951092	normal		MGI:1929872	57377	Mogs	BCM	heterozygote	0.936085	normal		MGI:1922032	74782	Glt8d2	WTSI	homozygote	NA	NA		MGI:2443686	234542	Rtbdn	WTSI	homozygote	1.00717	normal		MGI:2446089	286940
MGI:2443241	227197	Ndufs1	HMGU	heterozygote	0.919176	normal		MGI:1345961	12721	Coro1a	UC Davis	homozygote	0.931461	normal		MGI:107816	18639	Pfkfb1	BCM	homozygote_hemizygote	0.951205	normal		MGI:97488	18506	Pax4	ICS	heterozygote	0.936097	normal		MGI:3712553	627009	Gm13125	WTSI	homozygote	NA	NA		MGI:2155345	140709	Col26a1	TCP	homozygote	1.00718	normal		MGI:108076	20321
MGI:1351335	27222	Atp1a4	MRC Harwell	homozygote	0.919412	normal		MGI:1920832	73582	Camkmt	WTSI	homozygote	0.931597	normal		MGI:1924809	77559	Agl	MRC Harwell	heterozygote	0.951555	normal		MGI:3036236	331532	Tceal5	WTSI	homozygote_hemizygote	0.936106	normal		MGI:3650473	433416	Gm13547	WTSI	homozygote	NA	NA		MGI:1927594	64294	Itm2c	TCP	homozygote	1.00722	normal		MGI:2442704	230235
MGI:3041226	57373	Akip1	JAX	homozygote	0.919504	normal		MGI:1925349	235610	Atrip	JAX	heterozygote	0.931832	normal		MGI:1098699	272636	Esyt3	MRC Harwell	homozygote	0.951556	normal		MGI:94852	102644	Oaf	WTSI	homozygote	0.936114	normal		MGI:2685494	270599	Gm648	WTSI	hemizygote	NA	NA		MGI:3617840	232680	Cpa2	HMGU	homozygote	1.00731	normal		MGI:1100860	327826
MGI:1918876	231931	Gimap6	JAX	homozygote	0.919637	normal		MGI:2385184	229709	Ahcyl1	WTSI	homozygote	0.931888	normal		MGI:2443967	224897	Dpp9	HMGU	heterozygote	0.95169	normal		MGI:2384308	236900	Pdk3	WTSI	homozygote_hemizygote	0.936114	normal		MGI:95775	14681	Gnao1	MRC Harwell	heterozygote	NA	NA		MGI:1922687	75437	1700006E09Rik	BCM	homozygote	1.00741	normal		MGI:102793	14314
MGI:1924093	76843	Dtl	NING	heterozygote	0.919798	normal		MGI:1922920	234395	Ushbp1	WTSI	homozygote	0.931984	normal		MGI:1923987	76737	Creld2	MRC Harwell	homozygote	0.951755	normal		MGI:894676	17776	Mast2	WTSI	homozygote	0.93613	normal		MGI:96958	269682	Golga3	MRC Harwell	homozygote	NA	NA		MGI:1330838	19141	Lgmn	TCP	homozygote	1.00746	normal		MGI:1859648	54632
MGI:2149635	114644	Slc13a3	UC Davis	homozygote	0.919964	normal		MGI:2388124	229320	Clrn1	UC Davis	homozygote	0.932087	normal		MGI:1914737	67487	Dhx40	BCM	homozygote	0.952412	normal		MGI:1929185	64931	Izumo1r	RBRC	homozygote	0.936139	normal		MGI:1194894	103978	Gpc5	WTSI	homozygote	NA	NA		MGI:1920884	73634	1700125H20Rik	BCM	homozygote	1.00756	normal		MGI:1919268	72018
MGI:101947	11991	Hnrnpd	NING	heterozygote	0.919974	normal		MGI:109610	13803	Enc1	WTSI	homozygote	0.932274	normal		MGI:1920939	73689	Bloc1s2	JAX	heterozygote	0.952679	normal		MGI:1914418	67168	Lpar6	JAX	homozygote	0.936364	normal		MGI:2385324	241070	Gpr1	MRC Harwell	heterozygote	NA	NA		MGI:104807	102866	Pls3	WTSI	hemizygote	1.00756	normal		MGI:97513	18550
MGI:2387642	232983	Cxcl17	UC Davis	homozygote	0.920092	normal		MGI:2143676	216049	Zfp365	WTSI	homozygote	0.93228	normal		MGI:1924933	77683	Ehmt1	NING	heterozygote	0.952693	normal		MGI:1926037	78787	Usp54	MRC Harwell	homozygote	0.936658	normal		MGI:2139054	277463	Gpr107	WTSI	heterozygote	NA	NA		MGI:109186	17972	Ncf4	MRC Harwell	homozygote	1.00773	normal		MGI:108476	14365
MGI:1277959	13385	Dlg4	WTSI	homozygote	0.920155	normal		MGI:2685817	329152	Hecw2	WTSI	heterozygote	0.932747	normal		MGI:96783	16867	Lhcgr	NING	homozygote	0.952693	normal		MGI:2685233	211612	Ptchd1	ICS	homozygote_hemizygote	0.936862	normal		MGI:1277106	14762	Gpr33	MRC Harwell	homozygote	NA	NA		MGI:1924817	170829	Tram2	WTSI	homozygote	1.00776	normal		MGI:2442040	23881
MGI:2442473	217344	Rhbdf2	UC Davis	homozygote	0.920459	normal		MGI:1919398	72148	Tdrp	UC Davis	homozygote	0.932869	normal		MGI:1351343	108072	Grm6	MRC Harwell	homozygote	0.952798	normal		MGI:1289168	52685	Cd300lg	WTSI	homozygote	0.936989	normal		MGI:1927596	64297	Gprc5b	WTSI	homozygote	NA	NA		MGI:1918662	71412	Dhrs2	WTSI	homozygote	1.00776	normal		MGI:1861607	107338
MGI:107414	22035	Tnfsf10	UC Davis	homozygote	0.920477	normal		MGI:1274784	110789	Adgrv1	UC Davis	homozygote	0.932921	normal		MGI:1098270	16450	Jag2	MRC Harwell	heterozygote	0.9528	normal		MGI:1913898	66648	Tpgs2	JAX	homozygote	0.937297	normal		MGI:105102	14778	Gpx3	MRC Harwell	heterozygote	NA	NA		MGI:97850	19383	Raly	TCP	homozygote	1.00781	normal		MGI:1346047	23886
MGI:2159407	142682	Zcchc14	WTSI	heterozygote	0.920929	normal		MGI:1913476	66226	Trappc2	UC Davis	homozygote_hemizygote	0.933356	normal		MGI:3588216	381534	Ube2u	MRC Harwell	homozygote	0.9528	normal		MGI:1921677	74427	Eaf1	MRC Harwell	heterozygote	0.938335	normal		MGI:1351340	108069	Grm3	MRC Harwell	homozygote	NA	NA		MGI:1341155	104174	Gldc	WTSI	heterozygote	1.00798	normal		MGI:1276578	14582
MGI:2442921	213311	Fbxl21	MRC Harwell	homozygote	0.921236	normal		MGI:1913416	66166	S100a14	TCP	heterozygote	0.933794	normal		MGI:102849	16621	Klkb1	HMGU	homozygote	0.952953	normal		MGI:1270847	108112	Eif4ebp3	UC Davis	homozygote	0.938624	normal		MGI:1351343	108072	Grm6	MRC Harwell	homozygote	NA	NA		MGI:1913711	66461	Ptpmt1	TCP	heterozygote	1.00828	normal		MGI:1917825	70575
MGI:1933736	107831	Adgrb1	WTSI	homozygote	0.922306	normal		MGI:1914486	67236	Cinp	JAX	heterozygote	0.933975	normal		MGI:106354	28084	Vps25	TCP	heterozygote	0.953399	normal		MGI:95909	14977	Slc39a7	UC Davis	heterozygote	0.938624	normal		MGI:1351345	14823	Grm8	WTSI	homozygote	NA	NA		MGI:1196458	12492	Scarb2	TCP	homozygote	1.00832	normal		MGI:1918876	231931
MGI:1917475	70225	Ppil3	WTSI	homozygote	0.922479	normal		MGI:2179326	170719	Oxr1	WTSI	heterozygote	0.934639	normal		MGI:103263	17207	Mcf2l	WTSI	homozygote	0.953857	normal		MGI:1333760	21426	Tfec	UC Davis	homozygote	0.938624	normal		MGI:1309515	14860	Gsta4	HMGU	homozygote	NA	NA		MGI:1276575	19210	Ptdss1	ICS	homozygote	1.00835	normal		MGI:99953	14616
MGI:1914000	108654	Fam210a	TCP	heterozygote	0.922724	normal		MGI:1916197	68947	Chst8	UC Davis	homozygote	0.9348	normal		MGI:109406	19695	Reg3g	WTSI	homozygote	0.953857	normal		MGI:107622	28035	Usp39	NING	heterozygote	0.938634	normal		MGI:1915464	68214	Gsto2	WTSI	homozygote	NA	NA		MGI:1924140	76890	Memo1	BCM	heterozygote	1.0084	normal		MGI:1341155	104174
MGI:1920121	382562	Pfn4	UC Davis	homozygote	0.923046	normal		MGI:1289288	52710	Slc52a2	TCP	heterozygote	0.93512	normal		MGI:1918110	103080	2010-09-01	WTSI	heterozygote	0.953857	normal		MGI:1859660	54667	Atp8b2	WTSI	heterozygote	0.93867	normal		MGI:2446110	209462	Hace1	MRC Harwell	heterozygote	NA	NA		MGI:2442557	228564	Frmd5	HMGU	homozygote	1.00842	normal		MGI:1921662	74412
MGI:1861607	107338	Gbf1	WTSI	heterozygote	0.92308	normal		MGI:1915496	384185	Arl9	UC Davis	homozygote	0.935121	normal		MGI:2443432	230700	Foxj3	BCM	homozygote	0.954259	normal		MGI:1919297	72047	Ddx42	WTSI	heterozygote	0.93867	normal		MGI:1929657	56794	Hacl1	WTSI	homozygote	NA	NA		MGI:1196405	329506	Ctdspl2	BCM	heterozygote	1.00844	normal		MGI:104967	20340
MGI:2683857	208439	Klhl29	ICS	heterozygote	0.923368	normal		MGI:97847	110157	Raf1	ICS	heterozygote	0.935129	normal		MGI:97356	18103	Nme2	UC Davis	homozygote	0.954309	normal		MGI:107497	17178	Fxyd3	WTSI	homozygote	0.93867	normal		MGI:106590	15116	Has1	MRC Harwell	homozygote	NA	NA		MGI:1316714	12865	Cox7a1	TCP	homozygote	1.00856	normal		MGI:95748	237213
MGI:2442512	233067	Lrfn3	UC Davis	homozygote	0.923688	normal		MGI:2663998	211623	Plac9a	MRC Harwell	homozygote	0.935331	normal		MGI:1919133	71883	Coq2	MRC Harwell	heterozygote	0.954542	normal		MGI:3039591	244654	Mtss1l	WTSI	homozygote	0.93867	normal		MGI:2442663	226098	Hectd2	MRC Harwell	homozygote	NA	NA		MGI:2447812	329260	Dennd1b	WTSI	homozygote	1.00861	normal		MGI:1922032	74782
MGI:1929865	59027	Nampt	UC Davis	heterozygote	0.923817	normal		MGI:1915089	67839	Gpsm1	UC Davis	homozygote	0.935791	normal		MGI:1201683	13813	Eomes	MRC Harwell	heterozygote	0.954542	normal		MGI:98227	20215	Sag	WTSI	homozygote	0.93867	normal		MGI:1919265	214305	Hhipl1	MRC Harwell	homozygote	NA	NA		MGI:1201682	19348	Kif20a	HMGU	heterozygote	1.00861	normal		MGI:3712553	627009
MGI:1859162	50849	Rnf10	JAX	homozygote	0.924051	normal		MGI:1351599	27389	Dusp13	UC Davis	homozygote	0.935852	normal		MGI:2675377	243874	Nlrp9b	MRC Harwell	homozygote	0.954543	normal		MGI:1278328	13437	Dnpep	WTSI	homozygote	0.938685	normal		MGI:1314872	15258	Hipk2	MRC Harwell	heterozygote	NA	NA		MGI:2179276	246104	Rhbdl3	MRC Harwell	heterozygote	1.00878	normal		MGI:3650473	433416
MGI:2146443	268880	Xxylt1	WTSI	homozygote	0.924331	normal		MGI:1913333	66083	Setd6	JAX	homozygote	0.936267	normal		MGI:1333760	21426	Tfec	UC Davis	homozygote	0.95491	normal		MGI:1351345	14823	Grm8	WTSI	homozygote	0.938685	normal		MGI:96250	15519	Hsp90aa1	WTSI	homozygote	NA	NA		MGI:109331	18230	Nxn	TCP	heterozygote	1.00889	normal		MGI:2685494	270599
MGI:1914780	67530	Uqcrb	HMGU	heterozygote	0.924484	normal		MGI:1891410	80708	Pacsin3	WTSI	homozygote	0.936315	normal		MGI:2446132	213895	Bms1	HMGU	heterozygote	0.95532	normal		MGI:1922725	75475	Oplah	HMGU	homozygote	0.938742	normal		MGI:109323	15559	Htr2b	NING	heterozygote	NA	NA		MGI:1923428	76178	Coa5	TCP	heterozygote	1.00896	normal		MGI:95775	14681
MGI:1888712	57349	Ppbp	UC Davis	homozygote	0.924844	normal		MGI:1920180	72930	Ppp2r2b	TCP	homozygote	0.937064	normal		MGI:1924127	76877	Rab36	JAX	homozygote	0.955456	normal		MGI:1351334	27204	Syn3	JAX	homozygote	0.938976	normal		MGI:2142489	209176	Ido2	WTSI	homozygote	NA	NA		MGI:3026965	215999	Mcu	MRC Harwell	heterozygote	1.00901	normal		MGI:96958	269682
MGI:2446132	213895	Bms1	HMGU	heterozygote	0.925029	normal		MGI:1353467	30785	Cttnbp2	WTSI	homozygote	0.937069	normal		MGI:97891	19687	Rfc1	JAX	heterozygote	0.955456	normal		MGI:1915671	68421	Lmbrd1	TCP	heterozygote	0.939592	normal		MGI:1915509	68259	Ift80	WTSI	homozygote	NA	NA		MGI:1922863	75613	Med25	ICS	heterozygote	1.00907	normal		MGI:1194894	103978
MGI:2154278	140577	Ankrd6	WTSI	homozygote	0.925422	normal		MGI:1333797	12458	Ccr6	UC Davis	homozygote	0.937373	normal		MGI:104848	16329	Inpp1	WTSI	homozygote	0.955661	normal		MGI:88473	12857	Cox4i1	TCP	heterozygote	0.939606	normal		MGI:96438	16009	Igfbp3	MRC Harwell	homozygote	NA	NA		MGI:1920893	58248	1700123O20Rik	WTSI	homozygote	1.0091	normal		MGI:2385324	241070
MGI:2384801	209318	Gps1	TCP	heterozygote	0.92548	normal		MGI:88169	12143	Blk	UC Davis	homozygote	0.937556	normal		MGI:1922702	75452	Ascc2	BCM	heterozygote	0.95589	normal		MGI:1922704	75454	Phpt1	UC Davis	homozygote	0.93978	normal		MGI:109380	16155	Il10rb	WTSI	homozygote	NA	NA		MGI:1913868	66618	Snrnp27	BCM	heterozygote	1.0092	normal		MGI:2139054	277463
MGI:1921379	74129	Dmgdh	WTSI	homozygote	0.925557	normal		MGI:1338049	20403	Itsn2	UC Davis	homozygote	0.937556	normal		MGI:1929114	56707	Zfp111	UC Davis	homozygote	0.956111	normal		MGI:1915076	67826	Snap47	WTSI	homozygote	0.939957	normal		MGI:103014	16168	Il15	MRC Harwell	homozygote	NA	NA		MGI:1351614	27357	Gyg	BCM	heterozygote	1.00928	normal		MGI:1277106	14762
MGI:95522	14182	Fgfr1	TCP	heterozygote	0.925846	normal		MGI:2442186	227682	Trub2	WTSI	heterozygote	0.93768	normal		MGI:2682307	237422	Ric8b	MRC Harwell	heterozygote	0.956282	normal		MGI:88289	12416	Cbx2	MRC Harwell	heterozygote	0.94001	normal		MGI:2159727	171463	Il17rd	MRC Harwell	homozygote	NA	NA		MGI:2444415	320635	Cyb5r2	MRC Harwell	homozygote	1.00941	normal		MGI:1927596	64297
MGI:1859162	50849	Rnf10	HMGU	heterozygote	0.925915	normal		MGI:1931295	80718	Rab27b	JAX	homozygote	0.937862	normal		MGI:1915248	67998	Fam134c	MRC Harwell	homozygote	0.956284	normal		MGI:96702	110308	Krt5	UC Davis	heterozygote	0.940647	normal		MGI:2180511	218624	Il31ra	MRC Harwell	homozygote	NA	NA		MGI:894652	22224	Usp10	NING	heterozygote	1.00944	normal		MGI:105102	14778
MGI:1289155	212528	Trmt1	ICS	heterozygote	0.926225	normal		MGI:1889802	58875	Hibadh	WTSI	homozygote	0.937955	normal		MGI:1914362	67112	Fgf22	MRC Harwell	homozygote	0.956284	normal		MGI:95387	13796	Emx1	UC Davis	homozygote	0.940936	normal		MGI:104848	16329	Inpp1	WTSI	homozygote	NA	NA		MGI:97401	18261	Ocm	WTSI	homozygote	1.00944	normal		MGI:1351340	108069
MGI:2136018	93735	Wnt16	WTSI	heterozygote	0.926975	normal		MGI:2388708	67928	Abca14	TCP	homozygote	0.938067	normal		MGI:1336167	19079	Prkab1	UC Davis	homozygote	0.956411	normal		MGI:2444415	320635	Cyb5r2	MRC Harwell	homozygote	0.941016	normal		MGI:1919043	71793	Ints12	MRC Harwell	heterozygote	NA	NA		MGI:1921082	101533	Klk9	WTSI	homozygote	1.0095	normal		MGI:1351343	108072
MGI:99473	109689	Arrb1	JAX	homozygote	0.927047	normal		MGI:2444531	228850	Ralgapb	WTSI	heterozygote	0.938352	normal		MGI:99960	14030	Ewsr1	TCP	heterozygote	0.956434	normal		MGI:2387643	232987	B9d2	WTSI	heterozygote	0.941241	normal		MGI:1917672	70422	Ints2	WTSI	heterozygote	NA	NA		MGI:2429603	108960	Irak2	MRC Harwell	homozygote	1.00968	normal		MGI:1351345	14823
MGI:2442040	23881	G3bp2	WTSI	heterozygote	0.927157	normal		MGI:2178323	232370	Clstn3	MRC Harwell	homozygote	0.93897	normal		MGI:1918788	71538	Fbxo9	TCP	homozygote	0.956434	normal		MGI:109380	16155	Il10rb	WTSI	homozygote	0.941241	normal		MGI:2429603	108960	Irak2	MRC Harwell	homozygote	NA	NA		MGI:95295	13653	Egr1	TCP	heterozygote	1.00968	normal		MGI:1309515	14860
MGI:1855696	53603	Tslp	UC Davis	homozygote	0.927284	normal		MGI:1917186	241556	Tspan18	JAX	homozygote	0.939066	normal		MGI:1918177	235626	Setd2	TCP	homozygote	0.956434	normal		MGI:1315192	16977	Lrrc23	WTSI	homozygote	0.941241	normal		MGI:1859212	54123	Irf7	WTSI	homozygote	NA	NA		MGI:1915425	68175	4930591A17Rik	WTSI	homozygote	1.0098	normal		MGI:1915464	68214
MGI:1344394	23928	Lamc3	WTSI	homozygote	0.927314	normal		MGI:3603756	408022	Primpol	MRC Harwell	homozygote	0.939223	normal		MGI:1921372	74122	Tmem43	BCM	homozygote	0.956635	normal		MGI:1100511	17933	Myt1l	WTSI	homozygote	0.941241	normal		MGI:1928895	57444	Isg20	WTSI	homozygote	NA	NA		MGI:106354	28084	Vps25	TCP	heterozygote	1.00982	normal		MGI:2446110	209462
MGI:1929096	56229	Thsd1	JAX	homozygote	0.92751	normal		MGI:1915002	67752	Ppp1r32	UC Davis	homozygote	0.939382	normal		MGI:109321	16775	Lama4	UC Davis	homozygote	0.956645	normal		MGI:1933820	67374	Jam2	JAX	homozygote	0.941588	normal		MGI:1298377	16407	Itgae	MRC Harwell	homozygote	NA	NA		MGI:97788	100678	Psph	TCP	heterozygote	1.00982	normal		MGI:1929657	56794
MGI:1922941	75691	Anks6	WTSI	heterozygote	0.927609	normal		MGI:109406	19695	Reg3g	WTSI	homozygote	0.9394	normal		MGI:1922828	75578	Fggy	WTSI	homozygote	0.956719	normal		MGI:1913743	66493	Mrpl51	JAX	heterozygote	0.941588	normal		MGI:1098270	16450	Jag2	MRC Harwell	heterozygote	NA	NA		MGI:2384891	214951	Rhbdl1	TCP	heterozygote	1.00983	normal		MGI:106590	15116
MGI:109169	13819	Epas1	MRC Harwell	heterozygote	0.92775	normal		MGI:2139806	229285	Spg20	HMGU	homozygote	0.939414	normal		MGI:1859607	54637	Praf2	WTSI	homozygote_hemizygote	0.956719	normal		MGI:1915248	67998	Fam134c	MRC Harwell	homozygote	0.941686	normal		MGI:1918614	108829	Jmjd1c	WTSI	heterozygote	NA	NA		MGI:2685556	279028	Adamts13	BCM	homozygote	1.00987	normal		MGI:2442663	226098
MGI:1920393	207615	Wdr37	WTSI	homozygote	0.92779	normal		MGI:2144157	216825	Usp22	MRC Harwell	heterozygote	0.939732	normal		MGI:97429	23960	Oas1g	WTSI	homozygote	0.956737	normal		MGI:97788	100678	Psph	TCP	heterozygote	0.942051	normal		MGI:1921437	74187	Katnb1	MRC Harwell	heterozygote	NA	NA		MGI:1919386	72136	Chst14	TCP	heterozygote	1.00995	normal		MGI:1314872	15258
MGI:96668	268345	Kcnc2	UC Davis	homozygote	0.927798	normal		MGI:108075	319757	Smo	BCM	heterozygote	0.9398	normal		MGI:1920423	73173	Pcdh18	UC Davis	homozygote	0.956985	normal		MGI:2447771	239133	Dleu7	UC Davis	homozygote	0.942092	normal		MGI:96666	16500	Kcnb1	MRC Harwell	homozygote	NA	NA		MGI:1918659	71409	Fmnl2	TCP	homozygote	1.01029	normal		MGI:96250	15519
MGI:2182357	252967	Ropn1l	WTSI	homozygote	0.927922	normal		MGI:2384801	209318	Gps1	TCP	heterozygote	0.939872	normal		MGI:1337104	14051	Eya4	TCP	heterozygote	0.957195	normal		MGI:1891704	56422	Hbs1l	WTSI	homozygote	0.94218	normal		MGI:1933131	80334	Kcnip4	WTSI	homozygote	NA	NA		MGI:1330305	17364	Trpm1	MRC Harwell	homozygote	1.01033	normal		MGI:109323	15559
MGI:2150302	114874	Ddhd1	WTSI	homozygote	0.929057	normal		MGI:88460	12834	Col6a2	UC Davis	homozygote	0.940173	normal		MGI:2684990	403174	Msantd1	UC Davis	homozygote	0.957312	normal		MGI:88227	12266	C3	JAX	homozygote	0.942894	normal		MGI:2384820	211480	Kcnj14	MRC Harwell	homozygote	NA	NA		MGI:2444708	210105	Zfp719	WTSI	homozygote	1.01042	normal		MGI:2142489	209176
MGI:1916503	69253	Hspb2	JAX	homozygote	0.929164	normal		MGI:1922945	75695	Rilpl1	HMGU	homozygote	0.94018	normal		MGI:2681839	224805	Aars2	NING	heterozygote	0.957386	normal		MGI:1859162	50849	Rnf10	JAX	homozygote	0.942894	normal		MGI:108007	16524	Kcnj9	MRC Harwell	homozygote	NA	NA		MGI:1916621	69371	Smco2	BCM	homozygote	1.01067	normal		MGI:1915509	68259
MGI:2154952	56532	Ripk3	UC Davis	homozygote	0.929211	normal		MGI:1346863	26414	Mapk10	WTSI	homozygote	0.940471	normal		MGI:1919107	228993	Slc17a9	UC Davis	homozygote	0.957462	normal		MGI:2681836	218832	Polr3a	TCP	heterozygote	0.943105	normal		MGI:2670981	240595	Kcnv2	WTSI	homozygote	NA	NA		MGI:2443584	214669	L3mbtl2	WTSI	heterozygote	1.0109	normal		MGI:96438	16009
MGI:1346349	24055	Sh3bp2	TCP	homozygote	0.929264	normal		MGI:104848	16329	Inpp1	WTSI	homozygote	0.940549	normal		MGI:88236	110382	C8b	MRC Harwell	homozygote	0.958024	normal		MGI:2444507	214425	Cilp	BCM	homozygote	0.943392	normal		MGI:3606484	244694	Kdm4d	WTSI	homozygote	NA	NA		MGI:1203729	18704	Pik3c2a	TCP	heterozygote	1.011	normal		MGI:109380	16155
MGI:2676874	387242	Mir200a	NING	heterozygote	0.929335	normal		MGI:1334419	11801	Cd5l	MRC Harwell	homozygote	0.940831	normal		MGI:103098	14726	Pdpn	MRC Harwell	heterozygote	0.958025	normal		MGI:3045263	231098	Dnajc5g	JAX	homozygote	0.943764	normal		MGI:2443388	338523	Kdm7a	WTSI	homozygote	NA	NA		MGI:2153463	140498	Rxfp2	HMGU	homozygote	1.01105	normal		MGI:2159727	171463
MGI:1354696	50753	Fbxo8	NING	homozygote	0.929688	normal		MGI:1346871	26400	Map2k7	WTSI	heterozygote	0.940862	normal		MGI:1920910	73660	Cabp4	UC Davis	homozygote	0.958513	normal		MGI:1913435	66185	1110037F02Rik	WTSI	heterozygote	0.943765	normal		MGI:1924285	77035	Kdm8	MRC Harwell	heterozygote	NA	NA		MGI:1098270	16450	Jag2	MRC Harwell	heterozygote	1.01112	normal		MGI:2180511	218624
MGI:96783	16867	Lhcgr	NING	homozygote	0.929843	normal		MGI:99187	22702	Zfp42	JAX	heterozygote	0.941949	normal		MGI:1932127	56299	Fkbpl	UC Davis	heterozygote	0.958513	normal		MGI:2144529	104625	Cnot6	WTSI	heterozygote	0.943781	normal		MGI:107566	16579	Kifap3	WTSI	heterozygote	NA	NA		MGI:1913955	66705	Dnase1l2	HMGU	homozygote	1.0112	normal		MGI:104848	16329
MGI:102706	14137	Fdft1	WTSI	heterozygote	0.930229	normal		MGI:1915674	108699	Chn1	JAX	homozygote	0.942049	normal		MGI:1922305	75010	Tmbim7	UC Davis	heterozygote	0.958513	normal		MGI:1097712	18145	Npc1	MRC Harwell	heterozygote	0.944079	normal		MGI:2181068	75753	Klf17	WTSI	homozygote	NA	NA		MGI:97511	18548	Pcsk1	ICS	heterozygote	1.01124	normal		MGI:1919043	71793
MGI:1270847	108112	Eif4ebp3	UC Davis	homozygote	0.930238	normal		MGI:1924076	76826	Nubpl	WTSI	heterozygote	0.942193	normal		MGI:1261834	22414	Wnt2b	UC Davis	homozygote	0.958513	normal		MGI:96691	16667	Krt17	JAX	heterozygote	0.9442	normal		MGI:1935151	93691	Klf7	MRC Harwell	heterozygote	NA	NA		MGI:2446249	234699	Edc4	WTSI	heterozygote	1.0114	normal		MGI:1917672	70422
MGI:2385228	231633	Tmem119	UC Davis	homozygote	0.930367	normal		MGI:1933966	84004	Mcam	UC Davis	homozygote	0.942243	normal		MGI:1289298	51944	Knstrn	ICS	homozygote	0.958732	normal		MGI:1922730	75480	1700003F12Rik	TCP	heterozygote	0.944483	normal		MGI:1919288	242785	Klhl21	WTSI	heterozygote	NA	NA		MGI:2442675	319758	Rfx7	MRC Harwell	heterozygote	1.01144	normal		MGI:2429603	108960
MGI:1328360	13496	Arid3a	JAX	heterozygote	0.930924	normal		MGI:2387642	232983	Cxcl17	UC Davis	homozygote	0.942382	normal		MGI:2448488	214931	Fbxl16	BCM	heterozygote	0.959011	normal		MGI:1921499	74249	Lrrc2	TCP	homozygote	0.944483	normal		MGI:2445185	100503085	Klhl3	MRC Harwell	homozygote	NA	NA		MGI:1914361	67111	Naaa	WTSI	homozygote	1.01152	normal		MGI:1859212	54123
MGI:1921738	74488	Lrrc15	JAX	homozygote	0.931149	normal		MGI:4936993	100233207	Gm17359	BCM	homozygote	0.942488	normal		MGI:1923401	225659	Cep76	BCM	homozygote	0.95935	normal		MGI:3045368	442835	Defb22	WTSI	homozygote	0.944809	normal		MGI:1921082	101533	Klk9	WTSI	homozygote	NA	NA		MGI:1858178	53376	Usp2	MRC Harwell	homozygote	1.01162	normal		MGI:1928895	57444
MGI:103569	22439	Xk	UC Davis	homozygote_hemizygote	0.931908	normal		MGI:1352447	12780	Abcc2	MRC Harwell	homozygote	0.942863	normal		MGI:96413	15926	Idh1	TCP	homozygote	0.95947	normal		MGI:1333777	11828	Aqp3	MRC Harwell	homozygote	0.945036	normal		MGI:96704	110310	Krt7	WTSI	homozygote	NA	NA		MGI:1915671	68421	Lmbrd1	TCP	heterozygote	1.01164	normal		MGI:1298377	16407
MGI:2684894	195727	Nhs	TCP	homozygote_hemizygote	0.932	normal		MGI:2444798	320817	Atad2b	ICS	homozygote	0.942968	normal		MGI:2384891	214951	Rhbdl1	TCP	heterozygote	0.95947	normal		MGI:88423	12759	Clu	MRC Harwell	homozygote	0.945036	normal		MGI:3629975	406222	Krt74	MRC Harwell	homozygote	NA	NA		MGI:1345189	104349	Zfp119a	HMGU	homozygote	1.01168	normal		MGI:1098270	16450
MGI:1932970	83428	Ucn3	UC Davis	homozygote	0.932422	normal		MGI:1921266	74016	Phf19	UC Davis	homozygote	0.943008	normal		MGI:1924210	76960	Bcas1	TCP	homozygote	0.959504	normal		MGI:98752	21857	Timp1	MRC Harwell	homozygote_hemizygote	0.945036	normal		MGI:2443584	214669	L3mbtl2	WTSI	heterozygote	NA	NA		MGI:2384820	211480	Kcnj14	MRC Harwell	homozygote	1.0117	normal		MGI:1918614	108829
MGI:2684139	192775	Kcnh6	UC Davis	homozygote	0.933192	normal		MGI:2386139	170721	Papln	UC Davis	homozygote	0.943495	normal		MGI:1928378	56749	Dhodh	WTSI	heterozygote	0.959616	normal		MGI:96949	17242	Mdk	JAX	homozygote	0.945505	normal		MGI:105382	16776	Lama5	MRC Harwell	heterozygote	NA	NA		MGI:1913411	66161	Pop4	WTSI	heterozygote	1.01177	normal		MGI:1921437	74187
MGI:2448555	236848	BC023829	WTSI	homozygote_hemizygote	0.934135	normal		MGI:1914362	67112	Fgf22	MRC Harwell	homozygote	0.943539	normal		MGI:1913560	66310	Dpy30	WTSI	heterozygote	0.959616	normal		MGI:1919248	71998	Slc25a35	JAX	homozygote	0.945505	normal		MGI:1344394	23928	Lamc3	WTSI	homozygote	NA	NA		MGI:109562	12778	Ackr3	ICS	heterozygote	1.01177	normal		MGI:96666	16500
MGI:1919297	72047	Ddx42	WTSI	heterozygote	0.934587	normal		MGI:109323	15559	Htr2b	NING	heterozygote	0.943563	normal		MGI:1916003	68753	Mybphl	WTSI	heterozygote	0.959616	normal		MGI:97801	19228	Pth1r	WTSI	heterozygote	0.946336	normal		MGI:1890494	114128	Laptm4b	TCP	heterozygote	NA	NA		MGI:1915283	68033	Cox19	TCP	heterozygote	1.01181	normal		MGI:1933131	80334
MGI:1928378	56749	Dhodh	WTSI	heterozygote	0.934899	normal		MGI:2442509	245446	Slitrk4	WTSI	homozygote_hemizygote	0.943949	normal		MGI:1928375	56378	Arpc3	WTSI	heterozygote	0.959634	normal		MGI:2653690	347722	Agap1	WTSI	homozygote	0.946352	normal		MGI:1098776	16803	Lbp	MRC Harwell	homozygote	NA	NA		MGI:98894	22227	Ucp1	HMGU	homozygote	1.0119	normal		MGI:108007	16524
MGI:107563	17937	Nab2	ICS	homozygote	0.93525	normal		MGI:1914681	233918	4933402N03Rik	WTSI	homozygote	0.943954	normal		MGI:1196251	69743	Casz1	MRC Harwell	heterozygote	0.959768	normal		MGI:2686379	385354	Frmd7	WTSI	homozygote_hemizygote	0.946352	normal		MGI:1915078	67828	Lce1f	MRC Harwell	homozygote	NA	NA		MGI:1916625	224671	Btbd9	HMGU	homozygote	1.0119	normal		MGI:2670981	240595
MGI:109331	18230	Nxn	RBRC	heterozygote	0.93528	normal		MGI:106441	360216	Zranb1	WTSI	homozygote	0.944146	normal		MGI:2142527	102058	Exoc8	TCP	heterozygote	0.959881	normal		MGI:1921662	74412	Gle1	WTSI	heterozygote	0.946352	normal		MGI:2687005	230514	Leprot	WTSI	homozygote	NA	NA		MGI:1346879	269881	Map3k10	HMGU	homozygote	1.01191	normal		MGI:3606484	244694
MGI:1914933	67683	Pbdc1	WTSI	homozygote_hemizygote	0.93538	normal		MGI:1313259	20555	Slfn1	UC Davis	homozygote	0.944312	normal		MGI:1913945	66695	Aspn	HMGU	homozygote	0.960178	normal		MGI:1195262	17160	Man2b2	WTSI	homozygote	0.946352	normal		MGI:1316742	16858	Lgals7	WTSI	homozygote	NA	NA		MGI:1919265	214305	Hhipl1	MRC Harwell	homozygote	1.01213	normal		MGI:2443388	338523
MGI:2138934	109241	Mbd5	ICS	heterozygote	0.935755	normal		MGI:107497	17178	Fxyd3	WTSI	homozygote	0.944328	normal		MGI:1932094	81701	Egfl8	UC Davis	homozygote	0.960615	normal		MGI:97429	23960	Oas1g	WTSI	homozygote	0.946352	normal		MGI:96788	16880	Lifr	MRC Harwell	heterozygote	NA	NA		MGI:2387356	217039	Ggnbp2	TCP	heterozygote	1.01227	normal		MGI:1924285	77035
MGI:2685169	210573	Tmem151b	JAX	homozygote	0.935906	normal		MGI:88562	13033	Ctsd	ICS	heterozygote	0.944642	normal		MGI:107403	12747	Clk1	WTSI	homozygote	0.960685	normal		MGI:1915459	68209	Rnaseh2c	WTSI	heterozygote	0.946352	normal		MGI:96794	16905	Lmna	ICS	heterozygote	NA	NA		MGI:1933438	80879	Slc16a3	MRC Harwell	homozygote	1.01235	normal		MGI:107566	16579
MGI:1347061	26357	Abcg2	JAX	homozygote	0.935913	normal		MGI:101920	11772	Ap2a2	WTSI	heterozygote	0.944716	normal		MGI:1924122	76872	Ccdc116	UC Davis	homozygote	0.960916	normal		MGI:2180003	170750	Xpnpep1	WTSI	heterozygote	0.946367	normal		MGI:1921615	74365	Lonrf3	WTSI	hemizygote	NA	NA		MGI:1335088	19201	Pstpip2	TCP	homozygote	1.01241	normal		MGI:2181068	75753
MGI:1343044	19655	Rbmx	WTSI	homozygote_hemizygote	0.936384	normal		MGI:1921662	74412	Gle1	WTSI	heterozygote	0.944897	normal		MGI:1921585	74335	Xrcc3	JAX	heterozygote	0.961011	normal		MGI:1922830	75580	Zbtb4	JAX	homozygote	0.946376	normal		MGI:96836	16993	Lta4h	MRC Harwell	homozygote	NA	NA		MGI:1920432	73182	Pear1	WTSI	homozygote	1.01245	normal		MGI:1935151	93691
MGI:1347522	26565	Pla2g10	HMGU	homozygote	0.936747	normal		MGI:98955	22415	Wnt3	WTSI	heterozygote	0.944995	normal		MGI:1928898	59025	Usp14	MRC Harwell	heterozygote	0.961507	normal		MGI:2135932	94060	Lce3c	WTSI	homozygote	0.946679	normal		MGI:1919684	72434	Lypd3	TCP	heterozygote	NA	NA		MGI:1915098	67848	Ddx55	WTSI	heterozygote	1.0126	normal		MGI:1919288	242785
MGI:2444993	229675	Rsbn1	MRC Harwell	heterozygote	0.937002	normal		MGI:1860086	54394	Crlf3	WTSI	homozygote	0.945092	normal		MGI:1915094	67844	Rab32	UC Davis	homozygote	0.961571	normal		MGI:87891	11444	Chrnb2	MRC Harwell	heterozygote	0.946711	normal		MGI:2385115	226791	Lyplal1	WTSI	homozygote	NA	NA		MGI:1860086	54394	Crlf3	WTSI	homozygote	1.01292	normal		MGI:2445185	100503085
MGI:87929	11532	Adh5	MRC Harwell	homozygote	0.937003	normal		MGI:1916621	69371	Smco2	BCM	homozygote	0.945184	normal		MGI:104653	67972	Atp2b1	UC Davis	heterozygote	0.961666	normal		MGI:2135608	93742	Pard3	MRC Harwell	heterozygote	0.946713	normal		MGI:2385115	226791	Lyplal1	MRC Harwell	homozygote	NA	NA		MGI:1342276	76293	Mfap4	TCP	homozygote	1.01297	normal		MGI:1921082	101533
MGI:1861379	56640	Klk4	UC Davis	homozygote	0.937174	normal		MGI:1918195	70945	Mmrn1	MRC Harwell	homozygote	0.945215	normal		MGI:1917270	70020	Ino80b	UC Davis	heterozygote	0.961666	normal		MGI:2141505	101187	Parp11	UC Davis	homozygote	0.946716	normal		MGI:107448	17101	Lyst	TCP	homozygote	NA	NA		MGI:1195985	12418	Cbx4	TCP	heterozygote	1.01299	normal		MGI:96704	110310
MGI:3039600	233902	Fbxl19	NING	heterozygote	0.937459	normal		MGI:109424	11304	Abca4	WTSI	homozygote	0.945665	normal		MGI:1924292	77042	Hyal4	BCM	homozygote	0.962065	normal		MGI:1913775	66525	Timm50	ICS	heterozygote	0.946804	normal		MGI:1914113	66863	Lztr1	WTSI	heterozygote	NA	NA		MGI:1914930	67680	Sdhb	HMGU	heterozygote	1.01315	normal		MGI:2443584	214669
MGI:1914536	67286	Ift22	UC Davis	homozygote	0.937559	normal		MGI:2442600	208936	Adamts18	UC Davis	homozygote	0.945712	normal		MGI:1923800	52504	Cenpo	JAX	heterozygote	0.9624	normal		MGI:1924408	217707	Coq6	JAX	heterozygote	0.946811	normal		MGI:1195262	17160	Man2b2	WTSI	homozygote	NA	NA		MGI:1309515	14860	Gsta4	HMGU	homozygote	1.01319	normal		MGI:105382	16776
MGI:1914516	67266	Fam69a	WTSI	homozygote	0.938312	normal		MGI:2142489	209176	Ido2	WTSI	homozygote	0.946255	normal		MGI:1920933	73683	Atg16l2	WTSI	homozygote	0.962478	normal		MGI:109331	18230	Nxn	JAX	heterozygote	0.946811	normal		MGI:1346871	26400	Map2k7	WTSI	heterozygote	NA	NA		MGI:109244	20354	Sema4d	MRC Harwell	homozygote	1.01327	normal		MGI:1344394	23928
MGI:1930005	58217	Trem1	WTSI	homozygote	0.938321	normal		MGI:96763	16832	Ldhb	WTSI	homozygote	0.94644	normal		MGI:1915464	68214	Gsto2	WTSI	homozygote	0.962495	normal		MGI:2136957	94040	Clmn	TCP	homozygote	0.946914	normal		MGI:1346872	26401	Map3k1	WTSI	heterozygote	NA	NA		MGI:1914346	67096	Mmachc	TCP	heterozygote	1.01331	normal		MGI:1890494	114128
MGI:97515	18552	Pcsk5	JAX	heterozygote	0.938948	normal		MGI:3650473	433416	Gm13547	WTSI	homozygote	0.946448	normal		MGI:1923079	75829	Prame	WTSI	homozygote_hemizygote	0.962495	normal		MGI:2670981	240595	Kcnv2	WTSI	homozygote	0.946921	normal		MGI:1346863	26414	Mapk10	WTSI	homozygote	NA	NA		MGI:1919784	108911	Rcc2	MRC Harwell	homozygote	1.01333	normal		MGI:1098776	16803
MGI:2675617	272158	Poln	MRC Harwell	homozygote	0.940129	normal		MGI:1309993	16660	Krt31	WTSI	homozygote	0.946623	normal		MGI:3040700	332221	Zscan10	WTSI	heterozygote	0.962495	normal		MGI:104629	18619	Penk	RBRC	homozygote	0.947127	normal		MGI:2444554	227743	Mapkap1	BCM	heterozygote	NA	NA		MGI:1929471	59011	Myoz1	HMGU	homozygote	1.01338	normal		MGI:1915078	67828
MGI:1195262	17160	Man2b2	WTSI	homozygote	0.940488	normal		MGI:2154278	140577	Ankrd6	WTSI	homozygote	0.946836	normal		MGI:2152450	235441	Usp3	WTSI	heterozygote	0.962513	normal		MGI:1098282	12279	C9	JAX	homozygote	0.947247	normal		MGI:109298	17164	Mapkapk2	MRC Harwell	homozygote	NA	NA		MGI:1336187	19879	Slc22a8	MRC Harwell	homozygote	1.01343	normal		MGI:2687005	230514
MGI:104848	16329	Inpp1	WTSI	homozygote	0.940497	normal		MGI:108474	14368	Fzd6	WTSI	homozygote	0.947105	normal		MGI:1929293	56506	Cib2	MRC Harwell	homozygote	0.963058	normal		MGI:1261436	109575	Tbx10	BCM	homozygote	0.947451	normal		MGI:2446166	218518	Marveld2	MRC Harwell	homozygote	NA	NA		MGI:1340024	107747	Aldh1l1	HMGU	homozygote	1.01349	normal		MGI:1316742	16858
MGI:2384309	245841	Polr2h	JAX	heterozygote	0.940743	normal		MGI:1926788	56369	Apip	WTSI	homozygote	0.947205	normal		MGI:1858231	53871	Pkd2l2	MRC Harwell	homozygote	0.963251	normal		MGI:1261827	13435	Dnmt3a	JAX	heterozygote	0.947595	normal		MGI:2138934	109241	Mbd5	ICS	heterozygote	NA	NA		MGI:1858494	51800	Bok	TCP	homozygote	1.0135	normal		MGI:96788	16880
MGI:1916804	69554	Klhdc2	MRC Harwell	heterozygote	0.94091	normal		MGI:1346877	26409	Map3k7	MRC Harwell	heterozygote	0.947469	normal		MGI:1915107	67857	Ppp6c	ICS	heterozygote	0.963401	normal		MGI:88479	12873	Cpa3	UC Davis	homozygote	0.947727	normal		MGI:1924832	77582	Mboat7	MRC Harwell	heterozygote	NA	NA		MGI:1336894	17434	Mocs2	HMGU	heterozygote	1.01351	normal		MGI:96794	16905
MGI:1922974	73254	Ccdc18	WTSI	homozygote	0.941433	normal		MGI:1913560	66310	Dpy30	WTSI	heterozygote	0.947503	normal		MGI:2442220	319535	Zfp182	WTSI	homozygote_hemizygote	0.963926	normal		MGI:2144041	59043	Wsb2	HMGU	homozygote	0.947899	normal		MGI:103263	17207	Mcf2l	WTSI	homozygote	NA	NA		MGI:87871	110460	Acat2	BCM	heterozygote	1.01356	normal		MGI:1921615	74365
MGI:1101760	12121	Bicd1	UC Davis	homozygote	0.941742	normal		MGI:1201778	11972	Atp6v0d1	TCP	heterozygote	0.947664	normal		MGI:1922863	75613	Med25	ICS	heterozygote	0.96418	normal		MGI:2152836	117590	Asb10	JAX	homozygote	0.948117	normal		MGI:3026965	215999	Mcu	MRC Harwell	heterozygote	NA	NA		MGI:1916599	69349	1700008O03Rik	WTSI	homozygote	1.01357	normal		MGI:96836	16993
MGI:1928895	57444	Isg20	WTSI	homozygote	0.941743	normal		MGI:1858233	53885	Nphp1	UC Davis	homozygote	0.947762	normal		MGI:1914145	66895	Pxdc1	UC Davis	homozygote_hemizygote	0.964519	normal		MGI:98297	20423	Shh	MRC Harwell	heterozygote	0.948387	normal		MGI:98446	20933	Med22	WTSI	heterozygote	NA	NA		MGI:1918876	231931	Gimap6	WTSI	homozygote	1.01365	normal		MGI:1919684	72434
MGI:103007	13824	Epb41l4a	JAX	homozygote	0.941868	normal		MGI:3027896	232314	Ppp4r2	RBRC	heterozygote	0.947961	normal		MGI:2441697	241263	Gpr158	UC Davis	homozygote	0.964819	normal		MGI:1315204	53945	Slc40a1	MRC Harwell	heterozygote	0.948387	normal		MGI:1924140	76890	Memo1	BCM	heterozygote	NA	NA		MGI:2138934	109241	Mbd5	ICS	heterozygote	1.01366	normal		MGI:2385115	226791
MGI:2442201	231821	Adap1	WTSI	homozygote	0.941878	normal		MGI:107563	17937	Nab2	ICS	homozygote	0.94799	normal		MGI:2137594	212996	Wbscr17	UC Davis	homozygote	0.964819	normal		MGI:1098270	16450	Jag2	MRC Harwell	heterozygote	0.948388	normal		MGI:2384806	210029	Metrnl	WTSI	homozygote	NA	NA		MGI:1277171	13193	Dcx	WTSI	hemizygote	1.01366	normal		MGI:2385115	226791
MGI:3039618	268294	Zbtb24	HMGU	heterozygote	0.942129	normal		MGI:1927244	64143	Ralb	WTSI	homozygote	0.948085	normal		MGI:3028075	270004	Foxi2	JAX	homozygote	0.964979	normal		MGI:1329010	20558	Slfn4	MRC Harwell	homozygote	0.948388	normal		MGI:3045338	327747	Mettl24	WTSI	homozygote	NA	NA		MGI:1924809	77559	Agl	MRC Harwell	heterozygote	1.01368	normal		MGI:107448	17101
MGI:1915956	242406	Rgp1	JAX	heterozygote	0.942331	normal		MGI:1916469	69219	Ddah1	WTSI	homozygote	0.948133	normal		MGI:1314872	15258	Hipk2	MRC Harwell	heterozygote	0.964993	normal		MGI:1345162	23792	Adam23	MRC Harwell	heterozygote	0.948389	normal		MGI:1919425	72175	Mfsd8	MRC Harwell	homozygote	NA	NA		MGI:2444067	217430	Pqlc3	WTSI	homozygote	1.01369	normal		MGI:1914113	66863
MGI:1097717	107765	Ankrd1	UC Davis	homozygote	0.942867	normal		MGI:1916804	69554	Klhdc2	MRC Harwell	heterozygote	0.948533	normal		MGI:1913102	57255	Cldn13	JAX	homozygote	0.965178	normal		MGI:1100860	327826	Frs2	MRC Harwell	heterozygote	0.948389	normal		MGI:1920740	73490	Mipol1	HMGU	homozygote	NA	NA		MGI:1923691	76441	Daam2	MRC Harwell	homozygote	1.01372	normal		MGI:1195262	17160
MGI:1919019	71769	Bbs10	JAX	heterozygote	0.943721	normal		MGI:1931838	56320	Dbn1	JAX	heterozygote	0.948578	normal		MGI:1924408	217707	Coq6	JAX	heterozygote	0.965178	normal		MGI:97381	78405	Ntf5	ICS	homozygote	0.94864	normal		MGI:3619402	723865	Mir429	NING	heterozygote	NA	NA		MGI:1099809	14165	Fgf10	MRC Harwell	heterozygote	1.01373	normal		MGI:1346871	26400
MGI:1924285	77035	Kdm8	MRC Harwell	heterozygote	0.944198	normal		MGI:97515	18552	Pcsk5	JAX	heterozygote	0.949176	normal		MGI:109331	18230	Nxn	TCP	heterozygote	0.965208	normal		MGI:1201778	11972	Atp6v0d1	TCP	heterozygote	0.948663	normal		MGI:1924015	109154	Mlec	WTSI	homozygote	NA	NA		MGI:1914000	108654	Fam210a	TCP	heterozygote	1.01374	normal		MGI:1346872	26401
MGI:107735	270163	Myo9a	WTSI	heterozygote	0.944217	normal		MGI:97770	19125	Prodh	UC Davis	homozygote	0.949408	normal		MGI:87968	269378	Ahcy	TCP	heterozygote	0.965223	normal		MGI:2137896	98403	Zfp451	TCP	homozygote	0.948663	normal		MGI:101938	17350	Mlh1	MRC Harwell	homozygote	NA	NA		MGI:98955	22415	Wnt3	WTSI	heterozygote	1.01382	normal		MGI:1346863	26414
MGI:2135884	81006	Gpr63	UC Davis	homozygote	0.945522	normal		MGI:103107	14058	F10	MRC Harwell	heterozygote	0.949633	normal		MGI:2685570	208431	Shroom4	TCP	homozygote_hemizygote	0.965223	normal		MGI:1915283	68033	Cox19	TCP	heterozygote	0.948679	normal		MGI:1929872	57377	Mogs	BCM	heterozygote	NA	NA		MGI:99779	11441	Chrna7	MRC Harwell	homozygote	1.01387	normal		MGI:2444554	227743
MGI:98955	22415	Wnt3	WTSI	heterozygote	0.94625	normal		MGI:1917685	70435	Inf2	UC Davis	homozygote	0.949686	normal		MGI:2384851	213053	Slc39a14	TCP	heterozygote	0.965223	normal		MGI:2143990	243771	Parp12	UC Davis	homozygote	0.948739	normal		MGI:2443470	217038	Mrm1	WTSI	homozygote	NA	NA		MGI:87968	269378	Ahcy	TCP	heterozygote	1.01405	normal		MGI:109298	17164
MGI:1924919	77669	Arhgef38	WTSI	homozygote	0.946493	normal		MGI:2443207	353047	Plekhm1	TCP	homozygote	0.949721	normal		MGI:1278321	227867	Epc2	HMGU	heterozygote	0.965322	normal		MGI:2137431	228801	Bpifb1	WTSI	homozygote	0.948892	normal		MGI:1924971	77721	Mrps5	WTSI	heterozygote	NA	NA		MGI:3629975	406222	Krt74	MRC Harwell	homozygote	1.01412	normal		MGI:2446166	218518
MGI:1914596	208846	Daam1	MRC Harwell	heterozygote	0.946514	normal		MGI:1930252	57357	Srd5a3	JAX	heterozygote	0.949774	normal		MGI:3646952	433178	Spink14	WTSI	homozygote	0.965357	normal		MGI:109620	11877	Arvcf	WTSI	homozygote	0.948923	normal		MGI:1929260	56428	Mtch2	MRC Harwell	heterozygote	NA	NA		MGI:1336993	108011	Ap4e1	TCP	homozygote	1.0143	normal		MGI:2138934	109241
MGI:107684	18845	Plxna2	WTSI	homozygote	0.946545	normal		MGI:2384997	218793	Ube2e2	MRC Harwell	homozygote	0.949802	normal		MGI:1913311	66061	Tctex1d2	WTSI	homozygote	0.965357	normal		MGI:3583955	216454	BC089597	WTSI	homozygote	0.948923	normal		MGI:3039591	244654	Mtss1l	WTSI	homozygote	NA	NA		MGI:103014	16168	Il15	MRC Harwell	homozygote	1.0144	normal		MGI:1924832	77582
MGI:98970	22433	Xbp1	WTSI	heterozygote	0.94687	normal		MGI:1931881	56709	Dnajb12	JAX	heterozygote	0.949824	normal		MGI:1927596	64297	Gprc5b	WTSI	homozygote	0.965374	normal		MGI:2386139	170721	Papln	UC Davis	homozygote	0.949028	normal		MGI:1914872	67622	Mxra7	MRC Harwell	homozygote	NA	NA		MGI:1928898	59025	Usp14	MRC Harwell	heterozygote	1.0146	normal		MGI:103263	17207
MGI:1935151	93691	Klf7	MRC Harwell	heterozygote	0.947166	normal		MGI:97324	18072	Nhlh2	UC Davis	homozygote	0.949825	normal		MGI:1919288	242785	Klhl21	WTSI	heterozygote	0.965374	normal		MGI:109324	14082	Fadd	TCP	heterozygote	0.94936	normal		MGI:1916003	68753	Mybphl	WTSI	homozygote	NA	NA		MGI:1927594	64294	Itm2c	HMGU	heterozygote	1.01464	normal		MGI:3026965	215999
MGI:2139220	99237	Tm9sf4	WTSI	homozygote	0.947177	normal		MGI:88223	12259	C1qa	JAX	homozygote	0.949924	normal		MGI:1918970	71720	Osbpl3	WTSI	homozygote	0.965374	normal		MGI:1921738	74488	Lrrc15	JAX	homozygote	0.949423	normal		MGI:1919210	71960	Myh14	WTSI	homozygote	NA	NA		MGI:1913284	59029	Psmd14	NING	heterozygote	1.01466	normal		MGI:98446	20933
MGI:1098236	12380	Cast	JAX	homozygote	0.947294	normal		MGI:1925246	77996	Cutal	WTSI	homozygote	0.95011	normal		MGI:1336993	108011	Ap4e1	WTSI	homozygote	0.965392	normal		MGI:108034	13840	Epha6	UC Davis	homozygote	0.94975	normal		MGI:107716	17909	Myo10	WTSI	homozygote	NA	NA		MGI:1915512	68262	Agpat4	MRC Harwell	homozygote	1.01476	normal		MGI:1924140	76890
MGI:95491	14120	Fbp2	HMGU	heterozygote	0.947295	normal		MGI:1915464	68214	Gsto2	WTSI	homozygote	0.950498	normal		MGI:1330239	13480	Dpm1	WTSI	heterozygote	0.965392	normal		MGI:1196224	264064	Cdk8	ICS	heterozygote	0.949863	normal		MGI:1261811	17910	Myo15	WTSI	homozygote	NA	NA		MGI:3576625	378460	Pram1	MRC Harwell	homozygote	1.01482	normal		MGI:2384806	210029
MGI:1333797	12458	Ccr6	UC Davis	homozygote	0.947467	normal		MGI:1196251	69743	Casz1	MRC Harwell	heterozygote	0.950733	normal		MGI:97930	19771	Rlbp1	MRC Harwell	homozygote	0.96549	normal		MGI:3714859	100041375	Cyp3a41b	NING	heterozygote	0.949875	normal		MGI:104510	17921	Myo7a	WTSI	homozygote	NA	NA		MGI:2446166	218518	Marveld2	MRC Harwell	homozygote	1.0149	normal		MGI:3045338	327747
MGI:2444110	208449	Sgms1	WTSI	homozygote	0.947487	normal		MGI:106096	16949	Loxl1	JAX	homozygote	0.951369	normal		MGI:1915871	665563	Mthfd2l	MRC Harwell	homozygote	0.965491	normal		MGI:3045320	240755	4933406M09Rik	BCM	homozygote	0.949887	normal		MGI:1100511	17933	Myt1l	WTSI	homozygote	NA	NA		MGI:1915464	68214	Gsto2	WTSI	homozygote	1.0149	normal		MGI:1919425	72175
MGI:2181068	75753	Klf17	WTSI	homozygote	0.947634	normal		MGI:103075	22390	Wee1	TCP	heterozygote	0.951382	normal		MGI:1328326	22403	Wisp2	UC Davis	homozygote	0.96587	normal		MGI:1889619	58518	Cts6	BCM	homozygote	0.951206	normal		MGI:1914361	67111	Naaa	WTSI	homozygote	NA	NA		MGI:2673872	238266	Syt16	WTSI	homozygote	1.01491	normal		MGI:1920740	73490
MGI:97514	18551	Pcsk4	JAX	homozygote	0.947845	normal		MGI:1914393	67143	Ikzf5	RBRC	homozygote	0.952312	normal		MGI:2384309	245841	Polr2h	JAX	heterozygote	0.966566	normal		MGI:1929657	56794	Hacl1	UC Davis	homozygote	0.951211	normal		MGI:3603030	192950	Nacad	WTSI	homozygote	NA	NA		MGI:107745	13191	Dctn1	WTSI	heterozygote	1.01503	normal		MGI:3619402	723865
MGI:1915747	68497	Arel1	NING	homozygote	0.948056	normal		MGI:88340	12507	Cd5	UC Davis	homozygote	0.952347	normal		MGI:1100860	327826	Frs2	MRC Harwell	heterozygote	0.966735	normal		MGI:88393	12648	Chd1	TCP	heterozygote	0.951442	normal		MGI:1261422	17939	Naga	WTSI	homozygote	NA	NA		MGI:2152819	117592	B3galt6	TCP	heterozygote	1.01509	normal		MGI:1924015	109154
MGI:1194894	103978	Gpc5	WTSI	homozygote	0.948416	normal		MGI:3642995	240916	Vsig8	JAX	homozygote	0.952416	normal		MGI:1097712	18145	Npc1	MRC Harwell	heterozygote	0.966736	normal		MGI:2448530	230895	Vps13d	TCP	heterozygote	0.951442	normal		MGI:1860418	56174	Nagk	MRC Harwell	homozygote	NA	NA		MGI:109359	18005	Nek2	TCP	homozygote	1.01544	normal		MGI:101938	17350
MGI:1916267	69017	Prrt2	WTSI	homozygote	0.948878	normal		MGI:97168	17701	Msx1	JAX	heterozygote	0.952466	normal		MGI:1261433	13804	Endog	UC Davis	homozygote	0.966922	normal		MGI:3041203	243277	Adgrd1	WTSI	homozygote	0.951463	normal		MGI:2448554	235627	Nbeal2	WTSI	homozygote	NA	NA		MGI:2144157	216825	Usp22	WTSI	heterozygote	1.01574	normal		MGI:1929872	57377
MGI:1914514	67264	Ndufb8	WTSI	heterozygote	0.94903	normal		MGI:1914736	67486	Polr3g	WTSI	heterozygote	0.952526	normal		MGI:1861379	56640	Klk4	UC Davis	homozygote	0.966922	normal		MGI:2385206	230721	Pabpc4	WTSI	homozygote	0.951463	normal		MGI:109186	17972	Ncf4	MRC Harwell	homozygote	NA	NA		MGI:1933212	83485	Ngrn	WTSI	heterozygote	1.01577	normal		MGI:2443470	217038
MGI:1314872	15258	Hipk2	MRC Harwell	heterozygote	0.94925	normal		MGI:1330838	19141	Lgmn	TCP	homozygote	0.952828	normal		MGI:2442488	319655	Podxl2	UC Davis	homozygote	0.966922	normal		MGI:1859152	53357	Pla2g6	WTSI	homozygote	0.951463	normal		MGI:2384590	234593	Ndrg4	MRC Harwell	homozygote	NA	NA		MGI:108027	13924	Ptprv	TCP	homozygote	1.01616	normal		MGI:1924971	77721
MGI:2441803	239530	Gpr20	UC Davis	homozygote	0.949272	normal		MGI:1345189	104349	Zfp119a	HMGU	homozygote	0.953022	normal		MGI:1923757	76507	Aoc1	HMGU	homozygote	0.967247	normal		MGI:2135601	55963	Slc1a4	WTSI	homozygote	0.951463	normal		MGI:1933754	83814	Nedd4l	MRC Harwell	homozygote	NA	NA		MGI:98299	20425	Shmt1	MRC Harwell	homozygote	1.01624	normal		MGI:1929260	56428
MGI:96546	16178	Il1r2	WTSI	homozygote	0.949827	normal		MGI:1917711	70461	Crtc3	UC Davis	heterozygote	0.953564	normal		MGI:3045263	231098	Dnajc5g	JAX	homozygote	0.967677	normal		MGI:2442220	319535	Zfp182	WTSI	homozygote_hemizygote	0.951463	normal		MGI:97323	18053	Ngfr	MRC Harwell	homozygote	NA	NA		MGI:2447165	67213	Cmtm6	WTSI	homozygote	1.01625	normal		MGI:3039591	244654
MGI:2444067	217430	Pqlc3	WTSI	homozygote	0.94983	normal		MGI:102784	21804	Tgfb1i1	WTSI	homozygote	0.95445	normal		MGI:88555	13025	Ctla2b	TCP	heterozygote	0.967894	normal		MGI:95602	14360	Fyn	WTSI	heterozygote	0.951478	normal		MGI:1933212	83485	Ngrn	WTSI	heterozygote	NA	NA		MGI:1926074	328795	Ubash3a	WTSI	homozygote	1.01629	normal		MGI:1914872	67622
MGI:95802	76282	Gpt	UC Davis	homozygote	0.950402	normal		MGI:3629975	406222	Krt74	MRC Harwell	homozygote	0.95453	normal		MGI:2442040	23881	G3bp2	WTSI	heterozygote	0.968236	normal		MGI:1341155	104174	Gldc	WTSI	heterozygote	0.951478	normal		MGI:1098547	52530	Nhp2	WTSI	heterozygote	NA	NA		MGI:88393	12648	Chd1	TCP	heterozygote	1.01637	normal		MGI:1916003	68753
MGI:2384795	209027	Pycr1	JAX	homozygote	0.95047	normal		MGI:2676828	387161	Mir143	NING	heterozygote	0.954582	normal		MGI:106388	216169	Abhd17a	WTSI	homozygote	0.968236	normal		MGI:88297	12424	Cck	RBRC	homozygote	0.951522	normal		MGI:1931148	56520	Nme4	WTSI	homozygote	NA	NA		MGI:2673998	233071	Arhgap33	BCM	heterozygote	1.01637	normal		MGI:1919210	71960
MGI:1924781	77531	Anks1b	WTSI	homozygote	0.950602	normal		MGI:2388477	207683	Igsf11	JAX	homozygote	0.955257	normal		MGI:2153044	140580	Elmo1	WTSI	homozygote	0.968254	normal		MGI:95479	14080	Fabp1	MRC Harwell	homozygote	0.951738	normal		MGI:1917979	70729	Nos1ap	BCM	homozygote	NA	NA		MGI:96600	16398	Itga2	MRC Harwell	homozygote	1.01643	normal		MGI:107716	17909
MGI:1861729	56325	Abcb9	TCP	homozygote	0.950687	normal		MGI:2384806	210029	Metrnl	WTSI	homozygote	0.955311	normal		MGI:1891704	56422	Hbs1l	WTSI	homozygote	0.968254	normal		MGI:1354961	104015	Synj1	MRC Harwell	heterozygote	0.951739	normal		MGI:1097712	18145	Npc1	MRC Harwell	heterozygote	NA	NA		MGI:1277106	14762	Gpr33	MRC Harwell	homozygote	1.01672	normal		MGI:1261811	17910
MGI:1927669	64385	Cyp4f14	HMGU	homozygote	0.951023	normal		MGI:2152450	235441	Usp3	WTSI	heterozygote	0.955332	normal		MGI:1916222	68972	Tatdn3	WTSI	homozygote	0.968254	normal		MGI:3588216	381534	Ube2u	MRC Harwell	homozygote	0.95174	normal		MGI:108077	20320	Nptn	MRC Harwell	homozygote	NA	NA		MGI:2140680	97159	A430005L14Rik	WTSI	homozygote	1.01677	normal		MGI:104510	17921
MGI:1914681	233918	4933402N03Rik	WTSI	homozygote	0.951065	normal		MGI:97931	19773	Rln1	RBRC	homozygote	0.955381	normal		MGI:2180003	170750	Xpnpep1	WTSI	heterozygote	0.968254	normal		MGI:2181366	170725	Capn8	UC Davis	homozygote	0.951773	normal		MGI:97383	18211	Ntrk1	MRC Harwell	heterozygote	NA	NA		MGI:2685454	207806	Usf3	BCM	heterozygote	1.01682	normal		MGI:1100511	17933
MGI:1929878	64075	Smoc1	MRC Harwell	heterozygote	0.951132	normal		MGI:1914181	66931	1700010I14Rik	UC Davis	homozygote	0.955634	normal		MGI:1916207	68957	Paqr6	BCM	homozygote	0.968401	normal		MGI:1913476	66226	Trappc2	UC Davis	homozygote_hemizygote	0.951773	normal		MGI:97384	18212	Ntrk2	MRC Harwell	heterozygote	NA	NA		MGI:99422	19400	Rapsn	MRC Harwell	heterozygote	1.01687	normal		MGI:1914361	67111
MGI:2442177	319513	Pced1a	WTSI	homozygote	0.951217	normal		MGI:109620	11877	Arvcf	WTSI	homozygote	0.955692	normal		MGI:1336185	108097	Prkab2	MRC Harwell	heterozygote	0.968476	normal		MGI:2443331	242662	Rims3	BCM	homozygote	0.951917	normal		MGI:3046173	445007	Nup85	WTSI	heterozygote	NA	NA		MGI:102806	11480	Acvr2a	TCP	heterozygote	1.01689	normal		MGI:3603030	192950
MGI:1913435	66185	1110037F02Rik	WTSI	heterozygote	0.951842	normal		MGI:1913576	66326	Dnajc5b	ICS	homozygote	0.955743	normal		MGI:1336173	108079	Prkaa2	MRC Harwell	homozygote	0.968478	normal		MGI:1930788	56795	Arl10	UC Davis	homozygote	0.95238	normal		MGI:109331	18230	Nxn	NING	heterozygote	NA	NA		MGI:99892	16772	Lama1	HMGU	heterozygote	1.01692	normal		MGI:1261422	17939
MGI:1916082	68832	Ldah	HMGU	homozygote	0.952138	normal		MGI:1921627	74377	Hsf2bp	HMGU	homozygote	0.955776	normal		MGI:102717	12962	Crybb3	UC Davis	homozygote	0.969024	normal		MGI:1920864	73614	Rhox13	WTSI	homozygote_hemizygote	0.952475	normal		MGI:109331	18230	Nxn	WTSI	heterozygote	NA	NA		MGI:894318	18647	Cdk14	WTSI	homozygote	1.01704	normal		MGI:1860418	56174
MGI:1918511	382406	Poc1b	UC Davis	homozygote	0.952163	normal		MGI:1346349	24055	Sh3bp2	TCP	homozygote	0.955896	normal		MGI:2679007	234683	Elmo3	UC Davis	homozygote	0.969024	normal		MGI:1913398	66148	Dnajc15	BCM	homozygote	0.952627	normal		MGI:97429	23960	Oas1g	WTSI	homozygote	NA	NA		MGI:1347522	26565	Pla2g10	HMGU	homozygote	1.01705	normal		MGI:2448554	235627
MGI:109424	11304	Abca4	WTSI	homozygote	0.952801	normal		MGI:1921354	74104	Abcb6	WTSI	homozygote	0.955897	normal		MGI:1931838	56320	Dbn1	HMGU	heterozygote	0.969058	normal		MGI:1354696	50753	Fbxo8	NING	homozygote	0.952685	normal		MGI:97401	18261	Ocm	WTSI	homozygote	NA	NA		MGI:1338017	12069	Bex2	HMGU	homozygote_hemizygote	1.01708	normal		MGI:109186	17972
MGI:2685062	241112	Catip	WTSI	homozygote	0.952906	normal		MGI:1196297	52120	Hgsnat	TCP	homozygote	0.955929	normal		MGI:1927222	56419	Diaph3	JAX	heterozygote	0.969344	normal		MGI:1915755	68505	Vps51	WTSI	heterozygote	0.95299	normal		MGI:1098267	18293	Ogdh	WTSI	heterozygote	NA	NA		MGI:103292	19331	Rab19	ICS	homozygote	1.01713	normal		MGI:2384590	234593
MGI:3697726	58996	Arhgap23	BCM	homozygote	0.952992	normal		MGI:1349165	15529	Sdc2	HMGU	homozygote	0.955944	normal		MGI:109523	22068	Trpc6	RBRC	homozygote	0.969398	normal		MGI:107816	18639	Pfkfb1	BCM	homozygote_hemizygote	0.953337	normal		MGI:1913429	66179	Ogfod3	BCM	homozygote	NA	NA		MGI:1891435	66477	Usmg5	MRC Harwell	homozygote	1.01735	normal		MGI:1933754	83814
MGI:3654828	629378	Dact3	WTSI	homozygote	0.953251	normal		MGI:1347343	22225	Usp5	WTSI	heterozygote	0.956148	normal		MGI:1194495	14294	Fpr3	ICS	homozygote	0.969627	normal		MGI:1098713	52552	Parp8	JAX	homozygote	0.953341	normal		MGI:1354944	50793	Orc3	WTSI	heterozygote	NA	NA		MGI:88357	12567	Cdk4	TCP	heterozygote	1.01739	normal		MGI:97323	18053
MGI:1919918	72668	Skida1	TCP	heterozygote	0.953321	normal		MGI:1344388	24083	Natd1	WTSI	homozygote	0.956485	normal		MGI:2387642	232983	Cxcl17	UC Davis	homozygote	0.970075	normal		MGI:2442921	213311	Fbxl21	MRC Harwell	homozygote	0.953413	normal		MGI:1924301	216440	Os9	WTSI	homozygote	NA	NA		MGI:1309468	12372	Casq1	ICS	homozygote	1.01769	normal		MGI:1933212	83485
MGI:1915509	68259	Ift80	WTSI	heterozygote	0.953409	normal		MGI:2143990	243771	Parp12	UC Davis	homozygote	0.956547	normal		MGI:2158468	170813	Ms4a3	UC Davis	homozygote	0.970075	normal		MGI:1196251	69743	Casz1	MRC Harwell	heterozygote	0.953414	normal		MGI:1918970	71720	Osbpl3	WTSI	homozygote	NA	NA		MGI:1929596	65116	Prrg2	WTSI	homozygote	1.01773	normal		MGI:1098547	52530
MGI:105975	14962	Cfb	JAX	homozygote	0.95358	normal		MGI:1913464	66214	Rgcc	UC Davis	homozygote	0.956547	normal		MGI:2141505	101187	Parp11	UC Davis	homozygote	0.970075	normal		MGI:1859162	50849	Rnf10	UC Davis	heterozygote	0.953651	normal		MGI:3644685	408193	Otud6a	NING	homozygote	NA	NA		MGI:1923691	76441	Daam2	WTSI	homozygote	1.01788	normal		MGI:1931148	56520
MGI:1923434	76184	Abca6	TCP	homozygote	0.953833	normal		MGI:2449771	244209	Cyp2r1	WTSI	homozygote	0.956798	normal		MGI:1098230	229841	Cenpe	HMGU	heterozygote	0.970118	normal		MGI:1346334	23890	Gpr34	UC Davis	homozygote_hemizygote	0.953796	normal		MGI:1919451	72201	Otud6b	MRC Harwell	heterozygote	NA	NA		MGI:88107	232975	Atp1a3	MRC Harwell	heterozygote	1.01805	normal		MGI:1917979	70729
MGI:1328337	18392	Orc1	WTSI	heterozygote	0.953856	normal		MGI:1920740	73490	Mipol1	HMGU	homozygote	0.957088	normal		MGI:1922687	75437	1700006E09Rik	BCM	homozygote	0.970211	normal		MGI:1933754	83814	Nedd4l	MRC Harwell	homozygote	0.953975	normal		MGI:106661	12659	Ovgp1	MRC Harwell	homozygote	NA	NA		MGI:102849	16621	Klkb1	HMGU	homozygote	1.01833	normal		MGI:1097712	18145
MGI:1917967	70717	Medag	WTSI	homozygote	0.954012	normal		MGI:2137679	94280	Sfxn3	WTSI	homozygote	0.957148	normal		MGI:97383	18211	Ntrk1	MRC Harwell	heterozygote	0.970219	normal		MGI:1914369	67119	Ccdc159	WTSI	homozygote	0.954003	normal		MGI:2179326	170719	Oxr1	WTSI	heterozygote	NA	NA		MGI:1916299	69049	Cml5	MRC Harwell	homozygote	1.0185	normal		MGI:108077	20320
MGI:105064	105243	Slc9a3	TCP	heterozygote	0.954244	normal		MGI:1914361	67111	Naaa	WTSI	homozygote	0.957544	normal		MGI:109161	14773	Grk5	UC Davis	homozygote	0.970285	normal		MGI:894318	18647	Cdk14	WTSI	homozygote	0.954003	normal		MGI:1338859	18438	P2rx4	MRC Harwell	homozygote	NA	NA		MGI:88236	110382	C8b	MRC Harwell	homozygote	1.01854	normal		MGI:97383	18211
MGI:1931838	56320	Dbn1	JAX	heterozygote	0.954449	normal		MGI:1913898	66648	Tpgs2	JAX	homozygote	0.957578	normal		MGI:1921499	74249	Lrrc2	TCP	homozygote	0.97055	normal		MGI:2679260	241324	Crb2	WTSI	heterozygote	0.954003	normal		MGI:1337113	18440	P2rx6	MRC Harwell	homozygote	NA	NA		MGI:1890494	114128	Laptm4b	TCP	heterozygote	1.01855	normal		MGI:97384	18212
MGI:104723	14180	Fgf9	JAX	heterozygote	0.954837	normal		MGI:1330239	13480	Dpm1	WTSI	heterozygote	0.957645	normal		MGI:1195262	17160	Man2b2	TCP	homozygote	0.97058	normal		MGI:109567	22381	Wbp5	WTSI	homozygote_hemizygote	0.954003	normal		MGI:2385206	230721	Pabpc4	WTSI	homozygote	NA	NA		MGI:1353633	233908	Fus	TCP	heterozygote	1.01876	normal		MGI:3046173	445007
MGI:102784	21804	Tgfb1i1	WTSI	homozygote	0.954949	normal		MGI:1353633	233908	Fus	TCP	heterozygote	0.957802	normal		MGI:1333745	20615	Snapin	JAX	heterozygote	0.970733	normal		MGI:98931	22350	Ezr	WTSI	heterozygote	0.954018	normal		MGI:1891410	80708	Pacsin3	WTSI	homozygote	NA	NA		MGI:2448488	214931	Fbxl16	BCM	heterozygote	1.01894	normal		MGI:109331	18230
MGI:1346328	23853	Def6	WTSI	homozygote	0.955241	normal		MGI:97747	19016	Pparg	MRC Harwell	heterozygote	0.957842	normal		MGI:101920	11772	Ap2a2	WTSI	heterozygote	0.971115	normal		MGI:97073	268395	Mpg	WTSI	homozygote	0.954018	normal		MGI:1339975	18479	Pak1	MRC Harwell	homozygote	NA	NA		MGI:1913945	66695	Aspn	HMGU	homozygote	1.01904	normal		MGI:109331	18230
MGI:1337063	11781	Ap4m1	WTSI	homozygote	0.955273	normal		MGI:1926142	78892	Crispld2	TCP	heterozygote	0.958134	normal		MGI:95909	14977	Slc39a7	UC Davis	heterozygote	0.971126	normal		MGI:1923987	76737	Creld2	MRC Harwell	homozygote	0.954176	normal		MGI:2135608	93742	Pard3	MRC Harwell	heterozygote	NA	NA		MGI:1342294	19777	Uri1	WTSI	homozygote	1.01906	normal		MGI:97429	23960
MGI:1917630	70380	Mospd1	WTSI	homozygote_hemizygote	0.956341	normal		MGI:97429	23960	Oas1g	UC Davis	heterozygote	0.958373	normal		MGI:3588225	434778	Ccdc160	WTSI	homozygote_hemizygote	0.971133	normal		MGI:1933947	104001	Rtn1	MRC Harwell	homozygote	0.954718	normal		MGI:2149961	114774	Pawr	MRC Harwell	heterozygote	NA	NA		MGI:1916706	69456	Commd10	WTSI	heterozygote	1.01932	normal		MGI:97401	18261
MGI:1914050	76367	Trp53rkb	WTSI	homozygote	0.956504	normal		MGI:108031	14744	Gpr65	UC Davis	homozygote	0.958617	normal		MGI:1921662	74412	Gle1	WTSI	heterozygote	0.971133	normal		MGI:2685556	279028	Adamts13	BCM	homozygote	0.954758	normal		MGI:1914933	67683	Pbdc1	WTSI	hemizygote	NA	NA		MGI:2181962	171168	Acer1	WTSI	homozygote	1.0194	normal		MGI:1098267	18293
MGI:1919425	72175	Mfsd8	MRC Harwell	homozygote	0.956549	normal		MGI:1921379	74129	Dmgdh	WTSI	homozygote	0.958696	normal		MGI:1916865	104886	Rab15	WTSI	homozygote	0.971133	normal		MGI:894323	19386	Ranbp2	UC Davis	heterozygote	0.954807	normal		MGI:1861733	104401	Pcnxl3	MRC Harwell	homozygote	NA	NA		MGI:102848	16625	Serpina3c	WTSI	homozygote	1.0194	normal		MGI:1913429	66179
MGI:99551	12554	Cdh13	ICS	homozygote	0.956556	normal		MGI:102717	12962	Crybb3	UC Davis	homozygote	0.95886	normal		MGI:1346328	23853	Def6	WTSI	homozygote	0.971151	normal		MGI:1917351	70101	Cyp4f16	MRC Harwell	homozygote	0.95509	normal		MGI:97520	18563	Pcx	MRC Harwell	heterozygote	NA	NA		MGI:1919292	72042	Cotl1	HMGU	homozygote	1.01972	normal		MGI:1354944	50793
MGI:95835	14828	Hspa5	JAX	heterozygote	0.956623	normal		MGI:1929293	56506	Cib2	MRC Harwell	homozygote	0.958897	normal		MGI:1921660	74410	Ttll11	WTSI	homozygote	0.971151	normal		MGI:1201683	13813	Eomes	MRC Harwell	heterozygote	0.95509	normal		MGI:1351869	216134	Pdxk	WTSI	heterozygote	NA	NA		MGI:2664357	225256	Dsg1b	WTSI	homozygote	1.01979	normal		MGI:1924301	216440
MGI:1920740	73490	Mipol1	HMGU	homozygote	0.956968	normal		MGI:1917825	70575	Gfod2	MRC Harwell	heterozygote	0.959028	normal		MGI:1347361	26561	Mmp23	UC Davis	homozygote	0.971726	normal		MGI:1336993	108011	Ap4e1	HMGU	homozygote	0.955463	normal		MGI:2429554	170761	Pdzd3	WTSI	homozygote	NA	NA		MGI:1917708	70458	2610318N02Rik	WTSI	homozygote	1.01985	normal		MGI:1918970	71720
MGI:107443	14293	Fpr1	UC Davis	homozygote	0.958393	normal		MGI:1342286	14248	Flii	UC Davis	heterozygote	0.959408	normal		MGI:2145369	105298	Epdr1	TCP	homozygote	0.971731	normal		MGI:1921192	73942	Fam151b	MRC Harwell	homozygote	0.955761	normal		MGI:1920432	73182	Pear1	WTSI	homozygote	NA	NA		MGI:1919118	71868	Thegl	BCM	homozygote	1.01986	normal		MGI:3644685	408193
MGI:102519	13010	Cst3	UC Davis	heterozygote	0.958475	normal		MGI:1915512	68262	Agpat4	MRC Harwell	homozygote	0.960043	normal		MGI:1338871	12234	Btrc	MRC Harwell	homozygote	0.97196	normal		MGI:1919085	71835	Lancl2	UC Davis	homozygote	0.955963	normal		MGI:2687284	270198	Pfkfb4	WTSI	homozygote	NA	NA		MGI:1343044	19655	Rbmx	WTSI	hemizygote	1.01991	normal		MGI:1919451	72201
MGI:1206586	104416	Bap1	WTSI	heterozygote	0.958544	normal		MGI:88294	12292	Cacna1s	JAX	heterozygote	0.960191	normal		MGI:2663998	211623	Plac9a	MRC Harwell	homozygote	0.971962	normal		MGI:1921615	74365	Lonrf3	WTSI	homozygote_hemizygote	0.956074	normal		MGI:97549	18643	Pfn1	WTSI	heterozygote	NA	NA		MGI:95491	14120	Fbp2	HMGU	heterozygote	1.01993	normal		MGI:106661	12659
MGI:1916469	69219	Ddah1	WTSI	homozygote	0.95914	normal		MGI:2136853	80752	Fam20c	UC Davis	heterozygote	0.960321	normal		MGI:1918576	71326	Treml1	MRC Harwell	homozygote	0.971962	normal		MGI:1918867	71617	9130011E15Rik	WTSI	heterozygote	0.956589	normal		MGI:98647	21652	Phf1	NING	homozygote	NA	NA		MGI:109340	18741	Pitx2	MRC Harwell	heterozygote	1.02029	normal		MGI:2179326	170719
MGI:2446110	209462	Hace1	MRC Harwell	heterozygote	0.959154	normal		MGI:2685615	330483	Ceacam16	JAX	homozygote	0.96044	normal		MGI:1346334	23890	Gpr34	UC Davis	homozygote_hemizygote	0.972177	normal		MGI:1312922	12364	Casp12	WTSI	homozygote	0.956589	normal		MGI:1918441	219131	Phf11a	NING	heterozygote	NA	NA		MGI:2147616	107260	Otub1	ICS	heterozygote	1.02048	normal		MGI:1338859	18438
MGI:2444103	245886	Ankrd27	ICS	homozygote	0.959339	normal		MGI:1338803	11634	Aire	TCP	heterozygote	0.960619	normal		MGI:1914220	66970	Ssbp2	UC Davis	homozygote	0.972177	normal		MGI:1921740	74490	Mamstr	WTSI	homozygote	0.956589	normal		MGI:1096566	17344	Pias2	WTSI	homozygote	NA	NA		MGI:2681836	218832	Polr3a	TCP	heterozygote	1.02083	normal		MGI:1337113	18440
MGI:1914269	67019	Actr6	WTSI	heterozygote	0.959475	normal		MGI:1914050	76367	Trp53rkb	WTSI	homozygote	0.960625	normal		MGI:1890773	60595	Actn4	WTSI	heterozygote	0.972713	normal		MGI:104510	17921	Myo7a	WTSI	homozygote	0.956589	normal		MGI:1916193	68943	Pink1	MRC Harwell	homozygote	NA	NA		MGI:1924210	76960	Bcas1	TCP	homozygote	1.02087	normal		MGI:2385206	230721
MGI:109331	18230	Nxn	WTSI	heterozygote	0.959588	normal		MGI:1196458	12492	Scarb2	TCP	homozygote	0.960726	normal		MGI:3697726	58996	Arhgap23	BCM	homozygote	0.972926	normal		MGI:109331	18230	Nxn	WTSI	heterozygote	0.956589	normal		MGI:109340	18741	Pitx2	MRC Harwell	heterozygote	NA	NA		MGI:88473	12857	Cox4i1	TCP	heterozygote	1.02093	normal		MGI:1891410	80708
MGI:1921395	74145	F13a1	UC Davis	homozygote	0.96053	normal		MGI:1914418	67168	Lpar6	JAX	homozygote	0.960839	normal		MGI:1197006	19193	Pipox	TCP	homozygote	0.973236	normal		MGI:1891410	80708	Pacsin3	WTSI	homozygote	0.956589	normal		MGI:108022	320795	Pkn1	MRC Harwell	homozygote	NA	NA		MGI:2654575	73649	Cybrd1	MRC Harwell	homozygote	1.02121	normal		MGI:1339975	18479
MGI:1915268	68018	Col4a3bp	WTSI	heterozygote	0.960847	normal		MGI:87912	11481	Acvr2b	UC Davis	heterozygote	0.960855	normal		MGI:2653863	227289	Gpbar1	UC Davis	homozygote	0.973461	normal		MGI:2142624	407243	Tmem189	WTSI	homozygote	0.956589	normal		MGI:2663998	211623	Plac9a	MRC Harwell	homozygote	NA	NA		MGI:2159402	194309	Vps37d	BCM	heterozygote	1.02158	normal		MGI:2135608	93742
MGI:2449119	232345	A2m	TCP	homozygote	0.96095	normal		MGI:2442815	338364	Trim65	WTSI	homozygote	0.961019	normal		MGI:99187	22702	Zfp42	JAX	heterozygote	0.97351	normal		MGI:96696	107656	Krt9	JAX	homozygote	0.956699	normal		MGI:2442056	319455	Pld5	WTSI	homozygote	NA	NA		MGI:1316658	13057	Cyba	WTSI	homozygote	1.02168	normal		MGI:2149961	114774
MGI:1928738	57279	Slc25a20	WTSI	heterozygote	0.961156	normal		MGI:3588194	383491	Prdm14	BCM	homozygote	0.961057	normal		MGI:106209	15201	Hells	HMGU	heterozygote	0.973653	normal		MGI:98659	21673	Dntt	JAX	homozygote	0.957259	normal		MGI:1915166	67916	Plpp3	MRC Harwell	heterozygote	NA	NA		MGI:1920420	66568	Rwdd3	ICS	heterozygote	1.02178	normal		MGI:1914933	67683
MGI:1920423	73173	Pcdh18	UC Davis	homozygote	0.961237	normal		MGI:1917475	70225	Ppil3	WTSI	homozygote	0.961158	normal		MGI:99462	18701	Pigf	WTSI	heterozygote	0.973995	normal		MGI:109542	20962	Sycp3	JAX	homozygote	0.957259	normal		MGI:104807	102866	Pls3	WTSI	hemizygote	NA	NA		MGI:1924134	76884	Cyfip2	WTSI	heterozygote	1.02179	normal		MGI:1861733	104401
MGI:3700200	620631	Ttc30a2	UC Davis	homozygote	0.961264	normal		MGI:1922974	73254	Ccdc18	WTSI	homozygote	0.961482	normal		MGI:1924107	76857	Spopl	WTSI	homozygote	0.973995	normal		MGI:2441697	241263	Gpr158	UC Davis	homozygote	0.957842	normal		MGI:107684	18845	Plxna2	WTSI	homozygote	NA	NA		MGI:1923038	75788	Smurf1	MRC Harwell	heterozygote	1.02183	normal		MGI:97520	18563
MGI:99892	16772	Lama1	HMGU	heterozygote	0.961696	normal		MGI:2139535	97031	Tprn	JAX	homozygote	0.961487	normal		MGI:1923707	76457	Ccdc134	WTSI	heterozygote	0.974012	normal		MGI:1098222	19711	Resp18	JAX	homozygote	0.958192	normal		MGI:1100514	18949	Pnn	TCP	heterozygote	NA	NA		MGI:2385160	228802	Bpifb5	WTSI	homozygote	1.02183	normal		MGI:1351869	216134
MGI:2142527	102058	Exoc8	TCP	heterozygote	0.961944	normal		MGI:1096367	19186	Psme1	UC Davis	homozygote	0.961512	normal		MGI:2449771	244209	Cyp2r1	WTSI	homozygote	0.974012	normal		MGI:2147616	107260	Otub1	MRC Harwell	heterozygote	0.958439	normal		MGI:1924086	70408	Polr3f	WTSI	heterozygote	NA	NA		MGI:1916658	69408	Dnajc17	HMGU	heterozygote	1.02197	normal		MGI:2429554	170761
MGI:2687284	270198	Pfkfb4	UC Davis	homozygote	0.962291	normal		MGI:1914797	67547	Slc39a8	MRC Harwell	heterozygote	0.961819	normal		MGI:1261811	17910	Myo15	WTSI	homozygote	0.974012	normal		MGI:1913711	66461	Ptpmt1	TCP	heterozygote	0.9591	normal		MGI:1913411	66161	Pop4	WTSI	heterozygote	NA	NA		MGI:1858952	54324	Arhgef5	TCP	homozygote	1.022	normal		MGI:1920432	73182
MGI:1914320	67070	Lsm14a	NING	heterozygote	0.962518	normal		MGI:1353451	11670	Aldh3a1	MRC Harwell	homozygote	0.962412	normal		MGI:1913411	66161	Pop4	WTSI	heterozygote	0.97403	normal		MGI:1921579	67313	5730559C18Rik	WTSI	homozygote	0.959129	normal		MGI:97747	19016	Pparg	MRC Harwell	heterozygote	NA	NA		MGI:1888978	57764	Ntn4	BCM	homozygote	1.02222	normal		MGI:2687284	270198
MGI:2444531	228850	Ralgapb	WTSI	heterozygote	0.962588	normal		MGI:2670984	270802	BC048403	NING	homozygote	0.962482	normal		MGI:2446215	230863	Sh2d5	WTSI	homozygote	0.97403	normal		MGI:1925201	77951	Cyp20a1	WTSI	homozygote	0.959145	normal		MGI:1917475	70225	Ppil3	WTSI	homozygote	NA	NA		MGI:2443207	353047	Plekhm1	TCP	homozygote	1.02224	normal		MGI:97549	18643
MGI:97168	17701	Msx1	JAX	heterozygote	0.962644	normal		MGI:2442146	214063	Dnajc16	JAX	heterozygote	0.962484	normal		MGI:1922920	234395	Ushbp1	WTSI	homozygote	0.97403	normal		MGI:109406	19695	Reg3g	WTSI	homozygote	0.959145	normal		MGI:99878	19042	Ppm1a	MRC Harwell	homozygote	NA	NA		MGI:1928895	57444	Isg20	WTSI	homozygote	1.02234	normal		MGI:98647	21652
MGI:1914939	67689	Aldh3b1	WTSI	homozygote	0.963632	normal		MGI:1312922	12364	Casp12	WTSI	homozygote	0.962842	normal		MGI:2387995	217718	Nek9	WTSI	heterozygote	0.974047	normal		MGI:2685452	239789	Gmnc	WTSI	heterozygote	0.95916	normal		MGI:1346006	110854	Ppp2r4	NING	heterozygote	NA	NA		MGI:1922725	75475	Oplah	HMGU	homozygote	1.02244	normal		MGI:1918441	219131
MGI:1931250	72310	Nkg7	UC Davis	homozygote	0.963645	normal		MGI:97491	18509	Pax7	UC Davis	heterozygote	0.962903	normal		MGI:1202305	21427	Vps72	WTSI	heterozygote	0.974047	normal		MGI:1915291	68041	Mid1ip1	UC Davis	homozygote_hemizygote	0.959431	normal		MGI:1860075	54397	Ppt2	MRC Harwell	homozygote	NA	NA		MGI:1918614	108829	Jmjd1c	WTSI	heterozygote	1.02258	normal		MGI:1096566	17344
MGI:1915464	68214	Gsto2	WTSI	homozygote	0.963805	normal		MGI:1353498	18674	Slc25a3	UC Davis	heterozygote	0.962938	normal		MGI:2684139	192775	Kcnh6	UC Davis	homozygote	0.974279	normal		MGI:1916207	68957	Paqr6	BCM	homozygote	0.959629	normal		MGI:2444067	217430	Pqlc3	WTSI	homozygote	NA	NA		MGI:1926142	78892	Crispld2	TCP	heterozygote	1.02261	normal		MGI:1916193	68943
MGI:1919248	71998	Slc25a35	JAX	homozygote	0.963835	normal		MGI:2384836	212547	Nepro	UC Davis	heterozygote	0.963251	normal		MGI:1341898	14767	Nmur1	UC Davis	homozygote	0.974279	normal		MGI:108027	13924	Ptprv	TCP	homozygote	0.959795	normal		MGI:1859607	54637	Praf2	WTSI	hemizygote	NA	NA		MGI:1889619	58518	Cts6	BCM	homozygote	1.02286	normal		MGI:108022	320795
MGI:104725	13498	Atn1	MRC Harwell	homozygote	0.964496	normal		MGI:2142246	101869	Unc45a	HMGU	heterozygote	0.963271	normal		MGI:1921701	74451	Pgs1	HMGU	heterozygote	0.974438	normal		MGI:97891	19687	Rfc1	JAX	heterozygote	0.959871	normal		MGI:3576625	378460	Pram1	MRC Harwell	homozygote	NA	NA		MGI:1353665	30941	Usp21	WTSI	homozygote	1.02287	normal		MGI:2663998	211623
MGI:1316714	12865	Cox7a1	TCP	homozygote	0.964554	normal		MGI:95748	237213	Glra2	MRC Harwell	homozygote_hemizygote	0.963512	normal		MGI:2683857	208439	Klhl29	ICS	heterozygote	0.974469	normal		MGI:2158015	212108	Rln3	RBRC	homozygote	0.960312	normal		MGI:3588194	383491	Prdm14	BCM	homozygote	NA	NA		MGI:2178323	232370	Clstn3	MRC Harwell	homozygote	1.02296	normal		MGI:2442056	319455
MGI:1921256	74006	Dnm1l	ICS	heterozygote	0.964634	normal		MGI:1916814	69564	Nmrk2	JAX	homozygote	0.96358	normal		MGI:1349165	15529	Sdc2	HMGU	homozygote	0.974535	normal		MGI:2687005	230514	Leprot	WTSI	homozygote	0.960415	normal		MGI:1920093	72843	Prdm4	MRC Harwell	homozygote	NA	NA		MGI:95654	14450	Gart	TCP	heterozygote	1.02301	normal		MGI:1915166	67916
MGI:1194508	13200	Ddost	TCP	heterozygote	0.964884	normal		MGI:1346878	26410	Map3k8	UC Davis	homozygote	0.963608	normal		MGI:1916621	69371	Smco2	BCM	homozygote	0.974849	normal		MGI:106927	16764	Aff3	WTSI	homozygote	0.960841	normal		MGI:3603756	408022	Primpol	MRC Harwell	homozygote	NA	NA		MGI:1922702	75452	Ascc2	BCM	heterozygote	1.02305	normal		MGI:104807	102866
MGI:1917167	69917	Nabp2	TCP	heterozygote	0.964885	normal		MGI:1202400	20924	Supt5	WTSI	heterozygote	0.963804	normal		MGI:1202395	17394	Mmp8	JAX	homozygote	0.974899	normal		MGI:1289192	66153	Fbxo36	NING	homozygote	0.961116	normal		MGI:1336173	108079	Prkaa2	MRC Harwell	homozygote	NA	NA		MGI:88466	12840	Col9a2	MRC Harwell	homozygote	1.02315	normal		MGI:107684	18845
MGI:1925349	235610	Atrip	JAX	heterozygote	0.965291	normal		MGI:1926245	56228	Ube2j1	RBRC	homozygote	0.963854	normal		MGI:103559	20672	Sox18	JAX	homozygote	0.974899	normal		MGI:1927665	64384	Sirt3	MRC Harwell	homozygote	0.961121	normal		MGI:1336185	108097	Prkab2	MRC Harwell	heterozygote	NA	NA		MGI:1340806	11545	Parp1	ICS	homozygote	1.02326	normal		MGI:1100514	18949
MGI:2141505	101187	Parp11	UC Davis	homozygote	0.9653	normal		MGI:107684	18845	Plxna2	WTSI	homozygote	0.964192	normal		MGI:1355313	50909	C1ra	UC Davis	homozygote	0.97533	normal		MGI:1921688	74438	Clvs1	JAX	homozygote	0.961177	normal		MGI:1929596	65116	Prrg2	WTSI	homozygote	NA	NA		MGI:1930088	56708	Clcf1	TCP	heterozygote	1.02338	normal		MGI:1924086	70408
MGI:1309478	217578	Baz1a	TCP	homozygote	0.965445	normal		MGI:2158340	170787	Hdac10	JAX	homozygote	0.964208	normal		MGI:1914267	67017	Fam210b	UC Davis	homozygote	0.97533	normal		MGI:1337060	11778	Ap3s2	MRC Harwell	homozygote	0.961314	normal		MGI:1913284	59029	Psmd14	NING	heterozygote	NA	NA		MGI:3710397	100039257	Tmem254b	WTSI	homozygote	1.0235	normal		MGI:1913411	66161
MGI:1921354	74104	Abcb6	WTSI	homozygote	0.965505	normal		MGI:2686212	100504491	Dcdc2b	WTSI	homozygote	0.964386	normal		MGI:99892	16772	Lama1	HMGU	heterozygote	0.975418	normal		MGI:1919918	72668	Skida1	TCP	heterozygote	0.961519	normal		MGI:97788	100678	Psph	TCP	heterozygote	NA	NA		MGI:96836	16993	Lta4h	MRC Harwell	homozygote	1.0236	normal		MGI:97747	19016
MGI:2668347	230558	C8a	TCP	homozygote	0.965759	normal		MGI:1921501	74251	Ankrd9	WTSI	homozygote	0.964471	normal		MGI:96788	16880	Lifr	MRC Harwell	heterozygote	0.975443	normal		MGI:2385276	233107	Kctd15	TCP	heterozygote	0.961532	normal		MGI:1914353	67103	Ptgr1	BCM	homozygote	NA	NA		MGI:1924781	77531	Anks1b	WTSI	homozygote	1.02364	normal		MGI:1917475	70225
MGI:3045249	442803	A830005F24Rik	UC Davis	homozygote	0.965942	normal		MGI:1916218	68968	Cdan1	UC Davis	heterozygote	0.964503	normal		MGI:1277106	14762	Gpr33	MRC Harwell	homozygote	0.975444	normal		MGI:3612340	114601	Ehbp1l1	WTSI	heterozygote	0.961685	normal		MGI:97799	19226	Pth	WTSI	homozygote	NA	NA		MGI:1919288	242785	Klhl21	WTSI	heterozygote	1.02378	normal		MGI:99878	19042
MGI:104872	19047	Ppp1cc	NING	homozygote	0.96607	normal		MGI:104723	14180	Fgf9	JAX	heterozygote	0.964527	normal		MGI:2384878	214552	Cep164	MRC Harwell	heterozygote	0.975445	normal		MGI:1921138	69312	Ppp1r42	WTSI	homozygote	0.961685	normal		MGI:2180917	213527	Pth2r	WTSI	homozygote	NA	NA		MGI:1913435	66185	1110037F02Rik	WTSI	heterozygote	1.02389	normal		MGI:1346006	110854
MGI:2442082	238257	Tmem30b	UC Davis	homozygote	0.966071	normal		MGI:1925616	64337	Gng13	TCP	heterozygote	0.964797	normal		MGI:1922546	75296	Fgfr1op	HMGU	heterozygote	0.97564	normal		MGI:1329016	20338	Sel1l	WTSI	heterozygote	0.961685	normal		MGI:97800	19227	Pthlh	WTSI	heterozygote	NA	NA		MGI:2139054	277463	Gpr107	WTSI	heterozygote	1.02402	normal		MGI:1860075	54397
MGI:96788	16880	Lifr	MRC Harwell	heterozygote	0.967103	normal		MGI:1337060	11778	Ap3s2	MRC Harwell	homozygote	0.964878	normal		MGI:88015	229665	Ampd1	TCP	heterozygote	0.975922	normal		MGI:109572	22156	Tuft1	WTSI	homozygote	0.961685	normal		MGI:1916865	104886	Rab15	WTSI	homozygote	NA	NA		MGI:2685233	211612	Ptchd1	ICS	homozygote_hemizygote	1.02405	normal		MGI:2444067	217430
MGI:1918180	70930	Nol8	ICS	heterozygote	0.967349	normal		MGI:109331	18230	Nxn	UC Davis	heterozygote	0.964913	normal		MGI:107622	28035	Usp39	NING	heterozygote	0.976158	normal		MGI:1913486	66236	1500011B03Rik	WTSI	homozygote	0.9617	normal		MGI:99833	19335	Rab23	MRC Harwell	heterozygote	NA	NA		MGI:1347355	26570	Slc7a11	ICS	homozygote	1.02416	normal		MGI:1859607	54637
MGI:96546	16178	Il1r2	UC Davis	homozygote	0.968254	normal		MGI:104653	67972	Atp2b1	UC Davis	heterozygote	0.965008	normal		MGI:2181053	246738	Dnajc28	JAX	homozygote	0.976288	normal		MGI:1921895	74645	Fam46c	WTSI	heterozygote	0.9617	normal		MGI:105306	19345	Rab5c	WTSI	heterozygote	NA	NA		MGI:98640	21645	Tcte1	WTSI	homozygote	1.02424	normal		MGI:3576625	378460
MGI:1920910	73660	Cabp4	UC Davis	homozygote	0.968511	normal		MGI:2677064	224065	Uts2b	UC Davis	homozygote	0.965408	normal		MGI:2149635	114644	Slc13a3	UC Davis	homozygote	0.976381	normal		MGI:1354944	50793	Orc3	WTSI	heterozygote	0.961716	normal		MGI:1860443	56187	Rabggta	NING	heterozygote	NA	NA		MGI:1918970	71720	Osbpl3	WTSI	homozygote	1.02438	normal		MGI:3588194	383491
MGI:1933825	83964	Jam3	JAX	heterozygote	0.969062	normal		MGI:1921740	74490	Mamstr	WTSI	homozygote	0.965723	normal		MGI:1336993	108011	Ap4e1	UC Davis	homozygote	0.976531	normal		MGI:1859328	54451	Cpsf3	WTSI	heterozygote	0.962044	normal		MGI:97847	110157	Raf1	ICS	heterozygote	NA	NA		MGI:1859217	54152	Dnal4	ICS	heterozygote	1.02479	normal		MGI:1920093	72843
MGI:2141450	231986	Jazf1	UC Davis	heterozygote	0.969239	normal		MGI:1924781	77531	Anks1b	WTSI	homozygote	0.96641	normal		MGI:2157521	170638	Hpcal4	UC Davis	homozygote	0.976531	normal		MGI:2670969	217827	Nrde2	WTSI	heterozygote	0.962331	normal		MGI:1927243	56044	Rala	WTSI	heterozygote	NA	NA		MGI:2384936	216892	Spns2	WTSI	homozygote	1.02498	normal		MGI:3603756	408022
MGI:1916433	69183	C1qtnf2	MRC Harwell	homozygote	0.969332	normal		MGI:109331	18230	Nxn	RBRC	heterozygote	0.966465	normal		MGI:98223	20210	Saa3	UC Davis	homozygote	0.976531	normal		MGI:96413	15926	Idh1	TCP	homozygote	0.962559	normal		MGI:1927244	64143	Ralb	WTSI	homozygote	NA	NA		MGI:1921501	74251	Ankrd9	WTSI	homozygote	1.02517	normal		MGI:1336173	108079
MGI:1919386	72136	Chst14	TCP	heterozygote	0.969589	normal		MGI:1913945	66695	Aspn	HMGU	homozygote	0.966556	normal		MGI:1347062	26427	Creb3l1	WTSI	heterozygote	0.976891	normal		MGI:1197006	19193	Pipox	TCP	homozygote	0.962574	normal		MGI:2444531	228850	Ralgapb	WTSI	heterozygote	NA	NA		MGI:3583900	270162	Elmod1	MRC Harwell	homozygote	1.02544	normal		MGI:1336185	108097
MGI:1915533	68283	9530077C05Rik	UC Davis	homozygote	0.969924	normal		MGI:1336880	20624	Eftud2	ICS	heterozygote	0.966597	normal		MGI:1925246	77996	Cutal	WTSI	homozygote	0.976891	normal		MGI:2384851	213053	Slc39a14	TCP	heterozygote	0.962574	normal		MGI:1858418	51801	Ramp1	MRC Harwell	homozygote	NA	NA		MGI:105491	52858	Cdipt	BCM	heterozygote	1.02572	normal		MGI:1929596	65116
MGI:1920920	73670	Defb30	WTSI	homozygote	0.970159	normal		MGI:1914457	67207	Lsm1	HMGU	homozygote	0.9666	normal		MGI:1914113	66863	Lztr1	WTSI	heterozygote	0.976891	normal		MGI:2684990	403174	Msantd1	UC Davis	homozygote	0.962899	normal		MGI:99422	19400	Rapsn	MRC Harwell	heterozygote	NA	NA		MGI:1913302	66052	Sdhc	MRC Harwell	heterozygote	1.02575	normal		MGI:1913284	59029
MGI:1342542	22780	Ikzf3	RBRC	homozygote	0.970307	normal		MGI:1929872	57377	Mogs	BCM	heterozygote	0.96665	normal		MGI:1920145	72895	Setd5	WTSI	heterozygote	0.976891	normal		MGI:1915091	67841	Atg3	MRC Harwell	heterozygote	0.963467	normal		MGI:2443881	226525	Rasal2	WTSI	homozygote	NA	NA		MGI:2443554	320191	Hook3	TCP	homozygote	1.02575	normal		MGI:97788	100678
MGI:1927166	58250	Chst11	WTSI	heterozygote	0.970331	normal		MGI:2444067	217430	Pqlc3	WTSI	homozygote	0.966802	normal		MGI:1354735	50770	Atp11a	WTSI	heterozygote	0.976909	normal		MGI:1099809	14165	Fgf10	MRC Harwell	heterozygote	0.963468	normal		MGI:2386851	233046	Rasgrp4	WTSI	homozygote	NA	NA		MGI:2679260	241324	Crb2	WTSI	heterozygote	1.02593	normal		MGI:1914353	67103
MGI:1913606	66356	Knop1	BCM	homozygote	0.970607	normal		MGI:1352449	17329	Cxcl9	MRC Harwell	homozygote	0.967404	normal		MGI:2183448	216961	Coro6	WTSI	homozygote	0.976909	normal		MGI:104688	12828	Col4a3	MRC Harwell	homozygote	0.963469	normal		MGI:1926224	268859	Rbfox1	ICS	heterozygote	NA	NA		MGI:2181074	170760	Acbd3	HMGU	heterozygote	1.02601	normal		MGI:97799	19226
MGI:1342286	14248	Flii	UC Davis	heterozygote	0.971337	normal		MGI:1918190	223453	Dap	WTSI	homozygote	0.967625	normal		MGI:105303	12765	Cxcr2	WTSI	homozygote	0.976909	normal		MGI:2685074	215855	Taar6	UC Davis	homozygote	0.96391	normal		MGI:2384294	245945	Rbm47	WTSI	homozygote	NA	NA		MGI:2444531	228850	Ralgapb	WTSI	heterozygote	1.02604	normal		MGI:2180917	213527
MGI:1918662	71412	Dhrs2	WTSI	homozygote	0.971416	normal		MGI:2384986	218215	Rnf144b	ICS	homozygote	0.967692	normal		MGI:1889802	58875	Hibadh	WTSI	homozygote	0.976909	normal		MGI:2385191	229906	Gtf2b	TCP	heterozygote	0.963978	normal		MGI:1861774	56878	Rbms1	MRC Harwell	heterozygote	NA	NA		MGI:1920864	73614	Rhox13	WTSI	hemizygote	1.02606	normal		MGI:97800	19227
MGI:97513	18550	Furin	MRC Harwell	heterozygote	0.971794	normal		MGI:2159324	76524	Cln6	TCP	homozygote	0.96794	normal		MGI:2138939	98956	Nat10	WTSI	heterozygote	0.976909	normal		MGI:1346013	23828	Bves	UC Davis	homozygote	0.964055	normal		MGI:1343044	19655	Rbmx	WTSI	hemizygote	NA	NA		MGI:1914933	67683	Pbdc1	WTSI	hemizygote	1.02616	normal		MGI:1916865	104886
MGI:98297	20423	Shh	MRC Harwell	heterozygote	0.972315	normal		MGI:1891838	58206	Zbtb32	JAX	homozygote	0.968016	normal		MGI:2684992	231125	Zfyve28	WTSI	homozygote	0.976909	normal		MGI:1920933	73683	Atg16l2	WTSI	homozygote	0.96424	normal		MGI:1196616	19668	Rbpjl	MRC Harwell	homozygote	NA	NA		MGI:2443480	269254	Setx	ICS	homozygote	1.02623	normal		MGI:99833	19335
MGI:1098686	217353	Tmc6	WTSI	homozygote	0.972337	normal		MGI:1915761	68511	Dcdc2c	WTSI	homozygote	0.968134	normal		MGI:1861607	107338	Gbf1	WTSI	heterozygote	0.976927	normal		MGI:2448556	236920	Stard8	WTSI	homozygote_hemizygote	0.96424	normal		MGI:1925537	78287	Rbsn	WTSI	heterozygote	NA	NA		MGI:1916222	68972	Tatdn3	WTSI	homozygote	1.02629	normal		MGI:105306	19345
MGI:1330305	17364	Trpm1	MRC Harwell	homozygote	0.972575	normal		MGI:1336167	19079	Prkab1	RBRC	homozygote	0.968159	normal		MGI:1921444	74194	Rnd3	MRC Harwell	heterozygote	0.977186	normal		MGI:1353665	30941	Usp21	WTSI	homozygote	0.96424	normal		MGI:1919784	108911	Rcc2	MRC Harwell	homozygote	NA	NA		MGI:103224	14148	Fdx1	HMGU	heterozygote	1.02637	normal		MGI:1860443	56187
MGI:106354	28084	Vps25	TCP	heterozygote	0.972707	normal		MGI:1333776	11624	Ahrr	JAX	homozygote	0.968814	normal		MGI:1913534	66284	Gkn2	UC Davis	homozygote	0.977432	normal		MGI:1917946	70696	3830417A13Rik	WTSI	homozygote_hemizygote	0.964256	normal		MGI:109406	19695	Reg3g	WTSI	homozygote	NA	NA		MGI:99654	13839	Epha5	TCP	homozygote	1.02656	normal		MGI:97847	110157
MGI:1933277	83602	Gtf2a1	WTSI	heterozygote	0.972791	normal		MGI:2145369	105298	Epdr1	TCP	homozygote	0.968947	normal		MGI:2444507	214425	Cilp	BCM	homozygote	0.977451	normal		MGI:1915425	68175	4930591A17Rik	WTSI	homozygote	0.964256	normal		MGI:97897	19696	Rel	MRC Harwell	homozygote	NA	NA		MGI:1859212	54123	Irf7	WTSI	homozygote	1.02663	normal		MGI:1927243	56044
MGI:1920185	72935	Ddx41	TCP	heterozygote	0.972979	normal		MGI:1860138	56055	Gtpbp2	TCP	heterozygote	0.969184	normal		MGI:1915326	108671	Dnajc9	JAX	heterozygote	0.977676	normal		MGI:2687284	270198	Pfkfb4	WTSI	homozygote	0.964256	normal		MGI:1888981	104444	Rexo2	MRC Harwell	heterozygote	NA	NA		MGI:88609	13112	Cyp3a11	WTSI	homozygote	1.0269	normal		MGI:1927244	64143
MGI:1924971	77721	Mrps5	WTSI	heterozygote	0.973117	normal		MGI:1920136	72886	Ccdc94	BCM	heterozygote	0.969283	normal		MGI:101848	14697	Gnb5	JAX	heterozygote	0.977676	normal		MGI:3646952	433178	Spink14	WTSI	homozygote	0.964256	normal		MGI:2442675	319758	Rfx7	MRC Harwell	heterozygote	NA	NA		MGI:1916003	68753	Mybphl	WTSI	homozygote	1.02693	normal		MGI:2444531	228850
MGI:2385160	228802	Bpifb5	WTSI	homozygote	0.973415	normal		MGI:1919599	72349	Dusp3	WTSI	homozygote	0.969596	normal		MGI:1921627	74377	Hsf2bp	HMGU	homozygote	0.977945	normal		MGI:99176	22691	Zscan2	WTSI	homozygote	0.964256	normal		MGI:2179276	246104	Rhbdl3	MRC Harwell	heterozygote	NA	NA		MGI:2148491	113868	Acaa1a	WTSI	homozygote	1.02707	normal		MGI:1858418	51801
MGI:104837	13929	Amz2	WTSI	homozygote	0.973428	normal		MGI:1098826	227683	Coq4	WTSI	heterozygote	0.969647	normal		MGI:1346072	228769	Psmf1	RBRC	heterozygote	0.978565	normal		MGI:1913572	66322	1700011A15Rik	WTSI	homozygote	0.964271	normal		MGI:1920864	73614	Rhox13	WTSI	hemizygote	NA	NA		MGI:3650906	327963	Zfp616	WTSI	homozygote	1.0272	normal		MGI:2443881	226525
MGI:104837	100503496	Amz2	WTSI	homozygote	0.973428	normal		MGI:1921579	67313	5730559C18Rik	WTSI	homozygote	0.969947	normal		MGI:1926245	56228	Ube2j1	RBRC	homozygote	0.978565	normal		MGI:102934	20289	Scx	UC Davis	heterozygote	0.964922	normal		MGI:1915459	68209	Rnaseh2c	WTSI	heterozygote	NA	NA		MGI:2685874	381546	Ccdc24	WTSI	homozygote	1.02739	normal		MGI:2386851	233046
MGI:1924567	215708	Fam73a	HMGU	homozygote	0.973775	normal		MGI:1922941	75691	Anks6	WTSI	heterozygote	0.969974	normal		MGI:99695	13043	Cttn	MRC Harwell	homozygote	0.978927	normal		MGI:1925927	109331	Rnf20	TCP	heterozygote	0.965021	normal		MGI:1921444	74194	Rnd3	MRC Harwell	heterozygote	NA	NA		MGI:106441	360216	Zranb1	WTSI	homozygote	1.02745	normal		MGI:1926224	268859
MGI:1309993	16660	Krt31	WTSI	homozygote	0.973899	normal		MGI:2442510	226539	Dars2	WTSI	heterozygote	0.969976	normal		MGI:1861774	56878	Rbms1	MRC Harwell	heterozygote	0.978927	normal		MGI:1915099	67849	Cdca5	JAX	heterozygote	0.965095	normal		MGI:1859162	50849	Rnf10	ICS	homozygote	NA	NA		MGI:2142581	234135	Whsc1l1	MRC Harwell	heterozygote	1.02748	normal		MGI:2384294	245945
MGI:3512628	494448	Cbx6	WTSI	homozygote	0.973907	normal		MGI:1924919	77669	Arhgef38	WTSI	homozygote	0.969981	normal		MGI:1096324	16988	Lst1	UC Davis	homozygote	0.979534	normal		MGI:106096	16949	Loxl1	JAX	homozygote	0.965095	normal		MGI:2182357	252967	Ropn1l	WTSI	homozygote	NA	NA		MGI:1098547	52530	Nhp2	WTSI	heterozygote	1.02754	normal		MGI:1861774	56878
MGI:95300	13667	Eif2b4	UC Davis	heterozygote	0.974034	normal		MGI:109324	14082	Fadd	TCP	heterozygote	0.970068	normal		MGI:1920703	73453	1700067K01Rik	WTSI	heterozygote	0.979771	normal		MGI:1351343	108072	Grm6	MRC Harwell	homozygote	0.965144	normal		MGI:1920563	244585	Rpgrip1l	WTSI	heterozygote	NA	NA		MGI:1915076	67826	Snap47	WTSI	homozygote	1.02762	normal		MGI:1343044	19655
MGI:1924408	217707	Coq6	ICS	heterozygote	0.974308	normal		MGI:2149635	114644	Slc13a3	UC Davis	homozygote	0.970277	normal		MGI:2183438	192657	Ell2	WTSI	homozygote	0.979771	normal		MGI:95516	14173	Fgf2	MRC Harwell	homozygote	0.965145	normal		MGI:3039628	237926	Rsad1	WTSI	homozygote	NA	NA		MGI:103075	22390	Wee1	TCP	heterozygote	1.02768	normal		MGI:1196616	19668
MGI:3606484	244694	Kdm4d	WTSI	homozygote	0.974334	normal		MGI:108077	20320	Nptn	MRC Harwell	homozygote	0.970284	normal		MGI:1891112	218138	Gmds	WTSI	homozygote	0.979771	normal		MGI:1347357	93843	Pnck	UC Davis	homozygote_hemizygote	0.965211	normal		MGI:2444993	229675	Rsbn1	MRC Harwell	heterozygote	NA	NA		MGI:1917475	70225	Ppil3	WTSI	homozygote	1.02777	normal		MGI:1925537	78287
MGI:95748	237213	Glra2	MRC Harwell	homozygote_hemizygote	0.974386	normal		MGI:95662	14461	Gata2	UC Davis	heterozygote	0.970364	normal		MGI:1346863	26414	Mapk10	WTSI	homozygote	0.979771	normal		MGI:1913699	66449	Pam16	WTSI	heterozygote	0.965269	normal		MGI:2443686	234542	Rtbdn	WTSI	homozygote	NA	NA		MGI:1196297	52120	Hgsnat	TCP	homozygote	1.02783	normal		MGI:1919784	108911
MGI:1916198	68948	Fam216a	HMGU	homozygote	0.974908	normal		MGI:1924232	76982	3110035E14Rik	WTSI	homozygote	0.970607	normal		MGI:1922114	74864	4930449E01Rik	WTSI	homozygote	0.979788	normal		MGI:103180	106795	Tcf19	TCP	homozygote	0.965338	normal		MGI:1917682	70432	Rufy2	WTSI	homozygote	NA	NA		MGI:1352449	17329	Cxcl9	MRC Harwell	homozygote	1.02785	normal		MGI:109406	19695
MGI:107444	13640	Efna5	HMGU	homozygote	0.975055	normal		MGI:3045338	327747	Mettl24	WTSI	homozygote	0.970649	normal		MGI:2686212	100504491	Dcdc2b	WTSI	homozygote	0.979788	normal		MGI:98852	22117	Tst	UC Davis	homozygote	0.965596	normal		MGI:2144506	217201	Rundc1	WTSI	heterozygote	NA	NA		MGI:1922945	75695	Rilpl1	HMGU	homozygote	1.02795	normal		MGI:97897	19696
MGI:109331	18230	Nxn	ICS	heterozygote	0.975262	normal		MGI:1920223	72973	Fbxo47	WTSI	homozygote	0.970656	normal		MGI:1931148	56520	Nme4	WTSI	homozygote	0.979788	normal		MGI:1918742	71492	Bbs7	JAX	heterozygote	0.965654	normal		MGI:99685	20191	Ryr2	MRC Harwell	heterozygote	NA	NA		MGI:2687284	270198	Pfkfb4	WTSI	homozygote	1.02819	normal		MGI:1888981	104444
MGI:1098230	229841	Cenpe	HMGU	heterozygote	0.975335	normal		MGI:2657115	230579	Fam151a	UC Davis	homozygote	0.970851	normal		MGI:1924876	77626	Smpd4	WTSI	heterozygote	0.979788	normal		MGI:99607	11303	Abca1	BCM	heterozygote	0.966124	normal		MGI:98227	20215	Sag	WTSI	homozygote	NA	NA		MGI:2385115	226791	Lyplal1	WTSI	homozygote	1.02827	normal		MGI:2442675	319758
MGI:1270860	18828	Plscr2	WTSI	homozygote	0.975452	normal		MGI:1915392	68142	Ino80	ICS	heterozygote	0.970983	normal		MGI:98970	22433	Xbp1	WTSI	heterozygote	0.979788	normal		MGI:95525	14186	Fgfr4	BCM	homozygote	0.966124	normal		MGI:893578	20778	Scarb1	BCM	heterozygote	NA	NA		MGI:1915078	67828	Lce1f	MRC Harwell	homozygote	1.02838	normal		MGI:2179276	246104
MGI:2442409	269109	Dpp10	TCP	homozygote	0.975464	normal		MGI:1922684	75434	1700001C02Rik	WTSI	homozygote	0.971523	normal		MGI:107709	17922	Myo7b	JAX	homozygote	0.979898	normal		MGI:109562	12778	Ackr3	ICS	heterozygote	0.966306	normal		MGI:1918882	235281	Scn3b	WTSI	homozygote	NA	NA		MGI:1202710	109978	Art4	WTSI	homozygote	1.02845	normal		MGI:1920864	73614
MGI:1914369	67119	Ccdc159	WTSI	homozygote	0.975611	normal		MGI:1915196	67946	Spata6	UC Davis	homozygote	0.971642	normal		MGI:2450574	338374	Ifnl3	JAX	homozygote	0.980454	normal		MGI:1333877	14765	Gpr50	UC Davis	homozygote_hemizygote	0.966367	normal		MGI:1913302	66052	Sdhc	MRC Harwell	heterozygote	NA	NA		MGI:1915271	68021	Bphl	ICS	homozygote	1.02866	normal		MGI:1915459	68209
MGI:2685519	269053	Gpr152	WTSI	homozygote	0.975618	normal		MGI:1923691	76441	Daam2	WTSI	homozygote	0.971997	normal		MGI:3039623	240174	Thada	BCM	homozygote	0.980569	normal		MGI:109207	13690	Eif4g2	JAX	heterozygote	0.966401	normal		MGI:1928893	56546	Sec1	WTSI	homozygote	NA	NA		MGI:97851	20516	Slc20a2	WTSI	homozygote	1.02907	normal		MGI:1921444	74194
MGI:3642995	240916	Vsig8	JAX	homozygote	0.975877	normal		MGI:1313312	13992	Khdrbs3	HMGU	homozygote	0.9723	normal		MGI:1913621	66371	Chmp4c	MRC Harwell	homozygote	0.980668	normal		MGI:109296	20775	Sqle	WTSI	heterozygote	0.966804	normal		MGI:1338759	20333	Sec22b	WTSI	heterozygote	NA	NA		MGI:1098673	52206	Anapc4	BCM	heterozygote	1.02936	normal		MGI:1859162	50849
MGI:1918659	71409	Fmnl2	TCP	homozygote	0.97588	normal		MGI:1921123	73873	Fam161a	JAX	homozygote	0.972352	normal		MGI:2141101	277854	Depdc5	MRC Harwell	heterozygote	0.980668	normal		MGI:109176	12896	Cpt2	WTSI	heterozygote	0.966811	normal		MGI:1922670	75420	Secisbp2	WTSI	homozygote	NA	NA		MGI:1922814	75564	Rsph9	TCP	heterozygote	1.02938	normal		MGI:2182357	252967
MGI:1345189	104349	Zfp119a	HMGU	homozygote	0.976055	normal		MGI:2444708	210105	Zfp719	WTSI	homozygote	0.973056	normal		MGI:2179276	246104	Rhbdl3	MRC Harwell	heterozygote	0.980668	normal		MGI:3606484	244694	Kdm4d	WTSI	homozygote	0.966811	normal		MGI:1919374	72124	Seh1l	WTSI	heterozygote	NA	NA		MGI:1913560	66310	Dpy30	WTSI	heterozygote	1.02946	normal		MGI:1920563	244585
MGI:1861440	56631	Trim17	WTSI	homozygote	0.976545	normal		MGI:1916233	72772	Rint1	JAX	heterozygote	0.9731	normal		MGI:1891435	66477	Usmg5	MRC Harwell	homozygote	0.980669	normal		MGI:1914514	67264	Ndufb8	WTSI	heterozygote	0.966811	normal		MGI:1329016	20338	Sel1l	WTSI	heterozygote	NA	NA		MGI:1914623	67373	2210010C04Rik	BCM	homozygote	1.02967	normal		MGI:3039628	237926
MGI:894676	17776	Mast2	WTSI	homozygote	0.976694	normal		MGI:95522	14182	Fgfr1	TCP	heterozygote	0.973168	normal		MGI:108022	320795	Pkn1	MRC Harwell	homozygote	0.98067	normal		MGI:2144157	216825	Usp22	MRC Harwell	heterozygote	0.966818	normal		MGI:1931466	80795	Selk	WTSI	homozygote	NA	NA		MGI:1931466	80795	Selk	WTSI	homozygote	1.03003	normal		MGI:2444993	229675
MGI:1925642	214459	Fnbp1l	UC Davis	homozygote	0.976731	normal		MGI:1913711	66461	Ptpmt1	TCP	heterozygote	0.973228	normal		MGI:99907	18822	Plod1	TCP	homozygote	0.980889	normal		MGI:2387995	217718	Nek9	WTSI	heterozygote	0.966827	normal		MGI:1096347	20350	Sema3f	MRC Harwell	homozygote	NA	NA		MGI:1917979	70729	Nos1ap	BCM	homozygote	1.03026	normal		MGI:2443686	234542
MGI:2148491	113868	Acaa1a	WTSI	homozygote	0.976987	normal		MGI:99462	18701	Pigf	WTSI	heterozygote	0.973448	normal		MGI:2147627	107271	Yars	TCP	heterozygote	0.980889	normal		MGI:1924127	76877	Rab36	JAX	homozygote	0.966875	normal		MGI:109244	20354	Sema4d	MRC Harwell	homozygote	NA	NA		MGI:1933105	79560	Ublcp1	BCM	heterozygote	1.03048	normal		MGI:1917682	70432
MGI:1099460	19652	Rbm3	UC Davis	homozygote_hemizygote	0.976988	normal		MGI:2148491	113868	Acaa1a	WTSI	homozygote	0.974119	normal		MGI:103224	14148	Fdx1	HMGU	heterozygote	0.980942	normal		MGI:2444417	225608	Sh3tc2	JAX	homozygote	0.966981	normal		MGI:1349457	26943	Serinc3	WTSI	homozygote	NA	NA		MGI:2685431	234695	Rltpr	ICS	homozygote	1.03059	normal		MGI:2144506	217201
MGI:1261811	17910	Myo15	WTSI	homozygote	0.977012	normal		MGI:2181074	170760	Acbd3	HMGU	heterozygote	0.974308	normal		MGI:1919268	72018	Fundc1	WTSI	homozygote_hemizygote	0.98114	normal		MGI:1289155	212528	Trmt1	ICS	heterozygote	0.967523	normal		MGI:102848	16625	Serpina3c	WTSI	homozygote	NA	NA		MGI:109176	12896	Cpt2	WTSI	heterozygote	1.03064	normal		MGI:99685	20191
MGI:1270128	22217	Usp12	HMGU	homozygote	0.977358	normal		MGI:1926232	225027	Srsf7	WTSI	heterozygote	0.974797	normal		MGI:95626	14409	Gabrr2	UC Davis	homozygote	0.981215	normal		MGI:1920719	73469	Rnf38	BCM	heterozygote	0.9679	normal		MGI:2136890	224440	Setd4	WTSI	homozygote	NA	NA		MGI:1351335	27222	Atp1a4	MRC Harwell	homozygote	1.03066	normal		MGI:98227	20215
MGI:98715	21821	Ift88	JAX	heterozygote	0.977598	normal		MGI:1923275	76025	Cant1	HMGU	heterozygote	0.975504	normal		MGI:94890	13361	Dhfr	TCP	heterozygote	0.981264	normal		MGI:87968	269378	Ahcy	TCP	heterozygote	0.968148	normal		MGI:1935121	56747	Sez6l	MRC Harwell	homozygote	NA	NA		MGI:1921690	74440	Cmip	WTSI	heterozygote	1.03075	normal		MGI:893578	20778
MGI:3028035	329056	A830019P07Rik	WTSI	homozygote	0.977631	normal		MGI:1860055	55991	Panx1	UC Davis	homozygote	0.97566	normal		MGI:95414	13872	Ercc3	TCP	heterozygote	0.981264	normal		MGI:1923930	229722	5330417C22Rik	ICS	heterozygote	0.968218	normal		MGI:2385295	233878	Sez6l2	ICS	homozygote	NA	NA		MGI:103263	17207	Mcf2l	WTSI	homozygote	1.03075	normal		MGI:1918882	235281
MGI:2685817	329152	Hecw2	WTSI	heterozygote	0.977764	normal		MGI:2147627	107271	Yars	TCP	heterozygote	0.975875	normal		MGI:1917167	69917	Nabp2	TCP	heterozygote	0.981264	normal		MGI:95521	14178	Fgf7	MRC Harwell	homozygote	0.968495	normal		MGI:2137679	94280	Sfxn3	WTSI	homozygote	NA	NA		MGI:3588198	227485	Cdh19	WTSI	homozygote	1.03106	normal		MGI:1913302	66052
MGI:1925537	78287	Rbsn	WTSI	heterozygote	0.977802	normal		MGI:2687284	270198	Pfkfb4	WTSI	homozygote	0.976028	normal		MGI:1914416	67166	Arl8b	TCP	heterozygote	0.981279	normal		MGI:2384878	214552	Cep164	MRC Harwell	heterozygote	0.968495	normal		MGI:2444110	208449	Sgms1	WTSI	homozygote	NA	NA		MGI:1915755	68505	Vps51	WTSI	heterozygote	1.03126	normal		MGI:1928893	56546
MGI:1915674	108699	Chn1	JAX	homozygote	0.978017	normal		MGI:1098547	52530	Nhp2	WTSI	heterozygote	0.976055	normal		MGI:1916218	68968	Cdan1	UC Davis	heterozygote	0.981335	normal		MGI:2668347	230558	C8a	TCP	homozygote	0.968841	normal		MGI:2446215	230863	Sh2d5	WTSI	homozygote	NA	NA		MGI:1922920	234395	Ushbp1	WTSI	homozygote	1.03177	normal		MGI:1338759	20333
MGI:97520	18563	Pcx	MRC Harwell	heterozygote	0.97805	normal		MGI:1098434	19737	Rgs5	MRC Harwell	homozygote	0.976208	normal		MGI:2144837	104831	Ptpn23	HMGU	heterozygote	0.981824	normal		MGI:1859648	54632	Ftsj1	BCM	homozygote_hemizygote	0.968966	normal		MGI:98297	20423	Shh	MRC Harwell	heterozygote	NA	NA		MGI:1919936	329908	Usp24	WTSI	homozygote	1.03178	normal		MGI:1922670	75420
MGI:1916218	68968	Cdan1	UC Davis	heterozygote	0.978144	normal		MGI:1861676	54369	Nme6	JAX	heterozygote	0.976639	normal		MGI:1261910	52023	Pibf1	JAX	heterozygote	0.981843	normal		MGI:96274	15551	Htr1b	JAX	heterozygote	0.969012	normal		MGI:98299	20425	Shmt1	MRC Harwell	homozygote	NA	NA		MGI:1261797	52626	Cdkn2aipnl	WTSI	homozygote	1.0319	normal		MGI:1919374	72124
MGI:1859217	54152	Dnal4	ICS	heterozygote	0.978266	normal		MGI:87929	11532	Adh5	MRC Harwell	homozygote	0.976678	normal		MGI:2147679	225929	Patl1	BCM	heterozygote	0.981976	normal		MGI:1261910	52023	Pibf1	JAX	heterozygote	0.969012	normal		MGI:1927665	64384	Sirt3	WTSI	homozygote	NA	NA		MGI:2449939	229007	Zgpat	TCP	homozygote	1.03201	normal		MGI:1329016	20338
MGI:1338017	12069	Bex2	HMGU	homozygote_hemizygote	0.978423	normal		MGI:1923224	75974	Dock11	UC Davis	homozygote_hemizygote	0.976877	normal		MGI:109431	19370	Raet1c	HMGU	homozygote	0.982235	normal		MGI:106374	52915	Zmiz2	JAX	heterozygote	0.969012	normal		MGI:1927665	64384	Sirt3	MRC Harwell	homozygote	NA	NA		MGI:1924086	70408	Polr3f	WTSI	heterozygote	1.03203	normal		MGI:1931466	80795
MGI:107823	13038	Ctsk	TCP	homozygote	0.978473	normal		MGI:1915094	67844	Rab32	UC Davis	homozygote	0.976877	normal		MGI:1924567	215708	Fam73a	HMGU	homozygote	0.982235	normal		MGI:109331	18230	Nxn	UC Davis	heterozygote	0.969192	normal		MGI:1919918	72668	Skida1	WTSI	heterozygote	NA	NA		MGI:2444110	208449	Sgms1	WTSI	homozygote	1.03218	normal		MGI:1096347	20350
MGI:1913464	66214	Rgcc	UC Davis	homozygote	0.978529	normal		MGI:97401	18261	Ocm	WTSI	homozygote	0.976931	normal		MGI:1351340	108069	Grm3	MRC Harwell	homozygote	0.982411	normal		MGI:105933	216363	Rab3ip	JAX	homozygote	0.969303	normal		MGI:1929691	65221	Slc15a3	MRC Harwell	homozygote	NA	NA		MGI:1202879	21416	Tcf7l2	WTSI	heterozygote	1.03224	normal		MGI:109244	20354
MGI:1919391	72141	Adpgk	WTSI	homozygote	0.978706	normal		MGI:1354944	50793	Orc3	WTSI	heterozygote	0.9771	normal		MGI:1336187	19879	Slc22a8	MRC Harwell	homozygote	0.982411	normal		MGI:101920	11772	Ap2a2	WTSI	heterozygote	0.969351	normal		MGI:1933438	80879	Slc16a3	MRC Harwell	homozygote	NA	NA		MGI:1924292	77042	Hyal4	BCM	homozygote	1.03245	normal		MGI:1349457	26943
MGI:2675345	244332	Defb14	WTSI	homozygote	0.978706	normal		MGI:1859660	54667	Atp8b2	WTSI	heterozygote	0.977313	normal		MGI:1918511	382406	Poc1b	UC Davis	homozygote	0.982536	normal		MGI:1202879	21416	Tcf7l2	WTSI	heterozygote	0.969351	normal		MGI:2144585	104681	Slc16a6	WTSI	homozygote	NA	NA		MGI:1100514	18949	Pnn	TCP	heterozygote	1.03246	normal		MGI:102848	16625
MGI:1913950	66700	Chmp3	BCM	heterozygote	0.978867	normal		MGI:1891338	56504	Srpk3	UC Davis	homozygote_hemizygote	0.977357	normal		MGI:109424	11304	Abca4	WTSI	homozygote	0.982632	normal		MGI:1915566	68316	Apoo	WTSI	homozygote_hemizygote	0.969367	normal		MGI:2389216	105355	Slc17a3	MRC Harwell	homozygote	NA	NA		MGI:1921499	74249	Lrrc2	TCP	homozygote	1.03279	normal		MGI:2136890	224440
MGI:1917672	70422	Ints2	WTSI	heterozygote	0.979026	normal		MGI:1920121	382562	Pfn4	UC Davis	homozygote	0.977364	normal		MGI:1927244	64143	Ralb	WTSI	homozygote	0.98265	normal		MGI:2179809	246229	Bivm	WTSI	homozygote	0.969367	normal		MGI:2135601	55963	Slc1a4	WTSI	homozygote	NA	NA		MGI:1913452	66202	1110059G10Rik	WTSI	homozygote	1.03297	normal		MGI:1935121	56747
MGI:1298377	16407	Itgae	MRC Harwell	homozygote	0.97909	normal		MGI:2442201	231821	Adap1	WTSI	homozygote	0.977594	normal		MGI:1928893	56546	Sec1	WTSI	homozygote	0.98265	normal		MGI:1914736	67486	Polr3g	WTSI	heterozygote	0.969367	normal		MGI:97851	20516	Slc20a2	WTSI	homozygote	NA	NA		MGI:1098267	18293	Ogdh	WTSI	heterozygote	1.03314	normal		MGI:2385295	233878
MGI:1914930	67680	Sdhb	HMGU	heterozygote	0.97937	normal		MGI:1923723	109115	Supt3	WTSI	heterozygote	0.977877	normal		MGI:106402	69981	Tmem30a	WTSI	heterozygote	0.98265	normal		MGI:1919374	72124	Seh1l	WTSI	heterozygote	0.969367	normal		MGI:1336187	19879	Slc22a8	MRC Harwell	homozygote	NA	NA		MGI:1914723	67473	Slc47a1	HMGU	homozygote	1.03322	normal		MGI:2137679	94280
MGI:1098270	16450	Jag2	MRC Harwell	heterozygote	0.979481	normal		MGI:1194894	103978	Gpc5	WTSI	homozygote	0.978257	normal		MGI:1921354	74104	Abcb6	WTSI	homozygote	0.982668	normal		MGI:1917861	70611	Fbxo33	WTSI	homozygote	0.969383	normal		MGI:2447362	238384	Slc24a4	MRC Harwell	homozygote	NA	NA		MGI:97847	110157	Raf1	ICS	heterozygote	1.03328	normal		MGI:2444110	208449
MGI:108474	14368	Fzd6	WTSI	homozygote	0.979501	normal		MGI:88297	12424	Cck	RBRC	homozygote	0.97835	normal		MGI:1202710	109978	Art4	WTSI	homozygote	0.982668	normal		MGI:1928895	57444	Isg20	WTSI	homozygote	0.969383	normal		MGI:2445059	217593	Slc25a21	WTSI	homozygote	NA	NA		MGI:2385295	233878	Sez6l2	ICS	homozygote	1.03368	normal		MGI:2446215	230863
MGI:2177178	192119	Dicer1	MRC Harwell	heterozygote	0.979741	normal		MGI:2137431	228801	Bpifb1	WTSI	homozygote	0.97837	normal		MGI:2138198	98303	D630023F18Rik	WTSI	homozygote	0.982668	normal		MGI:1340031	18038	Nfkbil1	WTSI	homozygote	0.969383	normal		MGI:1914804	67554	Slc25a30	WTSI	homozygote	NA	NA		MGI:1925201	77951	Cyp20a1	WTSI	homozygote	1.03374	normal		MGI:98297	20423
MGI:109345	22083	Ctr9	WTSI	heterozygote	0.979791	normal		MGI:1914065	66815	Ccdc109b	MRC Harwell	homozygote	0.978611	normal		MGI:1924971	77721	Mrps5	WTSI	heterozygote	0.982668	normal		MGI:1277176	66079	Tmem42	WTSI	homozygote	0.969383	normal		MGI:1353495	11739	Slc25a4	WTSI	homozygote	NA	NA		MGI:2150302	114874	Ddhd1	WTSI	homozygote	1.03381	normal		MGI:98299	20425
MGI:1922305	75010	Tmbim7	UC Davis	heterozygote	0.979942	normal		MGI:2183448	216961	Coro6	WTSI	homozygote	0.979041	normal		MGI:2445059	217593	Slc25a21	WTSI	homozygote	0.982668	normal		MGI:1914388	67138	Herc6	NING	homozygote	0.969547	normal		MGI:1919305	72055	Slc38a10	WTSI	homozygote	NA	NA		MGI:1891748	59003	Maea	HMGU	heterozygote	1.03397	normal		MGI:1927665	64384
MGI:1915099	67849	Cdca5	JAX	heterozygote	0.980112	normal		MGI:99667	20979	Syt1	WTSI	heterozygote	0.979225	normal		MGI:1920893	58248	1700123O20Rik	WTSI	homozygote	0.982685	normal		MGI:109323	15559	Htr2b	NING	heterozygote	0.969547	normal		MGI:1914797	67547	Slc39a8	MRC Harwell	heterozygote	NA	NA		MGI:101920	11772	Ap2a2	WTSI	heterozygote	1.03422	normal		MGI:1927665	64384
MGI:88224	12260	C1qb	JAX	homozygote	0.980443	normal		MGI:1915268	68018	Col4a3bp	WTSI	heterozygote	0.979249	normal		MGI:1923711	71790	Anxa9	WTSI	homozygote	0.982685	normal		MGI:1919137	71887	Ppm1j	NING	homozygote	0.969547	normal		MGI:1315204	53945	Slc40a1	MRC Harwell	heterozygote	NA	NA		MGI:2387609	224807	Tmem63b	ICS	heterozygote	1.03439	normal		MGI:1919918	72668
MGI:1929092	56275	Rbm14	WTSI	homozygote	0.980736	normal		MGI:97249	17863	Myb	UC Davis	heterozygote	0.979738	normal		MGI:2386851	233046	Rasgrp4	WTSI	homozygote	0.982685	normal		MGI:1914803	67553	Gstcd	BCM	homozygote	0.969676	normal		MGI:1927126	63993	Slc5a7	WTSI	heterozygote	NA	NA		MGI:99176	22691	Zscan2	WTSI	homozygote	1.0348	normal		MGI:1929691	65221
MGI:97523	18574	Pde1b	BCM	homozygote	0.980867	normal		MGI:1338944	11479	Acvr1b	TCP	heterozygote	0.98011	normal		MGI:1351334	27204	Syn3	JAX	homozygote	0.983231	normal		MGI:97629	110312	Pmch	UC Davis	homozygote	0.969979	normal		MGI:1347355	26570	Slc7a11	ICS	homozygote	NA	NA		MGI:1923757	76507	Aoc1	HMGU	homozygote	1.03496	normal		MGI:1933438	80879
MGI:700009	20404	Sh3gl2	TCP	homozygote	0.980876	normal		MGI:1924210	76960	Bcas1	TCP	homozygote	0.98013	normal		MGI:97381	78405	Ntf5	ICS	homozygote	0.983245	normal		MGI:108061	22410	Wnt10b	UC Davis	homozygote	0.969979	normal		MGI:1329010	20558	Slfn4	MRC Harwell	homozygote	NA	NA		MGI:1915192	67942	Atp5g2	HMGU	heterozygote	1.035	normal		MGI:2144585	104681
MGI:98752	21857	Timp1	MRC Harwell	homozygote_hemizygote	0.981175	normal		MGI:2442056	319455	Pld5	WTSI	homozygote	0.980469	normal		MGI:1929242	56357	Ivd	HMGU	heterozygote	0.983372	normal		MGI:1914805	67555	Mgat4d	BCM	homozygote	0.970387	normal		MGI:1315203	20562	Slit1	MRC Harwell	homozygote	NA	NA		MGI:95281	13605	Ect2	ICS	heterozygote	1.03508	normal		MGI:2389216	105355
MGI:1346871	26400	Map2k7	WTSI	heterozygote	0.981196	normal		MGI:1919782	269003	Sap130	WTSI	heterozygote	0.980492	normal		MGI:97838	107508	Eprs	TCP	heterozygote	0.983906	normal		MGI:1338002	14545	Gdap1	UC Davis	homozygote	0.97099	normal		MGI:1916621	69371	Smco2	BCM	homozygote	NA	NA		MGI:2183438	192657	Ell2	WTSI	homozygote	1.03515	normal		MGI:2135601	55963
MGI:1913649	66399	Tsfm	WTSI	heterozygote	0.981209	normal		MGI:1919008	219189	Vwa8	HMGU	homozygote	0.980722	normal		MGI:1923434	76184	Abca6	TCP	homozygote	0.983942	normal		MGI:99779	11441	Chrna7	MRC Harwell	homozygote	0.971845	normal		MGI:1923038	75788	Smurf1	MRC Harwell	heterozygote	NA	NA		MGI:103180	106795	Tcf19	TCP	homozygote	1.03515	normal		MGI:97851	20516
MGI:2179809	246229	Bivm	WTSI	homozygote	0.981979	normal		MGI:3648209	433632	Gm5544	WTSI	heterozygote	0.980781	normal		MGI:1313261	20743	Sptbn2	MRC Harwell	homozygote	0.984153	normal		MGI:1314872	15258	Hipk2	MRC Harwell	heterozygote	0.971846	normal		MGI:108048	232187	Smyd5	WTSI	homozygote	NA	NA		MGI:97180	17762	Mapt	ICS	homozygote	1.03548	normal		MGI:1336187	19879
MGI:2429554	170761	Pdzd3	WTSI	homozygote	0.982907	normal		MGI:1914675	67425	Eps8l1	UC Davis	homozygote	0.981077	normal		MGI:97851	20516	Slc20a2	HMGU	heterozygote	0.984476	normal		MGI:1921379	74129	Dmgdh	WTSI	homozygote	0.971922	normal		MGI:1915076	67826	Snap47	WTSI	homozygote	NA	NA		MGI:1270128	22217	Usp12	HMGU	homozygote	1.03557	normal		MGI:2447362	238384
MGI:1923041	231672	Fbxw8	NING	heterozygote	0.983378	normal		MGI:1333745	20615	Snapin	JAX	heterozygote	0.981224	normal		MGI:2442509	245446	Slitrk4	WTSI	homozygote_hemizygote	0.985512	normal		MGI:1861607	107338	Gbf1	WTSI	heterozygote	0.971938	normal		MGI:1338015	20661	Sort1	MRC Harwell	heterozygote	NA	NA		MGI:2687005	230514	Leprot	WTSI	homozygote	1.0356	normal		MGI:2445059	217593
MGI:104556	12575	Cdkn1a	UC Davis	homozygote	0.983538	normal		MGI:1931838	56320	Dbn1	HMGU	heterozygote	0.981255	normal		MGI:2384768	207304	Hectd1	NING	heterozygote	0.985544	normal		MGI:1891112	218138	Gmds	WTSI	homozygote	0.971938	normal		MGI:3584533	328971	Spink10	WTSI	homozygote	NA	NA		MGI:2136890	224440	Setd4	WTSI	homozygote	1.03576	normal		MGI:1914804	67554
MGI:1353665	30941	Usp21	WTSI	homozygote	0.983545	normal		MGI:2385115	226791	Lyplal1	WTSI	homozygote	0.981748	normal		MGI:1923452	70546	Zdhhc2	NING	homozygote	0.985544	normal		MGI:2685519	269053	Gpr152	WTSI	homozygote	0.971938	normal		MGI:2384936	216892	Spns2	WTSI	homozygote	NA	NA		MGI:3039628	237926	Rsad1	WTSI	homozygote	1.03602	normal		MGI:1353495	11739
MGI:1921138	69312	Ppp1r42	WTSI	homozygote	0.983843	normal		MGI:96238	15499	Hsf1	JAX	heterozygote	0.981772	normal		MGI:104849	13137	Cd55b	WTSI	homozygote	0.985547	normal		MGI:2681839	224805	Aars2	NING	heterozygote	0.972357	normal		MGI:1924107	76857	Spopl	WTSI	homozygote	NA	NA		MGI:1915509	68259	Ift80	WTSI	homozygote	1.03604	normal		MGI:1919305	72055
MGI:97801	19228	Pth1r	WTSI	heterozygote	0.984013	normal		MGI:97800	19227	Pthlh	WTSI	heterozygote	0.98223	normal		MGI:1917630	70380	Mospd1	WTSI	homozygote_hemizygote	0.985547	normal		MGI:2683857	208439	Klhl29	ICS	heterozygote	0.972807	normal		MGI:1313261	20743	Sptbn2	MRC Harwell	homozygote	NA	NA		MGI:1920136	72886	Ccdc94	BCM	heterozygote	1.03608	normal		MGI:1914797	67547
MGI:1349165	15529	Sdc2	HMGU	homozygote	0.984086	normal		MGI:1274790	11685	Alox12e	WTSI	homozygote	0.982237	normal		MGI:94852	102644	Oaf	WTSI	homozygote	0.985547	normal		MGI:109331	18230	Nxn	RBRC	heterozygote	0.973497	normal		MGI:1916205	68955	Srrm4	WTSI	heterozygote	NA	NA		MGI:109384	11910	Atf3	MRC Harwell	homozygote	1.03652	normal		MGI:1315204	53945
MGI:1916222	68972	Tatdn3	WTSI	homozygote	0.984222	normal		MGI:1920719	73469	Rnf38	BCM	heterozygote	0.98224	normal		MGI:1916267	69017	Prrt2	WTSI	homozygote	0.985547	normal		MGI:2151153	117606	Boc	MRC Harwell	homozygote	0.973522	normal		MGI:1926232	225027	Srsf7	WTSI	heterozygote	NA	NA		MGI:1920180	72930	Ppp2r2b	TCP	homozygote	1.03659	normal		MGI:1927126	63993
MGI:2136853	80752	Fam20c	UC Davis	heterozygote	0.984437	normal		MGI:95491	14120	Fbp2	HMGU	heterozygote	0.98251	normal		MGI:1922670	75420	Secisbp2	WTSI	homozygote	0.985547	normal		MGI:2446166	218518	Marveld2	MRC Harwell	homozygote	0.973522	normal		MGI:1920040	381760	Ssbp1	WTSI	heterozygote	NA	NA		MGI:2385088	226026	Smc5	ICS	heterozygote	1.03662	normal		MGI:1347355	26570
MGI:1915094	67844	Rab32	UC Davis	homozygote	0.984589	normal		MGI:2444266	217342	Ube2o	JAX	heterozygote	0.98252	normal		MGI:99176	22691	Zscan2	WTSI	homozygote	0.985547	normal		MGI:97137	17523	Mpo	MRC Harwell	homozygote	0.973522	normal		MGI:1860093	56018	Stard10	MRC Harwell	homozygote	NA	NA		MGI:1913368	66118	Sarnp	HMGU	heterozygote	1.03663	normal		MGI:1329010	20558
MGI:1891748	59003	Maea	HMGU	heterozygote	0.984709	normal		MGI:101835	22030	Traf2	WTSI	heterozygote	0.9827	normal		MGI:96650	16480	Jup	JAX	heterozygote	0.985612	normal		MGI:97531	18596	Pdgfrb	MRC Harwell	heterozygote	0.973522	normal		MGI:2448556	236920	Stard8	WTSI	hemizygote	NA	NA		MGI:2441869	213498	Arhgef11	MRC Harwell	homozygote	1.03683	normal		MGI:1315203	20562
MGI:96413	15926	Idh1	TCP	homozygote	0.984746	normal		MGI:3528602	630952	Ang6	UC Davis	homozygote	0.982729	normal		MGI:1920260	73010	Gpr22	MRC Harwell	homozygote	0.985895	normal		MGI:1203729	18704	Pik3c2a	TCP	heterozygote	0.973691	normal		MGI:1354961	104015	Synj1	MRC Harwell	heterozygote	NA	NA		MGI:106562	52840	Dbndd2	TCP	homozygote	1.03684	normal		MGI:1916621	69371
MGI:1928893	56546	Sec1	WTSI	homozygote	0.985099	normal		MGI:3650906	327963	Zfp616	WTSI	homozygote	0.982901	normal		MGI:105306	19345	Rab5c	WTSI	heterozygote	0.985909	normal		MGI:107927	19877	Rock1	TCP	heterozygote	0.973691	normal		MGI:99667	20979	Syt1	WTSI	heterozygote	NA	NA		MGI:97621	18817	Plk1	TCP	heterozygote	1.03686	normal		MGI:108048	232187
MGI:1914346	67096	Mmachc	TCP	heterozygote	0.98519	normal		MGI:1917682	70432	Rufy2	WTSI	homozygote	0.983015	normal		MGI:3041226	57373	Akip1	JAX	homozygote	0.986009	normal		MGI:1923656	76406	1700019B03Rik	BCM	homozygote	0.974243	normal		MGI:2673872	238266	Syt16	WTSI	homozygote	NA	NA		MGI:1924301	216440	Os9	WTSI	homozygote	1.03716	normal		MGI:1915076	67826
MGI:2444207	320528	Vps13c	HMGU	homozygote	0.985978	normal		MGI:108027	13924	Ptprv	TCP	homozygote	0.98309	normal		MGI:1914418	67168	Lpar6	JAX	homozygote	0.986009	normal		MGI:1917685	70435	Inf2	UC Davis	homozygote	0.974458	normal		MGI:1916222	68972	Tatdn3	WTSI	homozygote	NA	NA		MGI:87878	11425	Apoc4	HMGU	homozygote	1.03729	normal		MGI:1338015	20661
MGI:3041203	243277	Adgrd1	WTSI	homozygote	0.986334	normal		MGI:1919785	72535	Aldh1b1	WTSI	homozygote	0.983277	normal		MGI:2444266	217342	Ube2o	JAX	heterozygote	0.986009	normal		MGI:1861440	56631	Trim17	WTSI	homozygote	0.974462	normal		MGI:102556	21387	Tbx4	TCP	heterozygote	NA	NA		MGI:1337104	14051	Eya4	TCP	heterozygote	1.03754	normal		MGI:3584533	328971
MGI:1201682	19348	Kif20a	HMGU	heterozygote	0.986643	normal		MGI:1333800	16068	Il18bp	UC Davis	homozygote	0.983451	normal		MGI:95522	14182	Fgfr1	TCP	heterozygote	0.986591	normal		MGI:1915894	68644	Abhd14a	WTSI	homozygote	0.974478	normal		MGI:3036236	331532	Tceal5	WTSI	hemizygote	NA	NA		MGI:109544	11630	Aim1	TCP	heterozygote	1.03759	normal		MGI:2384936	216892
MGI:1922082	212980	Slc45a3	UC Davis	homozygote	0.986657	normal		MGI:2677271	317750	Slc24a5	JAX	homozygote	0.983617	normal		MGI:2137896	98403	Zfp451	TCP	homozygote	0.986606	normal		MGI:99676	210044	Adcy2	WTSI	homozygote	0.974478	normal		MGI:98506	21413	Tcf4	WTSI	heterozygote	NA	NA		MGI:1920185	72935	Ddx41	TCP	heterozygote	1.03838	normal		MGI:1924107	76857
MGI:97799	19226	Pth	WTSI	homozygote	0.986941	normal		MGI:1100514	18949	Pnn	TCP	heterozygote	0.983728	normal		MGI:3693832	14339	Aktip	TCP	homozygote	0.986621	normal		MGI:2679719	276905	Armc7	WTSI	heterozygote	0.974478	normal		MGI:1202879	21416	Tcf7l2	WTSI	heterozygote	NA	NA		MGI:1931148	56520	Nme4	WTSI	homozygote	1.03855	normal		MGI:1313261	20743
MGI:893578	20778	Scarb1	BCM	homozygote	0.987198	normal		MGI:94852	102644	Oaf	WTSI	homozygote	0.983966	normal		MGI:1339972	12116	Bhmt	BCM	homozygote	0.986728	normal		MGI:1918605	71355	Col24a1	WTSI	homozygote	0.974478	normal		MGI:98640	21645	Tcte1	WTSI	homozygote	NA	NA		MGI:1914502	67252	Cap2	HMGU	heterozygote	1.03857	normal		MGI:1916205	68955
MGI:2138198	98303	D630023F18Rik	WTSI	homozygote	0.988191	normal		MGI:2151153	117606	Boc	MRC Harwell	homozygote	0.984332	normal		MGI:2135884	81006	Gpr63	UC Davis	homozygote	0.986891	normal		MGI:102706	14137	Fdft1	WTSI	heterozygote	0.974478	normal		MGI:103270	21425	Tfeb	BCM	heterozygote	NA	NA		MGI:1920740	73490	Mipol1	HMGU	homozygote	1.03868	normal		MGI:1926232	225027
MGI:3612340	114601	Ehbp1l1	WTSI	heterozygote	0.98878	normal		MGI:97601	18761	Prkcq	UC Davis	homozygote	0.984468	normal		MGI:3588190	380701	Slc47a2	UC Davis	homozygote	0.986891	normal		MGI:1351869	216134	Pdxk	WTSI	heterozygote	0.974478	normal		MGI:88135	21784	Tff1	WTSI	homozygote	NA	NA		MGI:1929293	56506	Cib2	MRC Harwell	homozygote	1.03869	normal		MGI:1920040	381760
MGI:3650906	327963	Zfp616	WTSI	homozygote	0.98888	normal		MGI:2137336	108100	Baiap2	UC Davis	heterozygote	0.984486	normal		MGI:3590554	381306	BC055324	MRC Harwell	heterozygote	0.987636	normal		MGI:1920703	73453	1700067K01Rik	WTSI	heterozygote	0.974494	normal		MGI:1919118	71868	Thegl	BCM	homozygote	NA	NA		MGI:1916193	68943	Pink1	MRC Harwell	homozygote	1.03882	normal		MGI:1860093	56018
MGI:2687284	270198	Pfkfb4	WTSI	homozygote	0.989283	normal		MGI:104630	22375	Wars	HMGU	heterozygote	0.984539	normal		MGI:1353451	11670	Aldh3a1	MRC Harwell	homozygote	0.987637	normal		MGI:1933736	107831	Adgrb1	WTSI	homozygote	0.974494	normal		MGI:98752	21857	Timp1	MRC Harwell	hemizygote	NA	NA		MGI:893578	20778	Scarb1	BCM	heterozygote	1.03915	normal		MGI:2448556	236920
MGI:2158340	170787	Hdac10	JAX	homozygote	0.989706	normal		MGI:2181621	239435	Aard	UC Davis	homozygote	0.984546	normal		MGI:95568	14275	Folr1	UC Davis	heterozygote	0.987942	normal		MGI:1924001	109151	Chd9	WTSI	homozygote	0.974494	normal		MGI:2139220	99237	Tm9sf4	WTSI	homozygote	NA	NA		MGI:1914681	233918	4933402N03Rik	WTSI	homozygote	1.03921	normal		MGI:1354961	104015
MGI:1929471	59011	Myoz1	HMGU	homozygote	0.989726	normal		MGI:1924285	77035	Kdm8	MRC Harwell	heterozygote	0.984552	normal		MGI:2142364	233876	Hirip3	UC Davis	homozygote	0.987942	normal		MGI:1922831	75581	Yipf7	WTSI	homozygote	0.974494	normal		MGI:1098686	217353	Tmc6	WTSI	homozygote	NA	NA		MGI:1195262	17160	Man2b2	WTSI	homozygote	1.03926	normal		MGI:99667	20979
MGI:1859212	54123	Irf7	WTSI	homozygote	0.989769	normal		MGI:2384936	216892	Spns2	WTSI	homozygote	0.984643	normal		MGI:2429554	170761	Pdzd3	WTSI	homozygote	0.988408	normal		MGI:2152450	235441	Usp3	MRC Harwell	heterozygote	0.974893	normal		MGI:1915138	67888	Tmem100	TCP	heterozygote	NA	NA		MGI:109431	19370	Raet1c	HMGU	homozygote	1.03943	normal		MGI:2673872	238266
MGI:1913761	66511	Chtop	WTSI	heterozygote	0.989893	normal		MGI:1921611	74361	4931429L15Rik	WTSI	homozygote	0.984932	normal		MGI:2179326	170719	Oxr1	WTSI	heterozygote	0.988423	normal		MGI:1921444	74194	Rnd3	MRC Harwell	heterozygote	0.975198	normal		MGI:1932411	81907	Tmem108	ICS	homozygote	NA	NA		MGI:97799	19226	Pth	WTSI	homozygote	1.0402	normal		MGI:1916222	68972
MGI:1914736	67486	Polr3g	WTSI	heterozygote	0.99006	normal		MGI:1916706	69456	Commd10	WTSI	heterozygote	0.986072	normal		MGI:1922941	75691	Anks6	WTSI	heterozygote	0.988426	normal		MGI:107414	22035	Tnfsf10	UC Davis	homozygote	0.976048	normal		MGI:2147810	98170	Tmem132a	BCM	heterozygote	NA	NA		MGI:1336993	108011	Ap4e1	WTSI	homozygote	1.04024	normal		MGI:102556	21387
MGI:107465	18796	Plcb2	UC Davis	homozygote	0.990088	normal		MGI:2446133	214424	Parp16	JAX	homozygote	0.986159	normal		MGI:1921895	74645	Fam46c	WTSI	heterozygote	0.988426	normal		MGI:88015	229665	Ampd1	TCP	heterozygote	0.976123	normal		MGI:2142624	407243	Tmem189	WTSI	homozygote	NA	NA		MGI:2384969	217698	Acot5	WTSI	homozygote	1.04029	normal		MGI:3036236	331532
MGI:104629	18619	Penk	RBRC	homozygote	0.990105	normal		MGI:2140680	97159	A430005L14Rik	WTSI	homozygote	0.986182	normal		MGI:1915459	68209	Rnaseh2c	WTSI	heterozygote	0.988426	normal		MGI:1919684	72434	Lypd3	TCP	heterozygote	0.976137	normal		MGI:3710397	100039257	Tmem254b	WTSI	homozygote	NA	NA		MGI:97800	19227	Pthlh	WTSI	heterozygote	1.04045	normal		MGI:98506	21413
MGI:2152450	235441	Usp3	MRC Harwell	heterozygote	0.990296	normal		MGI:1859162	50849	Rnf10	TCP	heterozygote	0.986188	normal		MGI:2444304	271564	Vps13a	WTSI	homozygote	0.988426	normal		MGI:1916571	75784	1700007G11Rik	BCM	homozygote	0.97678	normal		MGI:2387609	224807	Tmem63b	ICS	heterozygote	NA	NA		MGI:97488	18506	Pax4	ICS	heterozygote	1.04072	normal		MGI:1202879	21416
MGI:1858952	54324	Arhgef5	TCP	homozygote	0.990529	normal		MGI:98223	20210	Saa3	UC Davis	homozygote	0.986346	normal		MGI:1914514	67264	Ndufb8	WTSI	heterozygote	0.988444	normal		MGI:1915326	108671	Dnajc9	JAX	heterozygote	0.976848	normal		MGI:1101059	21942	Tnfrsf9	ICS	heterozygote	NA	NA		MGI:2444210	217166	Nr1d1	BCM	homozygote	1.04113	normal		MGI:98640	21645
MGI:1197013	19414	Rasa3	JAX	heterozygote	0.990831	normal		MGI:1889619	58518	Cts6	BCM	homozygote	0.986394	normal		MGI:2142888	97487	Cmtm4	WTSI	homozygote	0.988461	normal		MGI:97515	18552	Pcsk5	JAX	heterozygote	0.976848	normal		MGI:1916264	665113	Tnik	WTSI	homozygote	NA	NA		MGI:1927126	63993	Slc5a7	WTSI	heterozygote	1.04123	normal		MGI:103270	21425
MGI:1913955	66705	Dnase1l2	MRC Harwell	homozygote	0.990949	normal		MGI:1933277	83602	Gtf2a1	WTSI	heterozygote	0.98656	normal		MGI:1921362	74112	Usp16	NING	heterozygote	0.988673	normal		MGI:98754	21859	Timp3	JAX	homozygote	0.976848	normal		MGI:1922516	75266	Tomm20l	WTSI	homozygote	NA	NA		MGI:1289168	52685	Cd300lg	WTSI	homozygote	1.04309	normal		MGI:88135	21784
MGI:2685452	239789	Gmnc	WTSI	heterozygote	0.990985	normal		MGI:1344349	108086	Rnf216	TCP	homozygote	0.986641	normal		MGI:1922246	74996	Usp47	NING	homozygote	0.988673	normal		MGI:2139535	97031	Tprn	JAX	homozygote	0.976848	normal		MGI:2385297	233979	Tpcn2	MRC Harwell	homozygote	NA	NA		MGI:3693832	14339	Aktip	TCP	homozygote	1.04366	normal		MGI:1919118	71868
MGI:1919782	269003	Sap130	WTSI	heterozygote	0.991304	normal		MGI:104807	102866	Pls3	WTSI	homozygote_hemizygote	0.987332	normal		MGI:97514	18551	Pcsk4	JAX	homozygote	0.988786	normal		MGI:2429603	108960	Irak2	MRC Harwell	homozygote	0.976873	normal		MGI:101835	22030	Traf2	WTSI	heterozygote	NA	NA		MGI:700009	20404	Sh3gl2	TCP	homozygote	1.04382	normal		MGI:98752	21857
MGI:1196458	12492	Scarb2	TCP	homozygote	0.991387	normal		MGI:2446126	213109	Phf3	NING	homozygote	0.987639	normal		MGI:107700	12363	Casp4	UC Davis	homozygote	0.988993	normal		MGI:1921258	74008	Arsg	WTSI	homozygote	0.977033	normal		MGI:108072	22034	Traf6	WTSI	heterozygote	NA	NA		MGI:107622	28035	Usp39	NING	heterozygote	1.044	normal		MGI:2139220	99237
MGI:88015	229665	Ampd1	TCP	heterozygote	0.991558	normal		MGI:1859212	54123	Irf7	WTSI	homozygote	0.987647	normal		MGI:1922704	75454	Phpt1	UC Davis	homozygote	0.988993	normal		MGI:1922828	75578	Fggy	WTSI	homozygote	0.977033	normal		MGI:1924817	170829	Tram2	WTSI	homozygote	NA	NA		MGI:103221	13506	Dsc2	WTSI	homozygote	1.04423	normal		MGI:1098686	217353
MGI:2675377	243874	Nlrp9b	MRC Harwell	homozygote	0.991598	normal		MGI:1928895	57444	Isg20	WTSI	homozygote	0.988002	normal		MGI:1859648	54632	Ftsj1	BCM	homozygote_hemizygote	0.989104	normal		MGI:1928375	56378	Arpc3	WTSI	heterozygote	0.977049	normal		MGI:1918576	71326	Treml1	MRC Harwell	homozygote	NA	NA		MGI:1859648	54632	Ftsj1	BCM	hemizygote	1.04427	normal		MGI:1915138	67888
MGI:1313259	20555	Slfn1	UC Davis	homozygote	0.992143	normal		MGI:1924657	77407	Rab35	HMGU	heterozygote	0.988005	normal		MGI:107443	14293	Fpr1	UC Davis	homozygote	0.989343	normal		MGI:1915276	68026	2810417H13Rik	WTSI	homozygote	0.977049	normal		MGI:1861440	56631	Trim17	WTSI	homozygote	NA	NA		MGI:1349448	26886	Cenph	HMGU	heterozygote	1.04449	normal		MGI:1932411	81907
MGI:95602	14360	Fyn	WTSI	heterozygote	0.992519	normal		MGI:2387995	217718	Nek9	WTSI	heterozygote	0.988189	normal		MGI:1913321	66071	Ethe1	MRC Harwell	heterozygote	0.98938	normal		MGI:2447164	67272	Cmtm5	WTSI	homozygote	0.977049	normal		MGI:1919419	72169	Trim29	WTSI	homozygote	NA	NA		MGI:96794	16905	Lmna	ICS	heterozygote	1.04497	normal		MGI:2147810	98170
MGI:1923757	76507	Aoc1	HMGU	homozygote	0.992936	normal		MGI:2143103	102566	Ano10	WTSI	homozygote	0.988481	normal		MGI:104887	14775	Gpx1	UC Davis	homozygote	0.989743	normal		MGI:2183438	192657	Ell2	WTSI	homozygote	0.977049	normal		MGI:1289155	212528	Trmt1	ICS	heterozygote	NA	NA		MGI:109406	19695	Reg3g	WTSI	homozygote	1.04571	normal		MGI:2142624	407243
MGI:109296	20775	Sqle	WTSI	heterozygote	0.993332	normal		MGI:1919107	228993	Slc17a9	UC Davis	homozygote	0.988503	normal		MGI:1915299	228839	Tgif2	ICS	heterozygote	0.98986	normal		MGI:1098783	14787	Rhpn1	UC Davis	homozygote	0.977059	normal		MGI:1914050	76367	Trp53rkb	WTSI	homozygote	NA	NA		MGI:1921192	73942	Fam151b	MRC Harwell	homozygote	1.04637	normal		MGI:3710397	100039257
MGI:3045320	240755	4933406M09Rik	BCM	homozygote	0.993476	normal		MGI:3588190	380701	Slc47a2	UC Davis	homozygote	0.988564	normal		MGI:1914535	67285	Cwc27	JAX	heterozygote	0.990021	normal		MGI:1929114	56707	Zfp111	UC Davis	homozygote	0.977059	normal		MGI:1330305	17364	Trpm1	MRC Harwell	homozygote	NA	NA		MGI:3039623	240174	Thada	BCM	homozygote	1.04649	above95		MGI:2387609	224807
MGI:1914735	103136	Pwp1	WTSI	heterozygote	0.993619	normal		MGI:1921258	74008	Arsg	WTSI	homozygote	0.988596	normal		MGI:109526	22065	Trpc3	RBRC	heterozygote	0.990023	normal		MGI:2444798	320817	Atad2b	ICS	homozygote	0.977396	normal		MGI:1913649	66399	Tsfm	WTSI	heterozygote	NA	NA		MGI:3039591	244654	Mtss1l	WTSI	homozygote	1.04653	above95		MGI:1101059	21942
MGI:1338871	12234	Btrc	MRC Harwell	homozygote	0.993684	normal		MGI:2387643	232987	B9d2	WTSI	heterozygote	0.988776	normal		MGI:1915089	67839	Gpsm1	UC Davis	homozygote	0.990044	normal		MGI:97847	110157	Raf1	ICS	heterozygote	0.977396	normal		MGI:106244	52808	Tspyl2	BCM	hemizygote	NA	NA		MGI:2182928	224792	Adgrf5	TCP	homozygote	1.0468	above95		MGI:1916264	665113
MGI:2444708	210105	Zfp719	WTSI	homozygote	0.994095	normal		MGI:1916198	68948	Fam216a	HMGU	homozygote	0.989186	normal		MGI:2681836	218832	Polr3a	TCP	heterozygote	0.990047	normal		MGI:1330290	18426	Ovol1	JAX	heterozygote	0.977594	normal		MGI:1921660	74410	Ttll11	WTSI	homozygote	NA	NA		MGI:2652819	207495	Baiap2l2	ICS	homozygote	1.04683	above95		MGI:1922516	75266
MGI:1918177	235626	Setd2	TCP	homozygote	0.995149	normal		MGI:1919085	71835	Lancl2	UC Davis	homozygote	0.989199	normal		MGI:2685402	227357	Espnl	JAX	homozygote	0.990175	normal		MGI:1338049	20403	Itsn2	UC Davis	homozygote	0.978071	normal		MGI:1889549	56338	Txnip	MRC Harwell	homozygote	NA	NA		MGI:3603030	192950	Nacad	WTSI	homozygote	1.04731	above95		MGI:2385297	233979
MGI:1928898	59025	Usp14	MRC Harwell	heterozygote	0.996032	normal		MGI:1934157	56542	Ick	UC Davis	homozygote	0.989388	normal		MGI:2385115	226791	Lyplal1	UC Davis	homozygote	0.990464	normal		MGI:2183426	192199	Rspo1	UC Davis	homozygote	0.978071	normal		MGI:1926074	328795	Ubash3a	WTSI	homozygote	NA	NA		MGI:107823	13038	Ctsk	TCP	homozygote	1.04752	above95		MGI:101835	22030
MGI:105306	19345	Rab5c	WTSI	heterozygote	0.996112	normal		MGI:2153463	140498	Rxfp2	HMGU	homozygote	0.989681	normal		MGI:2385920	64451	Dip2a	WTSI	homozygote	0.990948	normal		MGI:88466	12840	Col9a2	MRC Harwell	homozygote	0.978547	normal		MGI:2384997	218793	Ube2e2	MRC Harwell	homozygote	NA	NA		MGI:1926037	78787	Usp54	MRC Harwell	homozygote	1.04792	above95		MGI:108072	22034
MGI:1345162	23792	Adam23	MRC Harwell	heterozygote	0.996159	normal		MGI:1917946	70696	3830417A13Rik	WTSI	homozygote_hemizygote	0.990223	normal		MGI:1931028	79456	Recql4	UC Davis	heterozygote	0.991095	normal		MGI:1309469	12373	Casq2	TCP	heterozygote	0.978568	normal		MGI:3588216	381534	Ube2u	MRC Harwell	homozygote	NA	NA		MGI:1918358	108811	Ccdc122	WTSI	homozygote	1.04806	above95		MGI:1924817	170829
MGI:1914280	67030	Fancl	NING	homozygote	0.996448	normal		MGI:1918605	71355	Col24a1	WTSI	homozygote	0.990228	normal		MGI:1929691	65221	Slc15a3	MRC Harwell	homozygote	0.991119	normal		MGI:1926176	78926	Gas2l1	UC Davis	homozygote	0.979082	normal		MGI:1933105	79560	Ublcp1	BCM	heterozygote	NA	NA		MGI:2157522	347708	Dppa1	WTSI	homozygote	1.04814	above95		MGI:1918576	71326
MGI:1913411	66161	Pop4	WTSI	heterozygote	0.996569	normal		MGI:1352750	29867	Cabp1	WTSI	homozygote	0.990408	normal		MGI:1926037	78787	Usp54	MRC Harwell	homozygote	0.991121	normal		MGI:109497	14464	Gata5	UC Davis	homozygote	0.979082	normal		MGI:1914848	56207	Uchl5	NING	heterozygote	NA	NA		MGI:109331	18230	Nxn	NING	heterozygote	1.04868	above95		MGI:1861440	56631
MGI:1929709	57435	Plin4	UC Davis	homozygote	0.996638	normal		MGI:95414	13872	Ercc3	TCP	heterozygote	0.990575	normal		MGI:3712553	627009	Gm13125	WTSI	homozygote	0.991288	normal		MGI:1920597	73347	Cldn34b2	WTSI	homozygote_hemizygote	0.979589	normal		MGI:1342294	19777	Uri1	WTSI	homozygote	NA	NA		MGI:1101059	21942	Tnfrsf9	ICS	heterozygote	1.04881	above95		MGI:1919419	72169
MGI:1920563	244585	Rpgrip1l	WTSI	heterozygote	0.996744	normal		MGI:97788	100678	Psph	TCP	heterozygote	0.990812	normal		MGI:1928895	57444	Isg20	WTSI	homozygote	0.991305	normal		MGI:2447812	329260	Dennd1b	WTSI	homozygote	0.979589	normal		MGI:2685454	207806	Usf3	BCM	heterozygote	NA	NA		MGI:1915299	228839	Tgif2	ICS	heterozygote	1.04905	above95		MGI:1289155	212528
MGI:1890602	93739	Gabarapl2	MRC Harwell	heterozygote	0.996811	normal		MGI:2675345	244332	Defb14	WTSI	homozygote	0.990997	normal		MGI:1098547	52530	Nhp2	WTSI	heterozygote	0.991305	normal		MGI:1918358	108811	Ccdc122	WTSI	homozygote	0.979589	normal		MGI:1919338	72088	Ush1c	WTSI	homozygote	NA	NA		MGI:1923433	76183	Celf6	BCM	homozygote	1.04973	above95		MGI:1914050	76367
MGI:1918876	231931	Gimap6	WTSI	homozygote	0.996892	normal		MGI:109431	19370	Raet1c	HMGU	homozygote	0.990997	normal		MGI:2448556	236920	Stard8	WTSI	homozygote_hemizygote	0.991305	normal		MGI:1921082	101533	Klk9	WTSI	homozygote	0.979589	normal		MGI:1922920	234395	Ushbp1	WTSI	homozygote	NA	NA		MGI:1919008	219189	Vwa8	HMGU	homozygote	1.04992	above95		MGI:109524	22067
MGI:1859607	54637	Praf2	WTSI	homozygote_hemizygote	0.996894	normal		MGI:1917890	70640	Dcp2	ICS	heterozygote	0.991368	normal		MGI:1913649	66399	Tsfm	WTSI	heterozygote	0.991305	normal		MGI:1343177	76815	Calcoco2	WTSI	homozygote	0.979605	normal		MGI:1891435	66477	Usmg5	MRC Harwell	homozygote	NA	NA		MGI:3617850	433091	Pnpla1	ICS	heterozygote	1.05068	above95		MGI:1330305	17364
MGI:1917685	70435	Inf2	UC Davis	homozygote	0.996895	normal		MGI:1101781	13710	Elf3	UC Davis	heterozygote	0.991485	normal		MGI:1914939	67689	Aldh3b1	WTSI	homozygote	0.991323	normal		MGI:1919918	72668	Skida1	WTSI	heterozygote	0.979605	normal		MGI:894652	22224	Usp10	NING	heterozygote	NA	NA		MGI:1931838	56320	Dbn1	WTSI	heterozygote	1.05131	above95		MGI:1913649	66399
MGI:1913284	59029	Psmd14	NING	heterozygote	0.996977	normal		MGI:1914000	108654	Fam210a	TCP	heterozygote	0.99149	normal		MGI:2685817	329152	Hecw2	WTSI	heterozygote	0.991323	normal		MGI:1922033	217335	Fbf1	WTSI	homozygote	0.97962	normal		MGI:2384312	236733	Usp11	WTSI	hemizygote	NA	NA		MGI:1202295	12497	Entpd6	WTSI	homozygote	1.05143	above95		MGI:106244	52808
MGI:88609	13112	Cyp3a11	WTSI	homozygote	0.997494	normal		MGI:1913390	66140	Ska2	JAX	heterozygote	0.991527	normal		MGI:2652819	207495	Baiap2l2	ICS	homozygote	0.991416	normal		MGI:1921611	74361	4931429L15Rik	WTSI	homozygote	0.98022	normal		MGI:1928898	59025	Usp14	MRC Harwell	heterozygote	NA	NA		MGI:2386851	233046	Rasgrp4	WTSI	homozygote	1.05171	above95		MGI:1921660	74410
MGI:2685570	208431	Shroom4	TCP	homozygote_hemizygote	0.997574	normal		MGI:1924015	109154	Mlec	WTSI	homozygote	0.991882	normal		MGI:109442	241226	Itga8	JAX	heterozygote	0.991564	normal		MGI:2660692	232371	C1rl	MRC Harwell	homozygote	0.980224	normal		MGI:1921362	74112	Usp16	NING	heterozygote	NA	NA		MGI:102556	21387	Tbx4	TCP	heterozygote	1.05236	above95		MGI:1889549	56338
MGI:1927665	64384	Sirt3	WTSI	homozygote	0.997953	normal		MGI:109296	20775	Sqle	WTSI	heterozygote	0.992187	normal		MGI:1927594	64294	Itm2c	TCP	homozygote	0.991934	normal		MGI:96788	16880	Lifr	MRC Harwell	heterozygote	0.980224	normal		MGI:1858178	53376	Usp2	MRC Harwell	homozygote	NA	NA		MGI:2443671	320256	Dlec1	HMGU	homozygote	1.05277	above95		MGI:1926074	328795
MGI:2676395	232491	Pyroxd1	BCM	heterozygote	0.998159	normal		MGI:2385160	228802	Bpifb5	WTSI	homozygote	0.992267	normal		MGI:1923224	75974	Dock11	UC Davis	homozygote_hemizygote	0.992146	normal		MGI:1339975	18479	Pak1	MRC Harwell	homozygote	0.980224	normal		MGI:1353665	30941	Usp21	WTSI	homozygote	NA	NA		MGI:101910	14063	F2rl1	ICS	homozygote	1.05363	above95		MGI:2384997	218793
MGI:1915276	68026	2810417H13Rik	WTSI	homozygote	0.998298	normal		MGI:2139054	277463	Gpr107	WTSI	heterozygote	0.992436	normal		MGI:1891342	64899	Lpin3	UC Davis	homozygote	0.992146	normal		MGI:99695	13043	Cttn	MRC Harwell	homozygote	0.980225	normal		MGI:2144157	216825	Usp22	WTSI	heterozygote	NA	NA		MGI:1932411	81907	Tmem108	ICS	homozygote	1.05376	above95		MGI:3588216	381534
MGI:109331	18230	Nxn	JAX	heterozygote	0.998374	normal		MGI:2142527	102058	Exoc8	TCP	heterozygote	0.992609	normal		MGI:1916814	69564	Nmrk2	JAX	homozygote	0.992953	normal		MGI:1914737	67487	Dhx40	BCM	homozygote	0.980738	normal		MGI:2144157	216825	Usp22	MRC Harwell	heterozygote	NA	NA		MGI:1100511	17933	Myt1l	WTSI	homozygote	1.05428	above95		MGI:1933105	79560
MGI:101920	11772	Ap2a2	WTSI	heterozygote	0.998611	normal		MGI:2682302	223773	Zbed4	UC Davis	heterozygote	0.992669	normal		MGI:1196224	264064	Cdk8	ICS	heterozygote	0.992973	normal		MGI:3619402	723865	Mir429	NING	heterozygote	0.980788	normal		MGI:1919936	329908	Usp24	WTSI	homozygote	NA	NA		MGI:1098274	13115	Cyp27b1	TCP	homozygote	1.05451	above95		MGI:1914848	56207
MGI:1913524	66274	Lyrm9	WTSI	homozygote	0.998748	normal		MGI:2441950	319387	Adgrl3	UC Davis	homozygote	0.992816	normal		MGI:88460	12834	Col6a2	UC Davis	homozygote	0.993347	normal		MGI:2384801	209318	Gps1	TCP	heterozygote	0.981014	normal		MGI:2152450	235441	Usp3	WTSI	heterozygote	NA	NA		MGI:1346327	23880	Fyb	HMGU	homozygote	1.05477	above95		MGI:1342294	19777
MGI:1352750	29867	Cabp1	WTSI	homozygote	0.998763	normal		MGI:2442104	235542	Ppp2r3a	NING	homozygote	0.992958	normal		MGI:3045266	330554	Fan1	UC Davis	homozygote	0.994014	normal		MGI:3590554	381306	BC055324	MRC Harwell	heterozygote	0.981898	normal		MGI:1919594	72344	Usp36	NING	heterozygote	NA	NA		MGI:1914804	67554	Slc25a30	WTSI	homozygote	1.05538	above95		MGI:2685454	207806
MGI:1859660	54667	Atp8b2	WTSI	heterozygote	0.998897	normal		MGI:1922305	75010	Tmbim7	UC Davis	heterozygote	0.993433	normal		MGI:1924285	77035	Kdm8	MRC Harwell	heterozygote	0.994024	normal		MGI:1100514	18949	Pnn	TCP	heterozygote	0.982044	normal		MGI:1922091	74841	Usp38	MRC Harwell	homozygote	NA	NA		MGI:1927073	63959	Slc29a1	TCP	homozygote	1.05547	above95		MGI:1919338	72088
MGI:1313286	108067	Eif2b3	MRC Harwell	heterozygote	0.999026	normal		MGI:1336155	16987	Lss	BCM	heterozygote	0.993877	normal		MGI:3650508	435772	Cnbd1	WTSI	homozygote	0.994185	normal		MGI:2139667	99586	Dpyd	TCP	homozygote	0.98206	normal		MGI:107622	28035	Usp39	NING	heterozygote	NA	NA		MGI:1914680	67430	4921536K21Rik	WTSI	homozygote	1.0567	above95		MGI:1922920	234395
MGI:2152450	235441	Usp3	WTSI	heterozygote	0.999351	normal		MGI:2182607	257635	Sdsl	ICS	homozygote	0.993925	normal		MGI:1278328	13437	Dnpep	WTSI	homozygote	0.994185	normal		MGI:1346878	26410	Map3k8	UC Davis	homozygote	0.982116	normal		MGI:1926037	78787	Usp54	MRC Harwell	homozygote	NA	NA		MGI:95522	14182	Fgfr1	TCP	heterozygote	1.05777	above95		MGI:1891435	66477
MGI:106209	15201	Hells	HMGU	heterozygote	0.999888	normal		MGI:1915795	68545	Ecscr	UC Davis	homozygote	0.994022	normal		MGI:1915500	68250	Fam96a	WTSI	homozygote	0.994185	normal		MGI:1913761	66511	Chtop	WTSI	heterozygote	0.982145	normal		MGI:106354	28084	Vps25	TCP	heterozygote	NA	NA		MGI:1919684	72434	Lypd3	TCP	heterozygote	1.05822	above95		MGI:894652	22224
MGI:1914195	66945	Sdha	JAX	heterozygote	0.999896	normal		MGI:2384851	213053	Slc39a14	TCP	heterozygote	0.994284	normal		MGI:2685519	269053	Gpr152	WTSI	homozygote	0.994185	normal		MGI:1915367	68117	Apool	WTSI	homozygote_hemizygote	0.98216	normal		MGI:2446237	233405	Vps33b	WTSI	heterozygote	NA	NA		MGI:1298232	14945	Gzmk	ICS	homozygote	1.05885	above95		MGI:2384312	236733
MGI:109244	20354	Sema4d	MRC Harwell	homozygote	1.00012	normal		MGI:109545	11536	Gpr182	UC Davis	homozygote	0.994468	normal		MGI:99667	20979	Syt1	WTSI	heterozygote	0.994185	normal		MGI:1915464	68214	Gsto2	WTSI	homozygote	0.98216	normal		MGI:2159402	194309	Vps37d	BCM	heterozygote	NA	NA		MGI:1915392	68142	Ino80	ICS	heterozygote	1.05942	above95		MGI:1928898	59025
MGI:2442220	319535	Zfp182	WTSI	homozygote_hemizygote	1.00015	normal		MGI:1916885	69635	Dapk1	MRC Harwell	homozygote	0.994498	normal		MGI:1098686	217353	Tmc6	WTSI	homozygote	0.994185	normal		MGI:1919570	72320	Kif1bp	WTSI	heterozygote	0.98216	normal		MGI:1915755	68505	Vps51	WTSI	heterozygote	NA	NA		MGI:2138811	98828	Cdc123	HMGU	heterozygote	1.06	above95		MGI:1921362	74112
MGI:1289288	52710	Slc52a2	TCP	heterozygote	1.00086	normal		MGI:1922828	75578	Fggy	WTSI	homozygote	0.99467	normal		MGI:2679260	241324	Crb2	WTSI	heterozygote	0.994202	normal		MGI:3039628	237926	Rsad1	WTSI	homozygote	0.98216	normal		MGI:1915549	68299	Vps53	WTSI	heterozygote	NA	NA		MGI:1278321	227867	Epc2	HMGU	heterozygote	1.0635	above95		MGI:1858178	53376
MGI:1921402	74152	Stra6l	UC Davis	homozygote	1.0009	normal		MGI:3647180	654458	Defb43	NING	homozygote	0.994731	normal		MGI:2446249	234699	Edc4	WTSI	heterozygote	0.994202	normal		MGI:1202305	21427	Vps72	WTSI	heterozygote	0.98216	normal		MGI:109567	22381	Wbp5	WTSI	hemizygote	NA	NA		MGI:1928369	56485	Slc2a5	HMGU	homozygote	1.06503	above95		MGI:1353665	30941
MGI:3603030	192950	Nacad	WTSI	homozygote	1.00092	normal		MGI:2149712	268527	Greb1	BCM	homozygote	0.994977	normal		MGI:1195262	17160	Man2b2	WTSI	homozygote	0.994202	normal		MGI:1929596	65116	Prrg2	WTSI	homozygote	0.982176	normal		MGI:1920393	207615	Wdr37	WTSI	homozygote	NA	NA		MGI:1927669	64385	Cyp4f14	HMGU	homozygote	1.06608	above95		MGI:2144157	216825
MGI:98299	20425	Shmt1	MRC Harwell	homozygote	1.00137	normal		MGI:1920884	73634	1700125H20Rik	BCM	homozygote	0.995142	normal		MGI:1929596	65116	Prrg2	WTSI	homozygote	0.994202	normal		MGI:2158468	170813	Ms4a3	UC Davis	homozygote	0.98255	normal		MGI:2685541	230796	Wdtc1	WTSI	homozygote	NA	NA		MGI:1921765	68916	Cdkal1	WTSI	homozygote	1.06658	above95		MGI:2144157	216825
MGI:2443881	226525	Rasal2	WTSI	homozygote	1.00142	normal		MGI:1919019	71769	Bbs10	JAX	heterozygote	0.995529	normal		MGI:1916351	69101	Ydjc	WTSI	homozygote	0.994202	normal		MGI:2136853	80752	Fam20c	UC Davis	heterozygote	0.983128	normal		MGI:2142581	234135	Whsc1l1	MRC Harwell	heterozygote	NA	NA		MGI:104849	13137	Cd55b	WTSI	homozygote	1.06783	above95		MGI:1919936	329908
MGI:1914535	67285	Cwc27	JAX	heterozygote	1.00154	normal		MGI:1918177	235626	Setd2	TCP	homozygote	0.99571	normal		MGI:1933131	80334	Kcnip4	WTSI	homozygote	0.99422	normal		MGI:109169	13819	Epas1	MRC Harwell	heterozygote	0.983575	normal		MGI:98955	22415	Wnt3	WTSI	heterozygote	NA	NA		MGI:2684992	231125	Zfyve28	WTSI	homozygote	1.0705	above95		MGI:2152450	235441
MGI:1337062	11777	Ap3s1	HMGU	homozygote	1.00191	normal		MGI:95654	14450	Gart	TCP	heterozygote	0.995718	normal		MGI:1101781	13710	Elf3	UC Davis	heterozygote	0.994248	normal		MGI:1330305	17364	Trpm1	MRC Harwell	homozygote	0.983575	normal		MGI:98970	22433	Xbp1	WTSI	heterozygote	NA	NA		MGI:1261827	13435	Dnmt3a	WTSI	homozygote	1.07195	above95		MGI:1919594	72344
MGI:1919201	71951	Gpc2	TCP	heterozygote	1.00222	normal		MGI:1923930	229722	5330417C22Rik	ICS	heterozygote	0.995782	normal		MGI:1929657	56794	Hacl1	UC Davis	homozygote	0.994248	normal		MGI:3647180	654458	Defb43	NING	homozygote	0.983599	normal		MGI:98970	22433	Xbp1	MRC Harwell	heterozygote	NA	NA		MGI:109331	18230	Nxn	ICS	heterozygote	1.07249	above95		MGI:1922091	74841
MGI:1351343	108072	Grm6	MRC Harwell	homozygote	1.00242	normal		MGI:1924086	70408	Polr3f	WTSI	heterozygote	0.996502	normal		MGI:1930788	56795	Arl10	UC Davis	homozygote	0.994548	normal		MGI:1915871	665563	Mthfd2l	MRC Harwell	homozygote	0.984294	normal		MGI:5546359	102443350	Xndc1	WTSI	homozygote	NA	NA		MGI:1913955	66705	Dnase1l2	WTSI	homozygote	1.0728	above95		MGI:107622	28035
MGI:87911	11477	Acvr1	UC Davis	heterozygote	1.00242	normal		MGI:1890602	93739	Gabarapl2	MRC Harwell	heterozygote	0.996686	normal		MGI:99779	11441	Chrna7	MRC Harwell	homozygote	0.994605	normal		MGI:1929096	56229	Thsd1	JAX	homozygote	0.984394	normal		MGI:2146443	268880	Xxylt1	WTSI	homozygote	NA	NA		MGI:2685541	230796	Wdtc1	WTSI	homozygote	1.07307	above95		MGI:1926037	78787
MGI:1915217	67967	Pold3	WTSI	heterozygote	1.00278	normal		MGI:105491	52858	Cdipt	BCM	heterozygote	0.996769	normal		MGI:88380	14061	F2	MRC Harwell	heterozygote	0.994605	normal		MGI:1346072	228769	Psmf1	RBRC	heterozygote	0.984484	normal		MGI:2159407	142682	Zcchc14	WTSI	heterozygote	NA	NA		MGI:1261422	17939	Naga	WTSI	homozygote	1.08282	above95		MGI:106354	28084
MGI:1921192	73942	Fam151b	MRC Harwell	homozygote	1.0029	normal		MGI:2385115	226791	Lyplal1	MRC Harwell	homozygote	0.996796	normal		MGI:1344414	24068	Sra1	TCP	homozygote	0.994634	normal		MGI:102805	12495	Entpd1	HMGU	homozygote	0.984649	normal		MGI:1917855	70605	Zdhhc24	MRC Harwell	homozygote	NA	NA		MGI:2384986	218215	Rnf144b	ICS	homozygote	1.08416	above95		MGI:2446237	233405
MGI:1919374	72124	Seh1l	WTSI	heterozygote	1.00295	normal		MGI:1915078	67828	Lce1f	MRC Harwell	homozygote	0.997112	normal		MGI:99607	11303	Abca1	BCM	heterozygote	0.994647	normal		MGI:2384887	214901	Chtf18	JAX	heterozygote	0.984684	normal		MGI:2442220	319535	Zfp182	WTSI	hemizygote	NA	NA		MGI:2159407	142682	Zcchc14	WTSI	heterozygote	1.08454	above95		MGI:2159402	194309
MGI:106675	11450	Adipoq	UC Davis	homozygote	1.00319	normal		MGI:1924809	77559	Agl	MRC Harwell	heterozygote	0.997281	normal		MGI:1096367	19186	Psme1	UC Davis	homozygote	0.995299	normal		MGI:1277959	13385	Dlg4	WTSI	homozygote	0.9847	normal		MGI:3650906	327963	Zfp616	WTSI	homozygote	NA	NA		MGI:1346006	110854	Ppp2r4	NING	heterozygote	1.11181	above95		MGI:1915755	68505
MGI:1924210	76960	Bcas1	TCP	homozygote	1.00321	normal		MGI:1928140	64658	Mrps25	JAX	heterozygote	0.997423	normal		MGI:1342278	22249	Unc13b	UC Davis	heterozygote	0.995299	normal		MGI:1889817	58887	Repin1	WTSI	homozygote	0.9847	normal		MGI:2444708	210105	Zfp719	WTSI	homozygote	NA	NA		MGI:99607	11303	Abca1	BCM	heterozygote	NA	NA		MGI:1915549	68299
MGI:1921662	74412	Gle1	WTSI	heterozygote	1.00327	normal		MGI:1342278	22249	Unc13b	UC Davis	heterozygote	0.997511	normal		MGI:95835	14828	Hspa5	JAX	heterozygote	0.99573	normal		MGI:1919347	72097	2010300C02Rik	WTSI	homozygote	0.984747	normal		MGI:2684992	231125	Zfyve28	WTSI	homozygote	NA	NA		MGI:2668347	230558	C8a	TCP	homozygote	NA	NA		MGI:109567	22381
MGI:109526	22065	Trpc3	RBRC	heterozygote	1.00367	normal		MGI:2155345	140709	Col26a1	TCP	homozygote	0.99753	normal		MGI:1921379	74129	Dmgdh	WTSI	homozygote	0.996002	normal		MGI:1914536	67286	Ift22	UC Davis	homozygote	0.985151	normal		MGI:2679270	268417	Zkscan17	WTSI	heterozygote	NA	NA		MGI:2136957	94040	Clmn	TCP	homozygote	NA	NA		MGI:1920393	207615
MGI:1261910	52023	Pibf1	JAX	heterozygote	1.0042	normal		MGI:1919918	72668	Skida1	WTSI	heterozygote	0.997554	normal		MGI:3780550	100039707	Mthfsl	HMGU	homozygote	0.99612	normal		MGI:1270848	19416	Rasd1	UC Davis	homozygote	0.985151	normal		MGI:106441	360216	Zranb1	WTSI	homozygote	NA	NA		MGI:99781	20591	Kdm5c	ICS	heterozygote	NA	NA		MGI:2685541	230796
MGI:1345964	23790	Coro1c	WTSI	heterozygote	1.00464	normal		MGI:105306	19345	Rab5c	WTSI	heterozygote	0.997662	normal		MGI:1920884	73634	1700125H20Rik	BCM	homozygote	0.996231	normal		MGI:1919133	71883	Coq2	MRC Harwell	heterozygote	0.986925	normal		MGI:3040700	332221	Zscan10	WTSI	heterozygote	NA	NA		MGI:2443034	268783	Mtmr12	ICS	homozygote	NA	NA		MGI:2142581	234135
MGI:1859162	50849	Rnf10	UC Davis	heterozygote	1.00473	normal		MGI:1913946	66696	Snx31	WTSI	homozygote	0.997744	normal		MGI:99915	16780	Lamb3	MRC Harwell	homozygote	0.996346	normal		MGI:1919451	72201	Otud6b	MRC Harwell	heterozygote	0.986926	normal		MGI:99176	22691	Zscan2	WTSI	homozygote	NA	NA		MGI:97775	19139	Prps1	ICS	heterozygote	NA	NA		MGI:98955	22415
MGI:2446089	286940	Flnb	MRC Harwell	heterozygote	1.00528	normal		MGI:1920260	73010	Gpr22	MRC Harwell	homozygote	0.997787	normal		MGI:1915291	68041	Mid1ip1	UC Davis	homozygote_hemizygote	0.99695	normal		MGI:1336185	108097	Prkab2	MRC Harwell	heterozygote	0.986926	normal																		MGI:98970	22433
MGI:1913898	66648	Tpgs2	JAX	homozygote	1.00532	normal		MGI:103007	13824	Epb41l4a	JAX	homozygote	0.998078	normal		MGI:2183535	227929	Cytip	BCM	homozygote	0.997023	normal		MGI:1915442	68192	Leprotl1	MRC Harwell	homozygote	0.986927	normal																		MGI:98970	22433
MGI:3588198	227485	Cdh19	WTSI	homozygote	1.00545	normal		MGI:1922033	217335	Fbf1	WTSI	homozygote	0.99841	normal		MGI:1919073	100503812	3300002A11Rik	WTSI	homozygote	0.997064	normal		MGI:1196431	71007	D7Ertd443e	WTSI	homozygote	0.987256	normal																		MGI:5546359	102443350
MGI:1929260	56428	Mtch2	MRC Harwell	heterozygote	1.00554	normal		MGI:1933825	83964	Jam3	JAX	heterozygote	0.998419	normal		MGI:1860086	54394	Crlf3	WTSI	homozygote	0.997064	normal		MGI:2442186	227682	Trub2	WTSI	heterozygote	0.987256	normal																		MGI:2146443	268880
MGI:1921084	73834	Atp6v1d	TCP	heterozygote	1.00614	normal		MGI:3577024	619665	Klf14	UC Davis	homozygote	0.998607	normal		MGI:2159407	142682	Zcchc14	WTSI	heterozygote	0.997064	normal		MGI:2176561	170740	Zfp287	WTSI	homozygote	0.987256	normal																		MGI:2159407	142682
MGI:1919599	72349	Dusp3	WTSI	homozygote	1.00621	normal		MGI:98446	20933	Med22	WTSI	heterozygote	0.998624	normal		MGI:3039618	268294	Zbtb24	HMGU	heterozygote	0.997065	normal		MGI:1921354	74104	Abcb6	WTSI	homozygote	0.987271	normal																		MGI:2442220	319535
MGI:1860093	56018	Stard10	MRC Harwell	homozygote	1.00632	normal		MGI:97531	18596	Pdgfrb	MRC Harwell	heterozygote	0.998719	normal		MGI:2181068	75753	Klf17	WTSI	homozygote	0.997081	normal		MGI:96250	15519	Hsp90aa1	WTSI	homozygote	0.987271	normal																		MGI:3650906	327963
MGI:1924467	228770	Rspo4	WTSI	homozygote	1.00666	normal		MGI:1921714	74464	Zswim5	UC Davis	homozygote	0.999077	normal		MGI:1924301	216440	Os9	WTSI	homozygote	0.997081	normal		MGI:1098267	18293	Ogdh	WTSI	heterozygote	0.987271	normal																		MGI:2444708	210105
MGI:1921611	74361	4931429L15Rik	WTSI	homozygote	1.00683	normal		MGI:1914516	67266	Fam69a	WTSI	homozygote	0.99909	normal		MGI:1316714	12865	Cox7a1	TCP	homozygote	0.99729	normal		MGI:2154240	140571	Plxnb3	WTSI	homozygote_hemizygote	0.987271	normal																		MGI:2684992	231125
MGI:1922945	75695	Rilpl1	HMGU	homozygote	1.00816	normal		MGI:2157521	170638	Hpcal4	UC Davis	homozygote	0.999355	normal		MGI:1920942	73692	2410089E03Rik	TCP	heterozygote	0.997305	normal		MGI:1916267	69017	Prrt2	WTSI	homozygote	0.987271	normal																		MGI:2679270	268417
MGI:2146885	263876	Spata2	UC Davis	homozygote	1.0082	normal		MGI:1914735	103136	Pwp1	WTSI	heterozygote	1.00007	normal		MGI:1309469	12373	Casq2	TCP	heterozygote	0.997305	normal		MGI:1914050	76367	Trp53rkb	WTSI	homozygote	0.987271	normal																		MGI:106441	360216
MGI:1914848	56207	Uchl5	NING	heterozygote	1.00846	normal		MGI:1098267	18293	Ogdh	WTSI	heterozygote	1.00054	normal		MGI:1330838	19141	Lgmn	TCP	homozygote	0.997305	normal		MGI:1925616	64337	Gng13	TCP	heterozygote	0.987603	normal																		MGI:3040700	332221
MGI:105058	11937	Atp2a1	MRC Harwell	heterozygote	1.00867	normal		MGI:1929865	59027	Nampt	UC Davis	heterozygote	1.00075	normal		MGI:1919292	72042	Cotl1	HMGU	homozygote	0.997634	normal		MGI:3045303	333639	Mamld1	TCP	homozygote_hemizygote	0.987618	normal																		MGI:99176	22691
MGI:97740	18970	Polb	WTSI	heterozygote	1.0087	normal		MGI:3028577	217151	Arl5c	UC Davis	homozygote	1.00116	normal		MGI:2384561	234664	Nae1	ICS	heterozygote	0.997642	normal		MGI:1194495	14294	Fpr3	ICS	homozygote	0.98772	normal
MGI:1921293	74043	Pex26	TCP	heterozygote	1.0087	normal		MGI:1919570	72320	Kif1bp	WTSI	heterozygote	1.00141	normal		MGI:1097717	107765	Ankrd1	UC Davis	homozygote	0.997751	normal		MGI:1930088	56708	Clcf1	TCP	heterozygote	0.988309	normal
MGI:107716	17909	Myo10	WTSI	homozygote	1.00885	normal		MGI:1913506	66256	Ssr2	WTSI	heterozygote	1.0015	normal		MGI:1926119	228026	Pdk1	UC Davis	homozygote	0.997751	normal		MGI:2388708	67928	Abca14	TCP	homozygote	0.988323	normal
MGI:1316742	16858	Lgals7	WTSI	homozygote	1.00892	normal		MGI:1925662	78412	3110062M04Rik	UC Davis	homozygote	1.00177	normal		MGI:109331	18230	Nxn	MRC Harwell	heterozygote	0.998087	normal		MGI:1929865	59027	Nampt	UC Davis	heterozygote	0.98833	normal
MGI:1924107	76857	Spopl	WTSI	homozygote	1.00902	normal		MGI:101784	18008	Nes	JAX	homozygote	1.00181	normal		MGI:97513	18550	Furin	MRC Harwell	heterozygote	0.998088	normal		MGI:1921701	74451	Pgs1	HMGU	heterozygote	0.988569	normal
MGI:1858418	51801	Ramp1	MRC Harwell	homozygote	1.00906	normal		MGI:2181068	75753	Klf17	WTSI	homozygote	1.00208	normal		MGI:107436	320873	Cdh10	UC Davis	homozygote	0.998452	normal		MGI:2442146	214063	Dnajc16	JAX	heterozygote	0.988602	normal
MGI:2182928	224792	Adgrf5	TCP	homozygote	1.0091	normal		MGI:1925201	77951	Cyp20a1	WTSI	homozygote	1.00267	normal		MGI:1859162	50849	Rnf10	UC Davis	heterozygote	0.998452	normal		MGI:2444990	225152	Gjd4	JAX	homozygote	0.988602	normal
MGI:1351661	622402	Akr1c12	NING	homozygote	1.00934	normal		MGI:1921660	74410	Ttll11	WTSI	homozygote	1.00305	normal		MGI:1919019	71769	Bbs10	JAX	heterozygote	0.998508	normal		MGI:1916299	69049	Cml5	MRC Harwell	homozygote	0.988602	normal
MGI:109347	17022	Lum	UC Davis	heterozygote	1.00974	normal		MGI:1921256	74006	Dnm1l	ICS	heterozygote	1.00315	normal		MGI:106441	360216	Zranb1	WTSI	homozygote	0.998521	normal		MGI:1914797	67547	Slc39a8	MRC Harwell	heterozygote	0.988602	normal
MGI:3576783	268465	Eme1	BCM	homozygote	1.01008	normal		MGI:2685625	332175	Zdhhc23	UC Davis	homozygote	1.00323	normal		MGI:2153480	140494	Atp6v0a4	RBRC	heterozygote	0.99919	normal		MGI:3576783	268465	Eme1	BCM	homozygote	0.988857	normal
MGI:1915326	108671	Dnajc9	JAX	heterozygote	1.01015	normal		MGI:1921690	74440	Cmip	WTSI	heterozygote	1.00324	normal		MGI:2385958	235312	C1qtnf5	JAX	homozygote	0.999896	normal		MGI:3588190	380701	Slc47a2	UC Davis	homozygote	0.989197	normal
MGI:1922814	75564	Rsph9	TCP	heterozygote	1.01029	normal		MGI:2442220	319535	Zfp182	WTSI	homozygote_hemizygote	1.00324	normal		MGI:1206586	104416	Bap1	WTSI	heterozygote	0.999926	normal		MGI:2444286	195018	Zzef1	UC Davis	homozygote	0.989486	normal
MGI:1101781	13710	Elf3	UC Davis	heterozygote	1.01051	normal		MGI:109331	18230	Nxn	HMGU	heterozygote	1.00337	normal		MGI:1917946	70696	3830417A13Rik	WTSI	homozygote_hemizygote	0.999943	normal		MGI:1915268	68018	Col4a3bp	WTSI	heterozygote	0.989811	normal
MGI:2444415	320635	Cyb5r2	MRC Harwell	homozygote	1.01167	normal		MGI:2385191	229906	Gtf2b	TCP	heterozygote	1.00354	normal		MGI:1914450	67200	Ccdc77	WTSI	homozygote	0.999943	normal		MGI:1346863	26414	Mapk10	WTSI	homozygote	0.989827	normal
MGI:2685233	211612	Ptchd1	ICS	homozygote_hemizygote	1.01175	normal		MGI:109618	11966	Atp6v1b2	TCP	heterozygote	1.00379	normal		MGI:1914978	67728	Dph2	WTSI	heterozygote	0.999943	normal		MGI:2685062	241112	Catip	WTSI	homozygote	0.989842	normal
MGI:2137431	228801	Bpifb1	WTSI	homozygote	1.01244	normal		MGI:1922257	75007	Fam63a	MRC Harwell	homozygote	1.00388	normal		MGI:1924015	109154	Mlec	WTSI	homozygote	0.999943	normal		MGI:1920920	73670	Defb30	WTSI	homozygote	0.989842	normal
MGI:2155345	140709	Col26a1	TCP	homozygote	1.01256	normal		MGI:1923987	76737	Creld2	MRC Harwell	homozygote	1.00411	normal		MGI:1924076	76826	Nubpl	WTSI	heterozygote	0.999943	normal		MGI:1918662	71412	Dhrs2	WTSI	homozygote	0.989842	normal
MGI:1923930	229722	5330417C22Rik	ICS	heterozygote	1.01281	normal		MGI:1328326	22403	Wisp2	UC Davis	homozygote	1.00457	normal		MGI:2144157	216825	Usp22	WTSI	heterozygote	0.999943	normal		MGI:1917278	70028	Dopey2	WTSI	homozygote	0.989842	normal
MGI:88599	13089	Cyp2b13	WTSI	homozygote	1.0132	normal		MGI:1341907	14221	Fjx1	UC Davis	homozygote	1.00506	normal		MGI:1916706	69456	Commd10	WTSI	heterozygote	0.999961	normal		MGI:1330861	13175	Dclk1	WTSI	heterozygote	0.989858	normal
MGI:107688	16569	Kif3b	WTSI	heterozygote	1.01339	normal		MGI:3648473	244556	Zfp791	WTSI	homozygote	1.00528	normal		MGI:1914361	67111	Naaa	WTSI	homozygote	0.999961	normal		MGI:1860775	56249	Actr8	JAX	heterozygote	0.989908	normal
MGI:1340024	107747	Aldh1l1	HMGU	homozygote	1.01361	normal		MGI:95802	76282	Gpt	UC Davis	homozygote	1.0053	normal		MGI:1340031	18038	Nfkbil1	WTSI	homozygote	0.999978	normal		MGI:2385115	226791	Lyplal1	MRC Harwell	homozygote	0.990038	normal
MGI:2181053	246738	Dnajc28	JAX	homozygote	1.01386	normal		MGI:1309469	12373	Casq2	TCP	heterozygote	1.00558	normal		MGI:1202879	21416	Tcf7l2	WTSI	heterozygote	0.999978	normal		MGI:1338015	20661	Sort1	MRC Harwell	heterozygote	0.990278	normal
MGI:1923707	76457	Ccdc134	WTSI	heterozygote	1.01399	normal		MGI:2443470	217038	Mrm1	WTSI	homozygote	1.00566	normal		MGI:99161	22658	Pcgf2	UC Davis	heterozygote	1.00055	normal		MGI:3528602	630952	Ang6	UC Davis	homozygote	0.990641	normal
MGI:3045266	330554	Fan1	UC Davis	homozygote	1.01411	normal		MGI:99433	11843	Arf4	UC Davis	heterozygote	1.00567	normal		MGI:894323	19386	Ranbp2	UC Davis	heterozygote	1.00055	normal		MGI:1328360	13496	Arid3a	JAX	heterozygote	0.991214	normal
MGI:1927594	64294	Itm2c	TCP	homozygote	1.01465	normal		MGI:1922831	75581	Yipf7	WTSI	homozygote	1.00642	normal		MGI:1328357	22248	Unc119	UC Davis	homozygote	1.00055	normal		MGI:95626	14409	Gabrr2	UC Davis	homozygote	0.991219	normal
MGI:108011	18291	Nobox	TCP	heterozygote	1.01519	normal		MGI:1923029	228602	4930402H24Rik	TCP	homozygote	1.00659	normal		MGI:1340024	107747	Aldh1l1	HMGU	homozygote	1.0006	normal		MGI:98181	20135	Rrm2	BCM	heterozygote	0.991383	normal
MGI:1312922	12364	Casp12	WTSI	homozygote	1.01533	normal		MGI:1921337	74087	Slc7a13	UC Davis	homozygote	1.00676	normal		MGI:2142246	101869	Unc45a	HMGU	heterozygote	1.00126	normal		MGI:1923401	225659	Cep76	BCM	homozygote	0.991698	normal
MGI:1932411	81907	Tmem108	ICS	homozygote	1.01546	normal		MGI:103180	106795	Tcf19	TCP	homozygote	1.00693	normal		MGI:1890215	57751	Rnf25	JAX	homozygote	1.00128	normal		MGI:88121	11998	Avp	MRC Harwell	heterozygote	0.991953	normal
MGI:2138811	98828	Cdc123	HMGU	heterozygote	1.01548	normal		MGI:101863	11676	Aldoc	UC Davis	homozygote	1.00701	normal		MGI:2139535	97031	Tprn	JAX	homozygote	1.00128	normal		MGI:1196217	382117	Tcaim	MRC Harwell	homozygote	0.991954	normal
MGI:95568	14275	Folr1	UC Davis	heterozygote	1.01577	normal		MGI:1347071	26466	Zfp260	TCP	heterozygote	1.00704	normal		MGI:98852	22117	Tst	UC Davis	homozygote	1.00132	normal		MGI:1330239	13480	Dpm1	WTSI	heterozygote	0.992367	normal
MGI:1342276	76293	Mfap4	TCP	homozygote	1.01578	normal		MGI:3644685	408193	Otud6a	NING	homozygote	1.00732	normal		MGI:1316742	16858	Lgals7	WTSI	homozygote	1.00138	normal		MGI:3588225	434778	Ccdc160	WTSI	homozygote_hemizygote	0.992382	normal
MGI:1261415	20397	Sgpl1	UC Davis	heterozygote	1.01587	normal		MGI:1098282	12279	C9	JAX	homozygote	1.00737	normal		MGI:1921415	74165	Fbxl22	UC Davis	homozygote	1.00139	normal		MGI:2444630	235380	Dmxl2	WTSI	heterozygote	0.992382	normal
MGI:1924122	76872	Ccdc116	UC Davis	homozygote	1.01616	normal		MGI:2179809	246229	Bivm	WTSI	homozygote	1.00797	normal		MGI:109331	18230	Nxn	HMGU	heterozygote	1.00153	normal		MGI:1096566	17344	Pias2	WTSI	homozygote	0.992382	normal
MGI:1859866	107995	Cdc20	JAX	heterozygote	1.01617	normal		MGI:88068	11839	Areg	MRC Harwell	homozygote	1.00811	normal		MGI:2147616	107260	Otub1	MRC Harwell	heterozygote	1.00157	normal		MGI:97800	19227	Pthlh	WTSI	heterozygote	0.992382	normal
MGI:1916373	69123	Eci3	WTSI	homozygote	1.01678	normal		MGI:1918035	70785	Dennd1c	WTSI	homozygote	1.00826	normal		MGI:1917711	70461	Crtc3	UC Davis	heterozygote	1.00175	normal		MGI:1920563	244585	Rpgrip1l	WTSI	heterozygote	0.992382	normal
MGI:1926027	78777	Enthd2	WTSI	homozygote	1.01708	normal		MGI:1914723	67473	Slc47a1	HMGU	homozygote	1.00863	normal		MGI:2152819	117592	B3galt6	TCP	heterozygote	1.00227	normal		MGI:1913311	66061	Tctex1d2	WTSI	homozygote	0.992382	normal
MGI:1914416	67166	Arl8b	TCP	heterozygote	1.01735	normal		MGI:1914824	67574	Alg13	WTSI	homozygote_hemizygote	1.00864	normal		MGI:1096879	14297	Fxn	JAX	heterozygote	1.00267	normal		MGI:1913955	66705	Dnase1l2	JAX	homozygote	0.99252	normal
MGI:1920597	73347	Cldn34b2	WTSI	homozygote_hemizygote	1.01741	normal		MGI:1913612	66362	Exosc3	UC Davis	heterozygote	1.00865	normal		MGI:1918867	71617	9130011E15Rik	WTSI	heterozygote	1.00282	normal		MGI:2152819	117592	B3galt6	TCP	heterozygote	0.993159	normal
MGI:1333782	18807	Pld3	WTSI	homozygote	1.01769	normal		MGI:1336885	12523	Cd84	JAX	homozygote	1.0089	normal		MGI:1914681	233918	4933402N03Rik	WTSI	homozygote	1.00284	normal		MGI:3039628	237926	Rsad1	TCP	homozygote	0.993167	normal
MGI:1098267	18293	Ogdh	WTSI	heterozygote	1.01771	normal		MGI:1929114	56707	Zfp111	UC Davis	homozygote	1.00902	normal		MGI:1920832	73582	Camkmt	WTSI	homozygote	1.00284	normal		MGI:2684894	195727	Nhs	TCP	homozygote_hemizygote	0.993173	normal
MGI:1919570	72320	Kif1bp	WTSI	heterozygote	1.01771	normal		MGI:1919391	72141	Adpgk	WTSI	homozygote	1.00932	normal		MGI:1923549	76299	Erp44	WTSI	heterozygote	1.00284	normal		MGI:2448567	244059	Chd2	TCP	homozygote	0.993186	normal
MGI:88340	12507	Cd5	UC Davis	homozygote	1.01809	normal		MGI:108384	12227	Btg2	JAX	homozygote	1.00936	normal		MGI:1352751	29862	Ninj2	WTSI	homozygote	1.00284	normal		MGI:2670984	270802	BC048403	NING	homozygote	0.993435	normal
MGI:95496	14127	Fcer1g	UC Davis	homozygote	1.01834	normal		MGI:88393	12648	Chd1	TCP	heterozygote	1.00936	normal		MGI:2146443	268880	Xxylt1	WTSI	homozygote	1.00284	normal		MGI:1916222	68972	Tatdn3	WTSI	homozygote	0.993657	normal
MGI:1919684	72434	Lypd3	TCP	heterozygote	1.01839	normal		MGI:1338892	18600	Padi2	UC Davis	heterozygote	1.00956	normal		MGI:1926027	78777	Enthd2	WTSI	homozygote	1.00286	normal		MGI:2447076	269152	Kif26b	JAX	heterozygote	0.993825	normal
MGI:2667185	360013	Myo18a	TCP	heterozygote	1.01856	normal		MGI:1338017	12069	Bex2	HMGU	homozygote_hemizygote	1.00961	normal		MGI:109331	18230	Nxn	WTSI	heterozygote	1.00286	normal		MGI:99917	20512	Slc1a3	JAX	heterozygote	0.994012	normal
MGI:2682305	233532	Rsf1	TCP	heterozygote	1.01858	normal		MGI:2685628	332579	Card9	WTSI	homozygote	1.00971	normal		MGI:102928	20888	Sult1c1	WTSI	homozygote	1.00286	normal		MGI:2443778	207686	Cfap69	UC Davis	homozygote	0.994109	normal
MGI:108520	14366	Fzd4	UC Davis	heterozygote	1.01899	normal		MGI:1931838	56320	Dbn1	TCP	heterozygote	1.00985	normal		MGI:2442218	212706	N4bp3	UC Davis	homozygote	1.00296	normal		MGI:1346871	26400	Map2k7	WTSI	heterozygote	0.994922	normal
MGI:2138939	98956	Nat10	WTSI	heterozygote	1.01926	normal		MGI:1098686	217353	Tmc6	WTSI	homozygote	1.01	normal		MGI:1914081	69008	Cab39l	MRC Harwell	homozygote	1.00331	normal		MGI:2429554	170761	Pdzd3	WTSI	homozygote	0.994953	normal
MGI:1926102	243937	Zfp536	JAX	heterozygote	1.01941	normal		MGI:2385276	233107	Kctd15	TCP	heterozygote	1.01008	normal		MGI:1858233	53885	Nphp1	UC Davis	homozygote	1.00336	normal		MGI:1098686	217353	Tmc6	WTSI	homozygote	0.994953	normal
MGI:1927244	64143	Ralb	WTSI	homozygote	1.01957	normal		MGI:1351869	216134	Pdxk	WTSI	heterozygote	1.0101	normal		MGI:1915509	68259	Ift80	WTSI	heterozygote	1.00358	normal		MGI:1353467	30785	Cttnbp2	WTSI	homozygote	0.994969	normal
MGI:1914388	67138	Herc6	NING	homozygote	1.01976	normal		MGI:1918662	71412	Dhrs2	WTSI	homozygote	1.01019	normal		MGI:1309515	14860	Gsta4	HMGU	homozygote	1.00369	normal		MGI:3041226	57373	Akip1	JAX	homozygote	0.995131	normal
MGI:96763	16832	Ldhb	WTSI	homozygote	1.01989	normal		MGI:1918614	108829	Jmjd1c	WTSI	heterozygote	1.0102	normal		MGI:1931838	56320	Dbn1	WTSI	heterozygote	1.00428	normal		MGI:2685307	243529	H1fx	JAX	homozygote	0.995131	normal
MGI:1913558	66308	Mplkip	UC Davis	homozygote	1.02001	normal		MGI:2448555	236848	BC023829	WTSI	homozygote_hemizygote	1.01037	normal		MGI:1919594	72344	Usp36	NING	heterozygote	1.00432	normal		MGI:98715	21821	Ift88	JAX	heterozygote	0.995131	normal
MGI:1338944	11479	Acvr1b	TCP	heterozygote	1.02028	normal		MGI:97137	17523	Mpo	MRC Harwell	homozygote	1.01048	normal		MGI:1914536	67286	Ift22	UC Davis	homozygote	1.00476	normal		MGI:1933112	80291	Rilpl2	JAX	homozygote	0.995131	normal
MGI:1915098	67848	Ddx55	WTSI	heterozygote	1.02081	normal		MGI:2687005	230514	Leprot	WTSI	homozygote	1.01052	normal		MGI:97384	18212	Ntrk2	MRC Harwell	heterozygote	1.00505	normal		MGI:2442600	208936	Adamts18	UC Davis	homozygote	0.995265	normal
MGI:2448556	236920	Stard8	WTSI	homozygote_hemizygote	1.02096	normal		MGI:2443671	320256	Dlec1	HMGU	homozygote	1.01093	normal		MGI:109544	11630	Aim1	TCP	heterozygote	1.00533	normal		MGI:1328316	12522	Cd83	UC Davis	homozygote	0.995265	normal
MGI:1351481	27273	Pdk4	UC Davis	homozygote	1.0213	normal		MGI:2660692	232371	C1rl	MRC Harwell	homozygote	1.01116	normal		MGI:102556	21387	Tbx4	TCP	heterozygote	1.00533	normal		MGI:1920260	73010	Gpr22	MRC Harwell	homozygote	0.995304	normal
MGI:1915459	68209	Rnaseh2c	WTSI	heterozygote	1.02147	normal		MGI:108072	22034	Traf6	WTSI	heterozygote	1.01124	normal		MGI:1916419	69169	Fcmr	TCP	homozygote	1.00533	normal		MGI:1921620	74370	Rptor	MRC Harwell	heterozygote	0.995304	normal
MGI:1919129	433256	Acsl5	UC Davis	homozygote	1.02168	normal		MGI:2135548	93672	Il24	JAX	homozygote	1.01168	normal		MGI:1341907	14221	Fjx1	UC Davis	homozygote	1.00536	normal		MGI:1929691	65221	Slc15a3	MRC Harwell	homozygote	0.995304	normal
MGI:2386851	233046	Rasgrp4	WTSI	homozygote	1.02188	normal		MGI:1922032	74782	Glt8d2	WTSI	homozygote	1.01183	normal		MGI:102657	216150	Cdc34	JAX	heterozygote	1.00545	normal		MGI:2664668	76645	Pkd1l2	MRC Harwell	homozygote	0.995305	normal
MGI:1344351	23859	Dlg2	WTSI	homozygote	1.02223	normal		MGI:1921895	74645	Fam46c	WTSI	heterozygote	1.01193	normal		MGI:1916469	69219	Ddah1	WTSI	homozygote	1.0057	normal		MGI:2442409	269109	Dpp10	TCP	homozygote	0.995604	normal
MGI:99187	22702	Zfp42	JAX	heterozygote	1.02226	normal		MGI:95667	231044	Gbx1	MRC Harwell	homozygote	1.01209	normal		MGI:99676	210044	Adcy2	WTSI	homozygote	1.00572	normal		MGI:2442488	319655	Podxl2	UC Davis	homozygote	0.996421	normal
MGI:2679260	241324	Crb2	WTSI	heterozygote	1.02235	normal		MGI:1921395	74145	F13a1	UC Davis	homozygote	1.01279	normal		MGI:1270860	18828	Plscr2	WTSI	homozygote	1.00572	normal		MGI:1927237	70737	Cgn	JAX	heterozygote	0.996437	normal
MGI:1347343	22225	Usp5	WTSI	heterozygote	1.02252	normal		MGI:1206586	104416	Bap1	WTSI	heterozygote	1.01289	normal		MGI:2444110	208449	Sgms1	WTSI	homozygote	1.00572	normal		MGI:1274790	11685	Alox12e	WTSI	homozygote	0.996618	normal
MGI:1350924	27056	Irf5	WTSI	homozygote	1.02315	normal		MGI:1096566	17344	Pias2	WTSI	homozygote	1.01299	normal		MGI:2443470	217038	Mrm1	WTSI	homozygote	1.00574	normal		MGI:1336167	19079	Prkab1	BCM	homozygote	0.996671	normal
MGI:1913367	66117	1110001J03Rik	BCM	heterozygote	1.02321	normal		MGI:97879	19662	Rbp4	UC Davis	homozygote	1.01334	normal		MGI:1313312	13992	Khdrbs3	HMGU	homozygote	1.00656	normal		MGI:99604	14179	Fgf8	MRC Harwell	heterozygote	0.99698	normal
MGI:1922730	75480	1700003F12Rik	TCP	heterozygote	1.02325	normal		MGI:1915326	108671	Dnajc9	JAX	heterozygote	1.01352	normal		MGI:1917825	70575	Gfod2	MRC Harwell	heterozygote	1.0068	normal		MGI:2387006	209047	Gipc3	JAX	homozygote	0.997163	normal
MGI:3605071	241525	Ypel4	WTSI	homozygote	1.02393	normal		MGI:2685692	330921	Pate2	UC Davis	homozygote	1.01364	normal		MGI:2135607	93759	Sirt1	MRC Harwell	heterozygote	1.0068	normal		MGI:1915625	68375	Ndufa8	HMGU	heterozygote	0.997265	normal
MGI:3036236	331532	Tceal5	WTSI	homozygote_hemizygote	1.02399	normal		MGI:97520	18563	Pcx	MRC Harwell	heterozygote	1.0137	normal		MGI:1316648	66395	Ahnak	MRC Harwell	heterozygote	1.0068	normal		MGI:1917682	70432	Rufy2	WTSI	homozygote	0.997478	normal
MGI:1351345	14823	Grm8	WTSI	homozygote	1.02404	normal		MGI:1276578	14582	Gfi1b	MRC Harwell	heterozygote	1.01404	normal		MGI:2152836	117590	Asb10	JAX	homozygote	1.00684	normal		MGI:1928738	57279	Slc25a20	WTSI	heterozygote	0.997478	normal
MGI:1923566	109065	Dnaaf2	JAX	heterozygote	1.02411	normal		MGI:105975	14962	Cfb	JAX	homozygote	1.01412	normal		MGI:104723	14180	Fgf9	JAX	heterozygote	1.00684	normal		MGI:3648209	433632	Gm5544	WTSI	heterozygote	0.997493	normal
MGI:2387995	217718	Nek9	WTSI	heterozygote	1.02421	normal		MGI:1101760	12121	Bicd1	UC Davis	homozygote	1.01449	normal		MGI:1924093	76843	Dtl	NING	heterozygote	1.00744	normal		MGI:1922114	74864	4930449E01Rik	WTSI	homozygote	0.997509	normal
MGI:104539	103161	Apof	UC Davis	homozygote	1.02497	normal		MGI:1915755	68505	Vps51	WTSI	heterozygote	1.01452	normal		MGI:103292	19331	Rab19	ICS	homozygote	1.00776	normal		MGI:2148491	113868	Acaa1a	WTSI	homozygote	0.997509	normal
MGI:1915755	68505	Vps51	WTSI	heterozygote	1.02527	normal		MGI:1890391	83554	Fstl3	UC Davis	homozygote	1.01452	normal		MGI:98737	21825	Thbs1	UC Davis	homozygote	1.00776	normal		MGI:1918190	223453	Dap	WTSI	homozygote	0.997509	normal
MGI:95684	14560	Gdf10	UC Davis	homozygote	1.02541	normal		MGI:1932127	56299	Fkbpl	UC Davis	heterozygote	1.01459	normal		MGI:2668347	230558	C8a	TCP	homozygote	1.00799	normal		MGI:3045338	327747	Mettl24	WTSI	homozygote	0.997524	normal
MGI:2385191	229906	Gtf2b	TCP	heterozygote	1.02544	normal		MGI:1309515	14860	Gsta4	HMGU	homozygote	1.01464	normal		MGI:1923275	76025	Cant1	HMGU	heterozygote	1.00801	normal		MGI:1915747	68497	Arel1	NING	homozygote	0.99765	normal
MGI:1920223	72973	Fbxo47	WTSI	homozygote	1.02547	normal		MGI:1861729	56325	Abcb9	TCP	homozygote	1.0149	normal		MGI:1931250	72310	Nkg7	UC Davis	homozygote	1.00803	normal		MGI:2151110	116847	Prelp	UC Davis	homozygote	0.9983	normal
MGI:1920884	73634	1700125H20Rik	BCM	homozygote	1.02582	normal		MGI:99960	14030	Ewsr1	TCP	heterozygote	1.01492	normal		MGI:97770	19125	Prodh	UC Davis	homozygote	1.00803	normal		MGI:1353498	18674	Slc25a3	UC Davis	heterozygote	0.9983	normal
MGI:1859162	50849	Rnf10	BCM	homozygote	1.02591	normal		MGI:107927	19877	Rock1	TCP	heterozygote	1.01505	normal		MGI:1098222	19711	Resp18	JAX	homozygote	1.00823	normal		MGI:1328326	22403	Wisp2	UC Davis	homozygote	0.998502	normal
MGI:1916577	69327	1700007K13Rik	WTSI	homozygote	1.02594	normal		MGI:5546359	102443350	Xndc1	WTSI	homozygote	1.01511	normal		MGI:94869	13176	Dcc	TCP	heterozygote	1.00838	normal		MGI:1924285	77035	Kdm8	MRC Harwell	heterozygote	0.998655	normal
MGI:2142246	101869	Unc45a	HMGU	heterozygote	1.0263	normal		MGI:109384	11910	Atf3	MRC Harwell	homozygote	1.01531	normal		MGI:1315204	53945	Slc40a1	MRC Harwell	heterozygote	1.00854	normal		MGI:2675377	243874	Nlrp9b	MRC Harwell	homozygote	0.998657	normal
MGI:2685615	330483	Ceacam16	JAX	homozygote	1.0263	normal		MGI:2653863	227289	Gpbar1	UC Davis	homozygote	1.01565	normal		MGI:2389216	105355	Slc17a3	MRC Harwell	homozygote	1.00854	normal		MGI:103075	22390	Wee1	TCP	heterozygote	0.998766	normal
MGI:1354910	12703	Socs1	UC Davis	heterozygote	1.02643	normal		MGI:1916082	68832	Ldah	HMGU	homozygote	1.01574	normal		MGI:2385297	233979	Tpcn2	MRC Harwell	homozygote	1.00854	normal		MGI:1316742	16858	Lgals7	WTSI	homozygote	0.998779	normal
MGI:2385299	234130	Dkk4	UC Davis	homozygote	1.02656	normal		MGI:1929185	64931	Izumo1r	RBRC	homozygote	1.01579	normal		MGI:2444067	217430	Pqlc3	WTSI	homozygote	1.00858	normal		MGI:1923800	52504	Cenpo	JAX	heterozygote	0.999049	normal
MGI:2140179	242418	Dcaf10	JAX	homozygote	1.02719	normal		MGI:2685062	241112	Catip	WTSI	homozygote	1.01588	normal		MGI:2653690	347722	Agap1	WTSI	homozygote	1.0086	normal		MGI:2139080	241688	Dzank1	UC Davis	homozygote	0.999311	normal
MGI:1931148	56520	Nme4	WTSI	homozygote	1.02733	normal		MGI:1917967	70717	Medag	WTSI	homozygote	1.01655	normal		MGI:1914318	67068	Dynlrb1	WTSI	heterozygote	1.0086	normal		MGI:1913746	66496	Ppdpf	UC Davis	homozygote	0.999311	normal
MGI:1924134	76884	Cyfip2	WTSI	heterozygote	1.02796	normal		MGI:1354744	230903	Fbxo44	UC Davis	homozygote	1.01668	normal		MGI:1917672	70422	Ints2	WTSI	heterozygote	1.0086	normal		MGI:3629975	406222	Krt74	MRC Harwell	homozygote	0.999612	normal
MGI:1930124	55938	Apom	UC Davis	homozygote	1.02798	normal		MGI:2449119	232345	A2m	TCP	homozygote	1.01671	normal		MGI:1918345	109242	Kif24	WTSI	homozygote	1.0086	normal		MGI:1914393	67143	Ikzf5	RBRC	homozygote	0.999867	normal
MGI:99422	19400	Rapsn	MRC Harwell	heterozygote	1.02821	normal		MGI:107403	12747	Clk1	WTSI	homozygote	1.01724	normal		MGI:1913524	66274	Lyrm9	WTSI	homozygote	1.0086	normal		MGI:1858213	53895	Clpp	WTSI	homozygote	1.00005	normal
MGI:1098713	52552	Parp8	JAX	homozygote	1.02821	normal		MGI:2138198	98303	D630023F18Rik	WTSI	homozygote	1.01753	normal		MGI:1922831	75581	Yipf7	WTSI	homozygote	1.0086	normal		MGI:88609	13112	Cyp3a11	WTSI	homozygote	1.00005	normal
MGI:2681839	224805	Aars2	NING	heterozygote	1.02824	normal		MGI:1922863	75613	Med25	ICS	heterozygote	1.01794	normal		MGI:2181962	171168	Acer1	WTSI	homozygote	1.00862	normal		MGI:1927243	56044	Rala	WTSI	heterozygote	1.00005	normal
MGI:1918970	71720	Osbpl3	WTSI	homozygote	1.02826	normal		MGI:1858420	51812	Mcrs1	JAX	heterozygote	1.0185	normal		MGI:102683	14786	Grb7	WTSI	homozygote	1.00862	normal		MGI:1206586	104416	Bap1	WTSI	heterozygote	1.00006	normal
MGI:2444401	320632	Snrnp200	MRC Harwell	heterozygote	1.02848	normal		MGI:1339467	20200	S100a6	UC Davis	heterozygote	1.01857	normal		MGI:2136018	93735	Wnt16	WTSI	heterozygote	1.00862	normal		MGI:2384790	208836	Fanci	WTSI	heterozygote	1.00006	normal
MGI:94852	102644	Oaf	WTSI	homozygote	1.02857	normal		MGI:1347522	26565	Pla2g10	HMGU	homozygote	1.01861	normal		MGI:2140179	242418	Dcaf10	JAX	homozygote	1.00942	normal		MGI:1917630	70380	Mospd1	WTSI	homozygote_hemizygote	1.00006	normal
MGI:1927369	57782	Rbak	WTSI	homozygote	1.02888	normal		MGI:2139080	241688	Dzank1	UC Davis	homozygote	1.01863	normal		MGI:3588194	383491	Prdm14	BCM	homozygote	1.01009	normal		MGI:3712553	627009	Gm13125	WTSI	homozygote	1.00008	normal
MGI:2443685	244234	5830411N06Rik	UC Davis	homozygote	1.02913	normal		MGI:1923401	225659	Cep76	BCM	homozygote	1.01875	normal		MGI:2675492	246747	Adig	UC Davis	homozygote	1.01016	normal		MGI:102928	20888	Sult1c1	WTSI	homozygote	1.00008	normal
MGI:97879	19662	Rbp4	UC Davis	homozygote	1.02929	normal		MGI:2180509	246696	Slc25a28	WTSI	homozygote	1.01879	normal		MGI:109545	11536	Gpr182	UC Davis	homozygote	1.01016	normal		MGI:1888999	57875	Angptl4	MRC Harwell	homozygote	1.00033	normal
MGI:88393	12648	Chd1	TCP	heterozygote	1.02939	normal		MGI:2144585	104681	Slc16a6	WTSI	homozygote	1.01934	normal		MGI:2385276	233107	Kctd15	TCP	heterozygote	1.01066	normal		MGI:105937	12630	Cfi	MRC Harwell	homozygote	1.00033	normal
MGI:1341155	104174	Gldc	WTSI	heterozygote	1.02952	normal		MGI:1345162	23792	Adam23	MRC Harwell	heterozygote	1.01962	normal		MGI:1859214	54128	Pmm2	TCP	heterozygote	1.01066	normal		MGI:3642995	240916	Vsig8	JAX	homozygote	1.00036	normal
MGI:98640	21645	Tcte1	WTSI	homozygote	1.02963	normal		MGI:1922730	75480	1700003F12Rik	TCP	heterozygote	1.01967	normal		MGI:2687035	330450	Far2	JAX	homozygote	1.01101	normal		MGI:96623	16438	Itpr1	TCP	heterozygote	1.00046	normal
MGI:2442146	214063	Dnajc16	JAX	heterozygote	1.02974	normal		MGI:3576625	378460	Pram1	MRC Harwell	homozygote	1.01982	normal		MGI:1328337	18392	Orc1	JAX	heterozygote	1.01101	normal		MGI:98894	22227	Ucp1	HMGU	homozygote	1.00082	normal
MGI:88460	12834	Col6a2	UC Davis	homozygote	1.03025	normal		MGI:1915230	67980	Gnpda2	UC Davis	homozygote	1.02029	normal		MGI:2446133	214424	Parp16	JAX	homozygote	1.01101	normal		MGI:1345189	104349	Zfp119a	HMGU	homozygote	1.00091	normal
MGI:2661187	233335	Synm	UC Davis	homozygote	1.03067	normal		MGI:1920591	73341	Arhgef6	TCP	homozygote_hemizygote	1.0203	normal		MGI:1346878	26410	Map3k8	UC Davis	homozygote	1.01106	normal		MGI:2145316	105245	Txndc5	UC Davis	homozygote	1.00104	normal
MGI:3041159	214704	Iqub	UC Davis	homozygote	1.03069	normal		MGI:1924876	77626	Smpd4	WTSI	heterozygote	1.02051	normal		MGI:1859152	53357	Pla2g6	WTSI	homozygote	1.01112	normal		MGI:1934157	56542	Ick	UC Davis	homozygote	1.00115	normal
MGI:1916238	68988	Prpf31	NING	heterozygote	1.03071	normal		MGI:109331	18230	Nxn	ICS	heterozygote	1.02053	normal		MGI:1926142	78892	Crispld2	TCP	heterozygote	1.01141	normal		MGI:1342278	22249	Unc13b	UC Davis	heterozygote	1.00133	normal
MGI:2136957	94040	Clmn	TCP	homozygote	1.03074	normal		MGI:1921713	74463	Exoc3l2	WTSI	homozygote	1.0208	normal		MGI:2139054	277463	Gpr107	WTSI	heterozygote	1.01146	normal		MGI:1352493	29810	Bag3	MRC Harwell	heterozygote	1.00153	normal
MGI:2670981	240595	Kcnv2	WTSI	homozygote	1.03076	normal		MGI:2159407	142682	Zcchc14	WTSI	heterozygote	1.02099	normal		MGI:1926788	56369	Apip	WTSI	homozygote	1.01148	normal		MGI:1277106	14762	Gpr33	MRC Harwell	homozygote	1.00201	normal
MGI:2154240	140571	Plxnb3	WTSI	homozygote_hemizygote	1.03107	normal		MGI:2684079	233081	Ffar1	UC Davis	homozygote	1.02101	normal		MGI:2448555	236848	BC023829	WTSI	homozygote_hemizygote	1.01148	normal		MGI:103014	16168	Il15	MRC Harwell	homozygote	1.00201	normal
MGI:1346872	26401	Map3k1	WTSI	heterozygote	1.03125	normal		MGI:1289192	66153	Fbxo36	NING	homozygote	1.02107	normal		MGI:1309993	16660	Krt31	WTSI	homozygote	1.01148	normal		MGI:1336167	19079	Prkab1	MRC Harwell	homozygote	1.00201	normal
MGI:102556	21387	Tbx4	TCP	heterozygote	1.03132	normal		MGI:1342276	76293	Mfap4	TCP	homozygote	1.02113	normal		MGI:1921138	69312	Ppp1r42	WTSI	homozygote	1.01148	normal		MGI:97401	18261	Ocm	WTSI	homozygote	1.0026	normal
MGI:2450574	338374	Ifnl3	JAX	homozygote	1.03165	normal		MGI:1920703	73453	1700067K01Rik	WTSI	heterozygote	1.02127	normal		MGI:2384936	216892	Spns2	WTSI	homozygote	1.01148	normal		MGI:2446237	233405	Vps33b	WTSI	heterozygote	1.0026	normal
MGI:1278328	13437	Dnpep	WTSI	homozygote	1.032	normal		MGI:1915747	68497	Arel1	NING	homozygote	1.02133	normal		MGI:1913506	66256	Ssr2	WTSI	heterozygote	1.01148	normal		MGI:1916865	104886	Rab15	WTSI	homozygote	1.00262	normal
MGI:3619267	723830	Mir28a	NING	homozygote	1.03212	normal		MGI:109147	18430	Oxtr	RBRC	homozygote	1.02184	normal		MGI:1098826	227683	Coq4	WTSI	heterozygote	1.0115	normal		MGI:1926232	225027	Srsf7	WTSI	heterozygote	1.00262	normal
MGI:1309469	12373	Casq2	TCP	heterozygote	1.03234	normal		MGI:1916998	69748	Aldh16a1	WTSI	homozygote	1.02215	normal		MGI:1915076	67826	Snap47	WTSI	homozygote	1.0115	normal		MGI:101835	22030	Traf2	WTSI	heterozygote	1.00262	normal
MGI:1196431	71007	D7Ertd443e	WTSI	homozygote	1.03247	normal		MGI:1923992	76742	Snx27	UC Davis	heterozygote	1.02241	normal		MGI:1919912	72662	Dis3	HMGU	heterozygote	1.01152	normal		MGI:1929185	64931	Izumo1r	WTSI	homozygote	1.00262	normal
MGI:101938	17350	Mlh1	MRC Harwell	homozygote	1.03265	normal		MGI:1919301	72823	Pard3b	HMGU	homozygote	1.02242	normal		MGI:1914430	67180	Yipf5	ICS	heterozygote	1.01165	normal		MGI:1914249	66999	Med28	UC Davis	heterozygote	1.00336	normal
MGI:99685	20191	Ryr2	MRC Harwell	heterozygote	1.03278	normal		MGI:1920597	73347	Cldn34b2	WTSI	homozygote_hemizygote	1.02245	normal		MGI:2150302	114874	Ddhd1	WTSI	homozygote	1.01196	normal		MGI:2685728	380709	Spata22	UC Davis	homozygote	1.00336	normal
MGI:108027	13924	Ptprv	TCP	homozygote	1.03287	normal		MGI:1914502	67252	Cap2	HMGU	heterozygote	1.02246	normal		MGI:104688	12828	Col4a3	MRC Harwell	homozygote	1.01202	normal		MGI:2442675	319758	Rfx7	MRC Harwell	heterozygote	1.00344	normal
MGI:95669	14473	Gc	UC Davis	homozygote	1.03289	normal		MGI:94890	13361	Dhfr	TCP	heterozygote	1.02249	normal		MGI:1923691	76441	Daam2	MRC Harwell	homozygote	1.01202	normal		MGI:1334419	11801	Cd5l	MRC Harwell	homozygote	1.00368	normal
MGI:1928140	64658	Mrps25	JAX	heterozygote	1.03318	normal		MGI:1921661	74411	Plpp6	UC Davis	homozygote	1.02266	normal		MGI:2444336	215384	Fcgbp	MRC Harwell	homozygote	1.01202	normal		MGI:2179276	246104	Rhbdl3	MRC Harwell	heterozygote	1.00368	normal
MGI:1918788	71538	Fbxo9	TCP	homozygote	1.03329	normal		MGI:1924408	217707	Coq6	ICS	heterozygote	1.02293	normal		MGI:1933947	104001	Rtn1	MRC Harwell	homozygote	1.01202	normal		MGI:99915	16780	Lamb3	MRC Harwell	homozygote	1.00387	normal
MGI:2676828	387161	Mir143	NING	heterozygote	1.03354	normal		MGI:107436	320873	Cdh10	UC Davis	homozygote	1.02302	normal		MGI:1918195	70945	Mmrn1	MRC Harwell	homozygote	1.01202	normal		MGI:2182928	224792	Adgrf5	TCP	homozygote	1.00431	normal
MGI:2387215	244373	Erlin2	WTSI	homozygote	1.03388	normal		MGI:95575	14282	Fosb	UC Davis	homozygote	1.02302	normal		MGI:96546	16178	Il1r2	UC Davis	homozygote	1.01212	normal		MGI:1927073	63959	Slc29a1	TCP	homozygote	1.00431	normal
MGI:95281	13605	Ect2	ICS	heterozygote	1.03393	normal		MGI:1923373	76123	Gpsm2	HMGU	heterozygote	1.02308	normal		MGI:1914320	67070	Lsm14a	NING	heterozygote	1.01231	normal		MGI:2384986	218215	Rnf144b	ICS	homozygote	1.00432	normal
MGI:2443432	230700	Foxj3	BCM	homozygote	1.03426	normal		MGI:1931466	80795	Selk	WTSI	homozygote	1.02317	normal		MGI:99403	11541	Adora2b	JAX	homozygote	1.01239	normal		MGI:109321	16775	Lama4	UC Davis	homozygote	1.00437	normal
MGI:98227	20215	Sag	WTSI	homozygote	1.03431	normal		MGI:1926116	109359	Fam175b	WTSI	homozygote	1.02358	normal		MGI:97523	18574	Pde1b	BCM	homozygote	1.01286	normal		MGI:1921637	74387	4932438H23Rik	WTSI	homozygote	1.00517	normal
MGI:1924337	77087	Ankrd11	ICS	heterozygote	1.03461	normal		MGI:2385299	234130	Dkk4	UC Davis	homozygote	1.02377	normal		MGI:91842	110957	D1Pas1	RBRC	homozygote	1.01294	normal		MGI:1277171	13193	Dcx	WTSI	homozygote_hemizygote	1.00517	normal
MGI:108072	22034	Traf6	WTSI	heterozygote	1.0348	normal		MGI:1332671	18685	Phtf1	UC Davis	homozygote	1.02377	normal		MGI:3039607	228812	Pigu	ICS	heterozygote	1.01321	normal		MGI:2442177	319513	Pced1a	WTSI	homozygote	1.00517	normal
MGI:95583	14309	Fshr	NING	homozygote	1.03491	normal		MGI:1347357	93843	Pnck	UC Davis	homozygote_hemizygote	1.02384	normal		MGI:95517	14174	Fgf3	BCM	heterozygote	1.01326	normal		MGI:1202400	20924	Supt5	WTSI	heterozygote	1.00517	normal
MGI:1924106	76856	Catsper3	UC Davis	homozygote	1.03491	normal		MGI:1916865	104886	Rab15	WTSI	homozygote	1.02398	normal		MGI:2181074	170760	Acbd3	HMGU	heterozygote	1.01331	normal		MGI:1923029	228602	4930402H24Rik	TCP	homozygote	1.00534	normal
MGI:107448	17101	Lyst	TCP	homozygote	1.03491	normal		MGI:96702	110308	Krt5	UC Davis	heterozygote	1.02423	normal		MGI:1931139	68458	Ppp1r14a	NING	homozygote	1.0137	normal		MGI:2684139	192775	Kcnh6	UC Davis	homozygote	1.00538	normal
MGI:1919210	71960	Myh14	WTSI	homozygote	1.03509	normal		MGI:1915549	68299	Vps53	WTSI	heterozygote	1.02428	normal		MGI:1202717	19164	Psen1	JAX	heterozygote	1.01418	normal		MGI:1341907	14221	Fjx1	UC Davis	homozygote	1.00567	normal
MGI:3780550	100039707	Mthfsl	HMGU	homozygote	1.03513	normal		MGI:88423	12759	Clu	MRC Harwell	homozygote	1.02462	normal		MGI:2657115	230579	Fam151a	UC Davis	homozygote	1.01422	normal		MGI:2444453	234094	Arhgef10	JAX	homozygote	1.00689	normal
MGI:1920864	73614	Rhox13	WTSI	homozygote_hemizygote	1.03556	normal		MGI:3712553	627009	Gm13125	WTSI	homozygote	1.02474	normal		MGI:1344351	23859	Dlg2	WTSI	homozygote	1.01434	normal		MGI:99474	216869	Arrb2	JAX	homozygote	1.00689	normal
MGI:1922863	75613	Med25	ICS	heterozygote	1.03578	normal		MGI:2443187	320022	Ccdc79	UC Davis	heterozygote	1.02523	normal		MGI:1913435	66185	1110037F02Rik	WTSI	heterozygote	1.01436	normal		MGI:894680	12013	Bach1	JAX	heterozygote	1.00689	normal
MGI:894318	18647	Cdk14	WTSI	homozygote	1.03618	normal		MGI:1261811	17910	Myo15	WTSI	homozygote	1.02534	normal		MGI:1921611	74361	4931429L15Rik	WTSI	homozygote	1.01436	normal		MGI:2181621	239435	Aard	UC Davis	homozygote	1.0074	normal
MGI:1917620	70370	Fbln7	UC Davis	homozygote	1.03645	normal		MGI:1349660	26970	Pla2g2e	HMGU	homozygote	1.0254	normal		MGI:1919305	72055	Slc38a10	WTSI	homozygote	1.01436	normal		MGI:2685107	627191	Syndig1l	UC Davis	homozygote	1.0074	normal
MGI:97847	110157	Raf1	ICS	heterozygote	1.03653	normal		MGI:1860093	56018	Stard10	MRC Harwell	homozygote	1.02546	normal		MGI:2444708	210105	Zfp719	WTSI	homozygote	1.01437	normal		MGI:1202395	17394	Mmp8	JAX	homozygote	1.00761	normal
MGI:1914723	67473	Slc47a1	HMGU	homozygote	1.03731	normal		MGI:1921677	74427	Eaf1	MRC Harwell	heterozygote	1.02549	normal		MGI:1919785	72535	Aldh1b1	WTSI	homozygote	1.01437	normal		MGI:109345	22083	Ctr9	WTSI	heterozygote	1.00771	normal
MGI:2159402	194309	Vps37d	BCM	heterozygote	1.03731	normal		MGI:2684990	403174	Msantd1	UC Davis	homozygote	1.02551	normal		MGI:107684	18845	Plxna2	WTSI	homozygote	1.01437	normal		MGI:1917004	69754	Fbxo7	WTSI	homozygote	1.00773	normal
MGI:99433	11843	Arf4	UC Davis	heterozygote	1.03735	normal		MGI:1098270	16450	Jag2	MRC Harwell	heterozygote	1.02571	normal		MGI:1306812	22685	Zfp239	WTSI	homozygote	1.01437	normal		MGI:1922920	234395	Ushbp1	WTSI	homozygote	1.00773	normal
MGI:1338759	20333	Sec22b	WTSI	heterozygote	1.03774	normal		MGI:1336167	19079	Prkab1	WTSI	homozygote	1.02581	normal		MGI:1927665	64384	Sirt3	WTSI	homozygote	1.01439	normal		MGI:104849	13137	Cd55b	WTSI	homozygote	1.00775	normal
MGI:2384789	208795	Tmem63a	NING	homozygote	1.03795	normal		MGI:1917861	70611	Fbxo33	WTSI	homozygote	1.02609	normal		MGI:2442146	214063	Dnajc16	JAX	heterozygote	1.01517	normal		MGI:1916706	69456	Commd10	WTSI	heterozygote	1.00775	normal
MGI:1343177	76815	Calcoco2	WTSI	homozygote	1.03806	normal		MGI:3039562	407786	Taf9b	UC Davis	homozygote_hemizygote	1.02635	normal		MGI:1861676	54369	Nme6	JAX	heterozygote	1.01517	normal		MGI:1915761	68511	Dcdc2c	WTSI	homozygote	1.00775	normal
MGI:1931466	80795	Selk	WTSI	homozygote	1.03813	normal		MGI:2385297	233979	Tpcn2	MRC Harwell	homozygote	1.02699	normal		MGI:1197013	19414	Rasa3	JAX	heterozygote	1.01517	normal		MGI:102683	14786	Grb7	WTSI	homozygote	1.00775	normal
MGI:109331	18230	Nxn	HMGU	heterozygote	1.03814	normal		MGI:1913284	59029	Psmd14	NING	heterozygote	1.02715	normal		MGI:2663979	232836	Galp	RBRC	homozygote	1.01523	normal		MGI:2685954	382035	Pabpn1l	WTSI	homozygote	1.00775	normal
MGI:1921627	74377	Hsf2bp	HMGU	homozygote	1.03856	normal		MGI:1919129	433256	Acsl5	UC Davis	homozygote	1.0273	normal		MGI:2685625	332175	Zdhhc23	UC Davis	homozygote	1.01527	normal		MGI:2445059	217593	Slc25a21	WTSI	homozygote	1.00775	normal
MGI:1920949	73699	Ppp2r1b	NING	homozygote	1.03866	normal		MGI:107444	13640	Efna5	HMGU	homozygote	1.02766	normal		MGI:1935151	93691	Klf7	MRC Harwell	heterozygote	1.01551	normal		MGI:2144837	104831	Ptpn23	HMGU	heterozygote	1.00817	normal
MGI:1932127	56299	Fkbpl	UC Davis	heterozygote	1.03964	normal		MGI:1346072	228769	Psmf1	RBRC	heterozygote	1.02802	normal		MGI:97897	19696	Rel	MRC Harwell	homozygote	1.01551	normal		MGI:3045249	442803	A830005F24Rik	UC Davis	homozygote	1.00821	normal
MGI:2443470	217038	Mrm1	WTSI	homozygote	1.04006	normal		MGI:2444417	225608	Sh3tc2	JAX	homozygote	1.02824	normal		MGI:1914723	67473	Slc47a1	HMGU	homozygote	1.01581	normal		MGI:98326	20604	Sst	RBRC	homozygote	1.00866	normal
MGI:2147616	107260	Otub1	MRC Harwell	heterozygote	1.0402	normal		MGI:1920344	73094	Sgip1	HMGU	homozygote	1.02826	normal		MGI:1858952	54324	Arhgef5	TCP	homozygote	1.01602	normal		MGI:1921256	74006	Dnm1l	ICS	heterozygote	1.00913	normal
MGI:1347361	26561	Mmp23	UC Davis	homozygote	1.04023	normal		MGI:1916238	68988	Prpf31	NING	heterozygote	1.02829	normal		MGI:2146785	106512	Gpsm3	UC Davis	homozygote	1.01617	normal		MGI:1923523	76273	Ndfip2	HMGU	homozygote	1.00915	normal
MGI:1924015	109154	Mlec	WTSI	homozygote	1.04071	normal		MGI:1921116	73866	Fam122c	WTSI	homozygote_hemizygote	1.02842	normal		MGI:2143990	243771	Parp12	UC Davis	homozygote	1.01617	normal		MGI:88607	13106	Cyp2e1	MRC Harwell	homozygote	1.00919	normal
MGI:2387643	232987	B9d2	WTSI	heterozygote	1.04084	normal		MGI:1914145	66895	Pxdc1	UC Davis	homozygote_hemizygote	1.02878	normal		MGI:1934129	80910	Gpr84	UC Davis	homozygote	1.01632	normal		MGI:2149481	114886	Cygb	UC Davis	homozygote	1.00943	normal
MGI:2140998	100763	Ube3c	RBRC	homozygote	1.0414	normal		MGI:103077	20908	Stx3	JAX	heterozygote	1.02903	normal		MGI:104661	19883	Rora	HMGU	heterozygote	1.0165	normal		MGI:2385729	216864	Mgl2	UC Davis	homozygote	1.00943	normal
MGI:3039591	244654	Mtss1l	WTSI	homozygote	1.0415	normal		MGI:2444401	320632	Snrnp200	MRC Harwell	heterozygote	1.0291	normal		MGI:1913743	66493	Mrpl51	JAX	heterozygote	1.01656	normal		MGI:88224	12260	C1qb	JAX	homozygote	1.0095	normal
MGI:1920939	73689	Bloc1s2	JAX	heterozygote	1.04158	normal		MGI:1346060	24088	Tlr2	UC Davis	homozygote	1.02927	normal		MGI:1922333	75083	Usp50	NING	heterozygote	1.01683	normal		MGI:1916998	69748	Aldh16a1	WTSI	homozygote	1.01029	normal
MGI:1916524	69274	Ctdspl	UC Davis	homozygote	1.04159	normal		MGI:1859293	54138	Atxn10	WTSI	heterozygote	1.0293	normal		MGI:1914804	67554	Slc25a30	WTSI	homozygote	1.01722	normal		MGI:1098547	52530	Nhp2	WTSI	heterozygote	1.01029	normal
MGI:1339975	18479	Pak1	MRC Harwell	homozygote	1.04177	normal		MGI:2144041	59043	Wsb2	HMGU	homozygote	1.02935	normal		MGI:1289168	52685	Cd300lg	WTSI	homozygote	1.01724	normal		MGI:1924876	77626	Smpd4	WTSI	heterozygote	1.01029	normal
MGI:1914797	67547	Slc39a8	MRC Harwell	heterozygote	1.04202	normal		MGI:1891112	218138	Gmds	WTSI	homozygote	1.02969	normal		MGI:1917861	70611	Fbxo33	WTSI	homozygote	1.01724	normal		MGI:2444304	271564	Vps13a	WTSI	homozygote	1.01029	normal
MGI:3026965	215999	Mcu	MRC Harwell	heterozygote	1.04216	normal		MGI:107688	16569	Kif3b	WTSI	heterozygote	1.02997	normal		MGI:1920432	73182	Pear1	WTSI	homozygote	1.01724	normal		MGI:1919265	214305	Hhipl1	MRC Harwell	homozygote	1.01038	normal
MGI:3702087	68195	Rnaset2b	MRC Harwell	homozygote	1.04255	normal		MGI:108080	20317	Serpinf1	BCM	homozygote	1.03002	normal		MGI:1921500	69179	Tmem110	WTSI	homozygote	1.01724	normal		MGI:2177178	192119	Dicer1	MRC Harwell	heterozygote	1.01038	normal
MGI:102928	20888	Sult1c1	WTSI	homozygote	1.04286	normal		MGI:2448556	236920	Stard8	WTSI	homozygote_hemizygote	1.03016	normal		MGI:1926074	328795	Ubash3a	WTSI	homozygote	1.01724	normal		MGI:1329045	22158	Tulp3	MRC Harwell	heterozygote	1.01038	normal
MGI:109176	12896	Cpt2	WTSI	heterozygote	1.04319	normal		MGI:1920933	73683	Atg16l2	WTSI	homozygote	1.03035	normal		MGI:2429603	108960	Irak2	MRC Harwell	homozygote	1.01725	normal		MGI:1923691	76441	Daam2	MRC Harwell	homozygote	1.01039	normal
MGI:1859152	53357	Pla2g6	WTSI	homozygote	1.04342	normal		MGI:1919297	72047	Ddx42	WTSI	heterozygote	1.03035	normal		MGI:97137	17523	Mpo	MRC Harwell	homozygote	1.01725	normal		MGI:109442	241226	Itga8	JAX	heterozygote	1.0108	normal
MGI:1926074	328795	Ubash3a	WTSI	homozygote	1.04382	normal		MGI:103100	12354	Car7	JAX	heterozygote	1.03062	normal		MGI:1921258	74008	Arsg	WTSI	homozygote	1.01725	normal		MGI:96912	17136	Mag	JAX	homozygote	1.0108	normal
MGI:1859162	50849	Rnf10	WTSI	homozygote	1.04412	normal		MGI:2147162	106840	Unc119b	UC Davis	homozygote	1.03087	normal		MGI:104736	14020	Evi5	WTSI	homozygote	1.01725	normal		MGI:1914872	67622	Mxra7	MRC Harwell	homozygote	1.0111	normal
MGI:1922828	75578	Fggy	WTSI	homozygote	1.04428	normal		MGI:1927594	64294	Itm2c	TCP	homozygote	1.03101	normal		MGI:2686379	385354	Frmd7	WTSI	homozygote_hemizygote	1.01725	normal		MGI:1860493	54126	Arhgef7	WTSI	heterozygote	1.01159	normal
MGI:2450123	213171	Prss27	TCP	homozygote	1.0443	normal		MGI:1340031	18038	Nfkbil1	WTSI	homozygote	1.03111	normal		MGI:1933277	83602	Gtf2a1	WTSI	heterozygote	1.01725	normal		MGI:88068	11839	Areg	MRC Harwell	homozygote	1.01206	normal
MGI:1933112	80291	Rilpl2	JAX	homozygote	1.04451	normal		MGI:1926017	78767	Efcab11	MRC Harwell	homozygote	1.03122	normal		MGI:1933212	83485	Ngrn	WTSI	heterozygote	1.01725	normal		MGI:1916621	69371	Smco2	BCM	homozygote	1.0123	normal
MGI:98852	22117	Tst	UC Davis	homozygote	1.0446	normal		MGI:1316714	12865	Cox7a1	TCP	homozygote	1.03161	normal		MGI:104807	102866	Pls3	WTSI	homozygote_hemizygote	1.01725	normal		MGI:3039607	228812	Pigu	ICS	heterozygote	1.01258	normal
MGI:1333745	20615	Snapin	JAX	heterozygote	1.04469	normal		MGI:1100878	20364	Sepw1	WTSI	homozygote	1.03189	normal		MGI:2446239	233733	Galnt18	WTSI	homozygote	1.01727	normal		MGI:95295	13653	Egr1	TCP	heterozygote	1.01265	normal
MGI:2385729	216864	Mgl2	UC Davis	homozygote	1.04493	normal		MGI:2676395	232491	Pyroxd1	BCM	heterozygote	1.03205	normal		MGI:1351481	27273	Pdk4	UC Davis	homozygote	1.01737	normal		MGI:1100495	11950	Atp5f1	WTSI	heterozygote	1.01284	normal
MGI:1914295	67045	Riok2	UC Davis	heterozygote	1.04507	normal		MGI:104629	18619	Penk	RBRC	homozygote	1.03219	normal		MGI:1858430	224024	Scarf2	UC Davis	homozygote	1.01737	normal		MGI:2686212	100504491	Dcdc2b	WTSI	homozygote	1.01284	normal
MGI:1921527	74277	Chic2	MRC Harwell	heterozygote	1.04541	normal		MGI:2387599	217138	Prr15l	UC Davis	homozygote	1.03251	normal		MGI:104629	18619	Penk	RBRC	homozygote	1.01752	normal		MGI:1913840	66590	Farsa	WTSI	heterozygote	1.01286	normal
MGI:1916621	69371	Smco2	BCM	homozygote	1.04548	normal		MGI:1921765	68916	Cdkal1	WTSI	homozygote	1.03256	normal		MGI:97931	19773	Rln1	RBRC	homozygote	1.01752	normal		MGI:2685817	329152	Hecw2	WTSI	heterozygote	1.01286	normal
MGI:1346060	24088	Tlr2	UC Davis	homozygote	1.04557	normal		MGI:99176	22691	Zscan2	WTSI	homozygote	1.03257	normal		MGI:1919201	71951	Gpc2	TCP	heterozygote	1.01754	normal		MGI:2153480	140494	Atp6v0a4	RBRC	heterozygote	1.01305	normal
MGI:1347062	26427	Creb3l1	WTSI	heterozygote	1.04652	normal		MGI:1915076	67826	Snap47	WTSI	homozygote	1.0326	normal		MGI:88562	13033	Ctsd	ICS	heterozygote	1.01756	normal		MGI:1347522	26565	Pla2g10	HMGU	homozygote	1.01307	normal
MGI:1341898	14767	Nmur1	UC Davis	homozygote	1.04673	normal		MGI:1333777	11828	Aqp3	MRC Harwell	homozygote	1.03299	normal		MGI:1923523	76273	Ndfip2	HMGU	homozygote	1.01758	normal		MGI:1917761	70511	Eef2kmt	HMGU	homozygote	1.01307	normal
MGI:1916351	69101	Ydjc	WTSI	homozygote	1.0469	normal		MGI:3046173	445007	Nup85	WTSI	heterozygote	1.03304	normal		MGI:1920740	73490	Mipol1	HMGU	homozygote	1.01801	normal		MGI:1917475	70225	Ppil3	WTSI	homozygote	1.01309	normal
MGI:108007	16524	Kcnj9	MRC Harwell	homozygote	1.04698	normal		MGI:1202306	15171	Hcrt	UC Davis	homozygote	1.0333	normal		MGI:2444554	227743	Mapkap1	BCM	heterozygote	1.0183	normal		MGI:1922680	75430	Anapc15	JAX	heterozygote	1.01341	normal
MGI:3693832	14339	Aktip	TCP	homozygote	1.04713	normal		MGI:2443388	338523	Kdm7a	WTSI	homozygote	1.03352	normal		MGI:1919301	72823	Pard3b	HMGU	homozygote	1.01859	normal		MGI:102657	216150	Cdc34	JAX	heterozygote	1.01341	normal
MGI:1346877	26409	Map3k7	MRC Harwell	heterozygote	1.04724	normal		MGI:2685419	230959	Ajap1	JAX	homozygote	1.03396	normal		MGI:2385191	229906	Gtf2b	TCP	heterozygote	1.0187	normal		MGI:1934765	93695	Gpnmb	JAX	homozygote	1.01341	normal
MGI:1925246	77996	Cutal	WTSI	homozygote	1.04739	normal		MGI:1925371	78244	Dnajc21	TCP	heterozygote	1.03398	normal		MGI:1923322	76072	Rnf183	MRC Harwell	homozygote	1.01899	normal		MGI:1913399	104725	Sptssa	JAX	heterozygote	1.01341	normal
MGI:87891	11444	Chrnb2	MRC Harwell	heterozygote	1.04828	normal		MGI:107416	20922	Supt4a	TCP	heterozygote	1.03409	normal		MGI:1915442	68192	Leprotl1	MRC Harwell	homozygote	1.01899	normal		MGI:1913558	66308	Mplkip	UC Davis	homozygote	1.01347	normal
MGI:1917946	70696	3830417A13Rik	WTSI	homozygote_hemizygote	1.04832	normal		MGI:1342542	22780	Ikzf3	RBRC	homozygote	1.03453	normal		MGI:1915078	67828	Lce1f	MRC Harwell	homozygote	1.01899	normal		MGI:1931028	79456	Recql4	UC Davis	heterozygote	1.01347	normal
MGI:2443967	224897	Dpp9	HMGU	heterozygote	1.04859	normal		MGI:107745	13191	Dctn1	WTSI	heterozygote	1.03458	normal		MGI:1315203	20562	Slit1	MRC Harwell	homozygote	1.01899	normal		MGI:1098434	19737	Rgs5	MRC Harwell	homozygote	1.01374	normal
MGI:2137896	98403	Zfp451	TCP	homozygote	1.04886	normal		MGI:1914318	67068	Dynlrb1	WTSI	heterozygote	1.03459	normal		MGI:88297	12424	Cck	RBRC	homozygote	1.01981	normal		MGI:97520	18563	Pcx	MRC Harwell	heterozygote	1.01374	normal
MGI:3028075	270004	Foxi2	JAX	homozygote	1.04905	normal		MGI:1925537	78287	Rbsn	WTSI	heterozygote	1.03488	normal		MGI:1353467	30785	Cttnbp2	WTSI	homozygote	1.02012	normal		MGI:1924093	76843	Dtl	NING	heterozygote	1.01451	normal
MGI:1913775	66525	Timm50	ICS	heterozygote	1.04935	normal		MGI:2145316	105245	Txndc5	UC Davis	homozygote	1.03532	normal		MGI:97788	100678	Psph	WTSI	heterozygote	1.02012	normal		MGI:2384768	207304	Hectd1	NING	heterozygote	1.01451	normal
MGI:109406	19695	Reg3g	WTSI	homozygote	1.04955	normal		MGI:1924232	76982	3110035E14Rik	UC Davis	homozygote	1.03537	normal		MGI:2444531	228850	Ralgapb	WTSI	heterozygote	1.02012	normal		MGI:1918984	103135	Pan2	NING	homozygote	1.01451	normal
MGI:101835	22030	Traf2	WTSI	heterozygote	1.04957	normal		MGI:1923757	76507	Aoc1	HMGU	homozygote	1.0354	normal		MGI:1919347	72097	2010300C02Rik	WTSI	homozygote	1.02013	normal		MGI:1919908	72658	2700097O09Rik	UC Davis	homozygote	1.01492	normal
MGI:99833	19335	Rab23	MRC Harwell	heterozygote	1.04958	normal		MGI:1336208	16499	Kcnab3	UC Davis	homozygote	1.03604	normal		MGI:2442875	240322	Adamts19	WTSI	homozygote	1.02013	normal		MGI:1917167	69917	Nabp2	TCP	heterozygote	1.01507	normal
MGI:109620	11877	Arvcf	WTSI	homozygote	1.04987	normal		MGI:106181	18432	Mybbp1a	HMGU	heterozygote	1.03604	normal		MGI:1920223	72973	Fbxo47	WTSI	homozygote	1.02013	normal		MGI:1914000	108654	Fam210a	TCP	heterozygote	1.01509	normal
MGI:1918190	223453	Dap	WTSI	homozygote	1.05002	normal		MGI:2443685	244234	5830411N06Rik	UC Davis	homozygote	1.03653	normal		MGI:1346871	26400	Map2k7	WTSI	heterozygote	1.02013	normal		MGI:1921415	74165	Fbxl22	UC Davis	homozygote	1.01513	normal
MGI:96276	15552	Htr1d	JAX	homozygote	1.05005	normal		MGI:3045303	333639	Mamld1	TCP	homozygote_hemizygote	1.03693	normal		MGI:1915755	68505	Vps51	WTSI	heterozygote	1.02013	normal		MGI:1270860	18828	Plscr2	WTSI	homozygote	1.01538	normal
MGI:1913868	66618	Snrnp27	BCM	heterozygote	1.05013	normal		MGI:1194508	13200	Ddost	TCP	heterozygote	1.0376	normal		MGI:1919792	72542	Pgam5	ICS	homozygote	1.02047	normal		MGI:2136018	93735	Wnt16	WTSI	heterozygote	1.01538	normal
[truncated: 766 more rows]
[truncated: 54 more columns]
