# Supplementary material for: Identification of genetic elements in metabolism by high-throughput mouse phenotyping
Source: Nat Commun. 2018 Jan 18;9:288. doi: 10.1038/s41467-017-01995-2 (PMC5773596; doi:10.1038/s41467-017-01995-2)
Supplement: Supplementary file 4 — Supplementary Data 2 [file 41467_2017_1995_MOESM4_ESM.xlsx]

## Sheet: Blatt1
IPGTT AUC 0-120 female low								IPGTT AUC 0-120 female high								IPGTT AUC 0-120 male low								IPGTT AUC 0-120 male high								IPGTT t0 female low								IPGTT t0 female high								IPGTT t0 male low
count	MGI	GeneID	Gene	Center	Zygosity	Ratio_KO_WT_female		count	MGI	GeneID	Gene	Center	Zygosity	Ratio_KO_WT_female		count	MGI	GeneID	Gene	Center	Zygosity	Ratio_KO_WT_male		count	MGI	GeneID	Gene	Center	Zygosity	Ratio_KO_WT_male		count	MGI	GeneID	Gene	Center	Zygosity	Ratio_KO_WT_female		count	MGI	GeneID	Gene	Center	Zygosity	Ratio_KO_WT_female		count	MGI
1	MGI:106281	224647	D17Wsu92e	UC Davis	homozygote	0.360896		1	MGI:1921620	74370	Rptor	MRC Harwell	heterozygote	1.38485		1	MGI:1859866	107995	Cdc20	JAX	heterozygote	0.245468		1	MGI:108022	320795	Pkn1	MRC Harwell	homozygote	1.30618		1	MGI:87934	11551	Adra2a	UC Davis	homozygote	0.595768		1	MGI:1922464	382077	Ccdc33	UC Davis	homozygote	1.18238		1	MGI:2147679
2	MGI:2679446	76965	Slitrk1	UC Davis	homozygote	0.381922		2	MGI:97803	19231	Ptma	UC Davis	heterozygote	1.38489		2	MGI:108017	17775	Laptm4a	ICS	homozygote	0.44306		2	MGI:109484	22631	Ywhaz	TCP	heterozygote	1.30816		2	MGI:2388804	107392	Brms1	JAX	heterozygote	0.672153		2	MGI:109186	17972	Ncf4	MRC Harwell	homozygote	1.18447		2	MGI:1913868
3	MGI:104754	17691	Sik1	UC Davis	homozygote	0.407902		3	MGI:1855699	53611	Vti1a	UC Davis	homozygote	1.38781		3	MGI:2147658	226250	Afap1l2	UC Davis	homozygote	0.460287		3	MGI:1913572	66322	1700011A15Rik	WTSI	homozygote	1.30972		3	MGI:95707	14599	Gh	UC Davis	homozygote	0.672641		3	MGI:1315208	14789	P3h3	UC Davis	homozygote	1.18553		3	MGI:95775
4	MGI:2685071	209512	Taar2	UC Davis	homozygote	0.461587		4	MGI:2446166	218518	Marveld2	MRC Harwell	homozygote	1.38824		4	MGI:87934	11551	Adra2a	UC Davis	homozygote	0.465869		4	MGI:2179276	246104	Rhbdl3	MRC Harwell	heterozygote	1.30999		4	MGI:109166	14299	Ncs1	ICS	homozygote	0.71438		4	MGI:2446126	213109	Phf3	NING	homozygote	1.18578		4	MGI:95707
5	MGI:1925662	78412	3110062M04Rik	UC Davis	homozygote	0.490228		5	MGI:1196616	19668	Rbpjl	MRC Harwell	homozygote	1.39137		5	MGI:1353495	11739	Slc25a4	WTSI	homozygote	0.490479		5	MGI:2442473	217344	Rhbdf2	UC Davis	homozygote	1.31177		5	MGI:2685530	100502940	Gm684	TCP	homozygote	0.715023		5	MGI:1913429	66179	Ogfod3	BCM	homozygote	1.18629		5	MGI:1351481
6	MGI:1920149	72899	Macrod2	JAX	homozygote	0.494037		6	MGI:1202717	19164	Psen1	JAX	heterozygote	1.39439		6	MGI:3039623	240174	Thada	BCM	homozygote	0.490965		6	MGI:1890215	57751	Rnf25	JAX	homozygote	1.32242		6	MGI:94862	13162	Slc6a3	JAX	heterozygote	0.716592		6	MGI:1919784	108911	Rcc2	MRC Harwell	homozygote	1.18795		6	MGI:2388804
7	MGI:1353495	11739	Slc25a4	WTSI	homozygote	0.497586		7	MGI:2182269	241066	Carf	JAX	homozygote	1.39682		7	MGI:99460	18131	Notch3	UC Davis	homozygote	0.499121		7	MGI:1914848	56207	Uchl5	NING	heterozygote	1.32403		7	MGI:1934754	85305	Kars	BCM	heterozygote	0.728563		7	MGI:2442104	235542	Ppp2r3a	NING	homozygote	1.18813		7	MGI:106675
8	MGI:1913955	66705	Dnase1l2	UC Davis	homozygote	0.502943		8	MGI:1913743	66493	Mrpl51	JAX	heterozygote	1.39801		8	MGI:1919338	72088	Ush1c	WTSI	homozygote	0.510748		8	MGI:2384887	214901	Chtf18	JAX	heterozygote	1.32568		8	MGI:1914251	101867	Rrp8	JAX	heterozygote	0.73048		8	MGI:1920121	382562	Pfn4	UC Davis	homozygote	1.18973		8	MGI:2149712
9	MGI:1913612	66362	Exosc3	UC Davis	heterozygote	0.51874		9	MGI:2147679	225929	Patl1	BCM	heterozygote	1.39852		9	MGI:2181726	244701	Mtnr1b	UC Davis	homozygote	0.521521		9	MGI:1333877	14765	Gpr50	UC Davis	homozygote_hemizygote	1.3261		9	MGI:1925349	235610	Atrip	JAX	heterozygote	0.734646		9	MGI:1922945	75695	Rilpl1	HMGU	homozygote	1.18974		9	MGI:1336880
10	MGI:97724	18948	Pnmt	JAX	homozygote	0.529193		10	MGI:1913621	66371	Chmp4c	MRC Harwell	homozygote	1.39853		10	MGI:1346013	23828	Bves	UC Davis	homozygote	0.540998		10	MGI:1922637	75387	Sirt4	MRC Harwell	homozygote	1.32615		10	MGI:1859149	54357	Epb41l4b	BCM	homozygote	0.73569		10	MGI:1924467	228770	Rspo4	WTSI	homozygote	1.19305		10	MGI:1914731
11	MGI:2444210	217166	Nr1d1	BCM	homozygote	0.53585		11	MGI:99878	19042	Ppm1a	MRC Harwell	homozygote	1.39892		11	MGI:2443778	207686	Cfap69	UC Davis	homozygote	0.565694		11	MGI:1196217	382117	Tcaim	MRC Harwell	homozygote	1.32632		11	MGI:1916279	69029	Smdt1	BCM	heterozygote	0.738858		11	MGI:1931295	80718	Rab27b	JAX	homozygote	1.19432		11	MGI:1914251
12	MGI:2143990	243771	Parp12	UC Davis	homozygote	0.55527		12	MGI:1914267	67017	Fam210b	UC Davis	homozygote	1.40058		12	MGI:3589281	541307	Ccl26	JAX	homozygote	0.570084		12	MGI:105090	104245	Slc6a5	UC Davis	heterozygote	1.32742		12	MGI:103253	13056	Cyb561	MRC Harwell	homozygote	0.742532		12	MGI:99781	20591	Kdm5c	ICS	heterozygote	1.19433		12	MGI:2153044
13	MGI:2677064	224065	Uts2b	UC Davis	homozygote	0.560701		13	MGI:99654	13839	Epha5	TCP	homozygote	1.40147		13	MGI:2176207	171506	H1foo	UC Davis	homozygote	0.585615		13	MGI:1341724	14593	Ggps1	HMGU	heterozygote	1.32743		13	MGI:1923656	76406	1700019B03Rik	BCM	homozygote	0.746777		13	MGI:109484	22631	Ywhaz	TCP	heterozygote	1.19478		13	MGI:87934
14	MGI:1859619	54648	Ccdc120	JAX	homozygote	0.561217		14	MGI:109331	18230	Nxn	UC Davis	heterozygote	1.40287		14	MGI:1341723	16512	Kcnh3	JAX	homozygote	0.588824		14	MGI:3609239	244958	Mrap2	WTSI	homozygote	1.33432		14	MGI:1922570	75320	Etnk1	BCM	homozygote	0.752094		14	MGI:2444401	320632	Snrnp200	MRC Harwell	heterozygote	1.19666		14	MGI:1098236
15	MGI:2442408	212073	Syne3	UC Davis	homozygote	0.565218		15	MGI:1096376	20336	Exoc4	JAX	heterozygote	1.40483		15	MGI:97724	18948	Pnmt	JAX	homozygote	0.596649		15	MGI:1338015	20661	Sort1	MRC Harwell	heterozygote	1.33834		15	MGI:1196458	12492	Scarb2	TCP	homozygote	0.753989		15	MGI:1918876	231931	Gimap6	JAX	homozygote	1.1971		15	MGI:1098535
16	MGI:96918	17171	Mas1	UC Davis	homozygote	0.565618		16	MGI:108022	320795	Pkn1	MRC Harwell	homozygote	1.40583		16	MGI:104754	17691	Sik1	UC Davis	homozygote	0.602354		16	MGI:1328337	18392	Orc1	JAX	heterozygote	1.33913		16	MGI:2685419	230959	Ajap1	JAX	homozygote	0.755477		16	MGI:3647180	654458	Defb43	NING	homozygote	1.1983		16	MGI:2385908
17	MGI:1913424	66174	Nudt14	UC Davis	homozygote	0.565875		17	MGI:105090	104245	Slc6a5	UC Davis	heterozygote	1.40704		17	MGI:96816	16939	Lor	UC Davis	heterozygote	0.604788		17	MGI:96778	16854	Lgals3	MRC Harwell	homozygote	1.33944		17	MGI:2143311	102774	Bbs4	JAX	heterozygote	0.755477		17	MGI:2442473	217344	Rhbdf2	UC Davis	homozygote	1.19874		17	MGI:95710
18	MGI:87934	11551	Adra2a	UC Davis	homozygote	0.568186		18	MGI:1328337	18392	Orc1	JAX	heterozygote	1.41012		18	MGI:106388	216169	Abhd17a	WTSI	homozygote	0.613201		18	MGI:99473	109689	Arrb1	JAX	homozygote	1.34053		18	MGI:2444286	195018	Zzef1	JAX	homozygote	0.759181		18	MGI:1349457	26943	Serinc3	WTSI	homozygote	1.19877		18	MGI:1349417
19	MGI:1914982	67732	Iah1	ICS	homozygote	0.572069		19	MGI:1933438	80879	Slc16a3	MRC Harwell	homozygote	1.41091		19	MGI:1916571	75784	1700007G11Rik	BCM	homozygote	0.61424		19	MGI:1929655	56724	Cript	JAX	heterozygote	1.34063		19	MGI:1923029	228602	4930402H24Rik	TCP	homozygote	0.764703		19	MGI:1309478	217578	Baz1a	TCP	homozygote	1.20088		19	MGI:2140998
20	MGI:2147810	98170	Tmem132a	BCM	heterozygote	0.573279		20	MGI:2447362	238384	Slc24a4	MRC Harwell	homozygote	1.41122		20	MGI:1914495	67245	Peli1	UC Davis	homozygote	0.619202		20	MGI:97851	20516	Slc20a2	HMGU	heterozygote	1.34103		20	MGI:2182269	241066	Carf	JAX	homozygote	0.767976		20	MGI:3609239	244958	Mrap2	WTSI	homozygote	1.20167		20	MGI:1925349
21	MGI:1919338	72088	Ush1c	WTSI	homozygote	0.577062		21	MGI:2444630	235380	Dmxl2	WTSI	heterozygote	1.4123		21	MGI:103270	21425	Tfeb	BCM	heterozygote	0.622466		21	MGI:1922337	75087	4930505A04Rik	BCM	homozygote	1.34204		21	MGI:1098535	52163	Camk1	BCM	homozygote	0.768951		21	MGI:1336993	108011	Ap4e1	RBRC	homozygote	1.20315		21	MGI:2677271
22	MGI:1274784	110789	Adgrv1	UC Davis	homozygote	0.580809		22	MGI:1098673	52206	Anapc4	BCM	heterozygote	1.41408		22	MGI:1888712	57349	Ppbp	UC Davis	homozygote	0.623232		22	MGI:1339975	18479	Pak1	MRC Harwell	homozygote	1.34604		22	MGI:1921727	74477	4933427D14Rik	JAX	heterozygote	0.772142		22	MGI:1347061	26357	Abcg2	JAX	homozygote	1.20404		22	MGI:1346872
23	MGI:1917351	70101	Cyp4f16	MRC Harwell	homozygote	0.586307		23	MGI:101932	12876	Cpe	HMGU	homozygote	1.41499		23	MGI:96783	16867	Lhcgr	NING	homozygote	0.634277		23	MGI:1098673	52206	Anapc4	BCM	heterozygote	1.34695		23	MGI:1855699	53611	Vti1a	UC Davis	homozygote	0.773537		23	MGI:2137679	94280	Sfxn3	WTSI	homozygote	1.20455		23	MGI:2676395
24	MGI:1920455	73205	3110043O21Rik	UC Davis	homozygote	0.587323		24	MGI:1858420	51812	Mcrs1	JAX	heterozygote	1.4172		24	MGI:2677061	269060	Dagla	NING	homozygote	0.634531		24	MGI:1918876	231931	Gimap6	WTSI	homozygote	1.35015		24	MGI:3583944	271697	Cdk15	JAX	homozygote	0.77492		24	MGI:1336167	19079	Prkab1	MRC Harwell	homozygote	1.20711		24	MGI:95662
25	MGI:2138997	192212	Prom2	JAX	homozygote	0.592514		25	MGI:1913333	66083	Setd6	JAX	homozygote	1.41738		25	MGI:1914982	67732	Iah1	ICS	homozygote	0.637879		25	MGI:102657	216150	Cdc34	JAX	heterozygote	1.35045		25	MGI:1858420	51812	Mcrs1	JAX	heterozygote	0.77492		25	MGI:2685071	209512	Taar2	UC Davis	homozygote	1.2076		25	MGI:2682302
26	MGI:1931881	56709	Dnajb12	JAX	heterozygote	0.594366		26	MGI:2143311	102774	Bbs4	JAX	heterozygote	1.41958		26	MGI:99180	22695	Zfp36	NING	heterozygote	0.63833		26	MGI:99654	13839	Epha5	TCP	homozygote	1.35066		26	MGI:1098673	52206	Anapc4	BCM	heterozygote	0.776078		26	MGI:1915196	67946	Spata6	UC Davis	homozygote	1.2097		26	MGI:103253
27	MGI:1923517	76267	Fads1	UC Davis	homozygote	0.59901		27	MGI:97496	18516	Pbx3	MRC Harwell	heterozygote	1.41977		27	MGI:2444772	320799	Zhx3	UC Davis	homozygote	0.652144		27	MGI:95479	14080	Fabp1	MRC Harwell	homozygote	1.35331		27	MGI:1919199	71949	Cers5	JAX	homozygote	0.776308		27	MGI:2685307	243529	H1fx	JAX	homozygote	1.21099		27	MGI:1920136
28	MGI:98754	21859	Timp3	JAX	homozygote	0.602571		28	MGI:1919598	108897	Aif1l	BCM	homozygote	1.42062		28	MGI:1919150	71900	Tmem106b	UC Davis	homozygote	0.661031		28	MGI:1919265	214305	Hhipl1	MRC Harwell	homozygote	1.35374		28	MGI:1915956	242406	Rgp1	JAX	heterozygote	0.776308		28	MGI:96238	15499	Hsf1	JAX	heterozygote	1.21237		28	MGI:1858420
29	MGI:109172	666279	Dspp	UC Davis	homozygote	0.604294		29	MGI:1929742	56322	Timm22	JAX	heterozygote	1.42521		29	MGI:3654828	629378	Dact3	WTSI	homozygote	0.661955		29	MGI:1890081	56484	Foxo3	JAX	homozygote	1.35379		29	MGI:1917084	69834	Rab43	JAX	homozygote	0.779086		29	MGI:97324	18072	Nhlh2	UC Davis	homozygote	1.21286		29	MGI:1350930
30	MGI:1913955	66705	Dnase1l2	JAX	homozygote	0.606474		30	MGI:1913302	66052	Sdhc	MRC Harwell	heterozygote	1.4259		30	MGI:2136446	93673	Cml2	JAX	homozygote	0.666626		30	MGI:98299	20425	Shmt1	MRC Harwell	homozygote	1.35654		30	MGI:1915756	67087	Ctnnbip1	MRC Harwell	heterozygote	0.782097		30	MGI:108075	319757	Smo	BCM	heterozygote	1.21401		30	MGI:1931838
31	MGI:1929676	58182	Prokr1	JAX	homozygote	0.612297		31	MGI:99779	11441	Chrna7	MRC Harwell	homozygote	1.42889		31	MGI:1921738	74488	Lrrc15	JAX	homozygote	0.672059		31	MGI:3026965	215999	Mcu	MRC Harwell	heterozygote	1.35983		31	MGI:1098236	12380	Cast	JAX	homozygote	0.784641		31	MGI:2148793	114229	Kiss1r	UC Davis	homozygote	1.21449		31	MGI:3512628
32	MGI:97429	23960	Oas1g	UC Davis	heterozygote	0.613266		32	MGI:1336167	19079	Prkab1	JAX	homozygote	1.43004		32	MGI:2139270	241727	Snph	UC Davis	homozygote	0.673726		32	MGI:1336185	108097	Prkab2	MRC Harwell	heterozygote	1.36051		32	MGI:1096391	18189	Nrxn1	MRC Harwell	homozygote	0.787322		32	MGI:2147810	98170	Tmem132a	BCM	heterozygote	1.21466		32	MGI:2157910
33	MGI:2181366	170725	Capn8	UC Davis	homozygote	0.615193		33	MGI:2388287	264895	Acsf2	JAX	homozygote	1.43189		33	MGI:1927073	63959	Slc29a1	TCP	homozygote	0.675264		33	MGI:1888978	57764	Ntn4	BCM	homozygote	1.36229		33	MGI:894679	12014	Bach2	WTSI	homozygote	0.7896		33	MGI:1298377	16407	Itgae	MRC Harwell	homozygote	1.21582		33	MGI:1352449
34	MGI:1341723	16512	Kcnh3	JAX	homozygote	0.616223		34	MGI:1923751	76501	Commd9	MRC Harwell	heterozygote	1.43228		34	MGI:109172	666279	Dspp	UC Davis	homozygote	0.677831		34	MGI:1915091	67841	Atg3	MRC Harwell	heterozygote	1.3628		34	MGI:1913950	66700	Chmp3	BCM	heterozygote	0.790333		34	MGI:3045320	240755	4933406M09Rik	BCM	homozygote	1.21638		34	MGI:1922814
35	MGI:2387609	224807	Tmem63b	ICS	heterozygote	0.616364		35	MGI:1915958	68708	Rabl2	UC Davis	homozygote	1.43318		35	MGI:2679446	76965	Slitrk1	UC Davis	homozygote	0.680509		35	MGI:1336993	108011	Ap4e1	MRC Harwell	homozygote	1.36914		35	MGI:1096376	20336	Exoc4	JAX	heterozygote	0.791585		35	MGI:1339957	18439	P2rx7	HMGU	homozygote	1.21877		35	MGI:1196458
36	MGI:1933105	79560	Ublcp1	BCM	heterozygote	0.616545		36	MGI:1923656	76406	1700019B03Rik	BCM	homozygote	1.43443		36	MGI:1923517	76267	Fads1	UC Davis	homozygote	0.683187		36	MGI:2448488	214931	Fbxl16	BCM	heterozygote	1.36923		36	MGI:105937	12630	Cfi	MRC Harwell	homozygote	0.792548		36	MGI:1913653	66403	Asf1a	JAX	heterozygote	1.22051		36	MGI:1888712
37	MGI:1891704	56422	Hbs1l	WTSI	homozygote	0.617529		37	MGI:102657	216150	Cdc34	JAX	heterozygote	1.43672		37	MGI:2384561	234664	Nae1	ICS	heterozygote	0.6843		37	MGI:1329045	22158	Tulp3	MRC Harwell	heterozygote	1.37126		37	MGI:1919352	72102	Dusp11	ICS	homozygote	0.795312		37	MGI:99833	19335	Rab23	MRC Harwell	heterozygote	1.22105		37	MGI:96668
38	MGI:1914353	67103	Ptgr1	BCM	homozygote	0.617937		38	MGI:1930788	56795	Arl10	UC Davis	homozygote	1.43713		38	MGI:3576783	268465	Eme1	BCM	homozygote	0.685137		38	MGI:1913302	66052	Sdhc	MRC Harwell	heterozygote	1.37447		38	MGI:2448567	244059	Chd2	TCP	homozygote	0.79677		38	MGI:1925662	78412	3110062M04Rik	UC Davis	homozygote	1.22126		38	MGI:2685530
39	MGI:105303	12765	Cxcr2	WTSI	homozygote	0.621399		39	MGI:1931139	68458	Ppp1r14a	NING	homozygote	1.43833		39	MGI:3619267	723830	Mir28a	NING	homozygote	0.692791		39	MGI:1919764	72514	Fgfbp3	UC Davis	homozygote	1.37632		39	MGI:98894	22227	Ucp1	HMGU	homozygote	0.797451		39	MGI:1923691	76441	Daam2	WTSI	homozygote	1.22186		39	MGI:1914295
40	MGI:2442663	226098	Hectd2	MRC Harwell	homozygote	0.623756		40	MGI:1860511	56198	Heyl	JAX	homozygote	1.44261		40	MGI:3039628	237926	Rsad1	TCP	homozygote	0.694749		40	MGI:1920093	72843	Prdm4	MRC Harwell	homozygote	1.38607		40	MGI:2676828	387161	Mir143	NING	heterozygote	0.799386		40	MGI:2137586	94245	Dtnbp1	TCP	homozygote	1.22228		40	MGI:1339972
41	MGI:1890216	56774	Slc6a14	UC Davis	homozygote_hemizygote	0.624183		41	MGI:1923029	228602	4930402H24Rik	TCP	homozygote	1.44413		41	MGI:2685454	207806	Usf3	BCM	heterozygote	0.700585		41	MGI:1861774	56878	Rbms1	MRC Harwell	heterozygote	1.38895		41	MGI:1914731	56737	Alg2	JAX	heterozygote	0.802695		41	MGI:1915230	67980	Gnpda2	UC Davis	homozygote	1.22231		41	MGI:1926102
42	MGI:1914623	67373	2210010C04Rik	BCM	homozygote	0.624694		42	MGI:1890520	116733	Vps4a	BCM	heterozygote	1.44844		42	MGI:105303	12765	Cxcr2	WTSI	homozygote	0.703595		42	MGI:1354706	50759	Fbxo16	NING	heterozygote	1.39774		42	MGI:1349417	26919	Zfp346	JAX	heterozygote	0.804083		42	MGI:1914393	67143	Ikzf5	RBRC	homozygote	1.22378		42	MGI:1339755
43	MGI:2144271	280408	Rilp	UC Davis	homozygote	0.626295		43	MGI:1917270	70020	Ino80b	UC Davis	heterozygote	1.45142		43	MGI:2445221	235505	Cd109	UC Davis	homozygote	0.704752		43	MGI:1927222	56419	Diaph3	JAX	heterozygote	1.40216		43	MGI:1338803	11634	Aire	TCP	heterozygote	0.804798		43	MGI:1921123	73873	Fam161a	JAX	homozygote	1.22456		43	MGI:1858231
44	MGI:2685074	215855	Taar6	UC Davis	homozygote	0.627908		44	MGI:2429603	108960	Irak2	MRC Harwell	homozygote	1.45326		44	MGI:2443686	234542	Rtbdn	WTSI	homozygote	0.705453		44	MGI:2142624	407243	Tmem189	WTSI	homozygote	1.40558		44	MGI:109324	14082	Fadd	TCP	heterozygote	0.804798		44	MGI:1347522	26565	Pla2g10	HMGU	homozygote	1.22609		44	MGI:104736
45	MGI:98326	20604	Sst	RBRC	homozygote	0.636799		45	MGI:1858231	53871	Pkd2l2	MRC Harwell	homozygote	1.45443		45	MGI:1919118	71868	Thegl	BCM	homozygote	0.707774		45	MGI:1913653	66403	Asf1a	JAX	heterozygote	1.40926		45	MGI:1915674	108699	Chn1	JAX	homozygote	0.806089		45	MGI:2670969	217827	Nrde2	WTSI	heterozygote	1.22761		45	MGI:2138647
46	MGI:1919147	71897	Lypd6b	UC Davis	homozygote	0.638054		46	MGI:1922853	69871	Ppp1r35	JAX	heterozygote	1.45842		46	MGI:1913277	58799	Crbn	UC Davis	homozygote	0.708326		46	MGI:1891017	81909	Zfpl1	BCM	homozygote	1.40939		46	MGI:1914338	67088	Cand2	WTSI	homozygote	0.806875		46	MGI:105382	16776	Lama5	MRC Harwell	heterozygote	1.22802		46	MGI:1919352
47	MGI:95517	14174	Fgf3	BCM	heterozygote	0.646477		47	MGI:1889619	58518	Cts6	BCM	homozygote	1.46234		47	MGI:3041159	214704	Iqub	UC Davis	homozygote	0.70983		47	MGI:103258	21744	Adad1	JAX	heterozygote	1.41236		47	MGI:95662	14461	Gata2	UC Davis	heterozygote	0.810322		47	MGI:1859162	50849	Rnf10	JAX	homozygote	1.23003		47	MGI:1916279
48	MGI:1353435	30050	Fbxw2	NING	homozygote	0.647991		48	MGI:2148793	114229	Kiss1r	UC Davis	homozygote	1.46345		48	MGI:1858275	53878	Svs2	UC Davis	homozygote	0.71104		48	MGI:1336993	108011	Ap4e1	JAX	homozygote	1.41444		48	MGI:1917780	70530	Lrfn2	UC Davis	homozygote	0.810906		48	MGI:1925082	77832	Tchp	WTSI	homozygote	1.23048		48	MGI:1917780
49	MGI:1861899	57014	Htr3b	JAX	homozygote	0.648291		49	MGI:1329010	20558	Slfn4	MRC Harwell	homozygote	1.4659		49	MGI:1920149	72899	Macrod2	JAX	homozygote	0.713527		49	MGI:3608413	230726	Rhbdl2	JAX	homozygote	1.41988		49	MGI:103202	11564	Adsl	BCM	heterozygote	0.810922		49	MGI:2670984	270802	BC048403	NING	homozygote	1.23193		49	MGI:1354744
50	MGI:2653863	227289	Gpbar1	UC Davis	homozygote	0.652324		50	MGI:1347004	26390	Mapkbp1	MRC Harwell	homozygote	1.46759		50	MGI:3651534	237769	Gm12258	ICS	homozygote	0.71436		50	MGI:3045320	240755	4933406M09Rik	BCM	homozygote	1.4285		50	MGI:109331	18230	Nxn	JAX	heterozygote	0.812416		50	MGI:1913955	66705	Dnase1l2	HMGU	homozygote	1.23429		50	MGI:1096367
51	MGI:98959	22419	Wnt5b	UC Davis	homozygote	0.653759		51	MGI:3609239	244958	Mrap2	WTSI	homozygote	1.46979		51	MGI:1915894	68644	Abhd14a	WTSI	homozygote	0.715182		51	MGI:1861622	56752	Aldh9a1	BCM	homozygote	1.43038		51	MGI:106181	18432	Mybbp1a	HMGU	heterozygote	0.812597		51	MGI:1926017	78767	Efcab11	MRC Harwell	homozygote	1.23498		51	MGI:1352751
52	MGI:99917	20512	Slc1a3	JAX	heterozygote	0.657025		52	MGI:1336993	108011	Ap4e1	HMGU	homozygote	1.47338		52	MGI:2445179	223693	Tmem184b	UC Davis	homozygote	0.717821		52	MGI:1913743	66493	Mrpl51	JAX	heterozygote	1.43249		52	MGI:1913399	104725	Sptssa	JAX	heterozygote	0.813804		52	MGI:1920949	73699	Ppp2r1b	NING	homozygote	1.23584		52	MGI:1336173
53	MGI:106927	16764	Aff3	WTSI	homozygote	0.657586		53	MGI:1917761	70511	Eef2kmt	HMGU	homozygote	1.47529		53	MGI:2159402	194309	Vps37d	BCM	heterozygote	0.719344		53	MGI:1351340	108069	Grm3	MRC Harwell	homozygote	1.43338		53	MGI:95669	14473	Gc	UC Davis	homozygote	0.814376		53	MGI:99180	22695	Zfp36	NING	heterozygote	1.23584		53	MGI:106604
54	MGI:104797	16992	Lta	UC Davis	homozygote	0.657722		54	MGI:1924832	77582	Mboat7	MRC Harwell	heterozygote	1.47567		54	MGI:1913533	66283	Gkn1	UC Davis	homozygote	0.719647		54	MGI:1921688	74438	Clvs1	JAX	homozygote	1.43358		54	MGI:88223	12259	C1qa	JAX	homozygote	0.815193		54	MGI:109207	13690	Eif4g2	JAX	heterozygote	1.23638		54	MGI:1919199
55	MGI:1915196	67946	Spata6	UC Davis	homozygote	0.658988		55	MGI:1859149	54357	Epb41l4b	BCM	homozygote	1.48087		55	MGI:2176561	170740	Zfp287	WTSI	homozygote	0.720885		55	MGI:1858178	53376	Usp2	MRC Harwell	homozygote	1.44133		55	MGI:1196297	52120	Hgsnat	TCP	homozygote	0.815895		55	MGI:1923751	76501	Commd9	MRC Harwell	heterozygote	1.23672		55	MGI:1913950
56	MGI:99440	12489	Cd33	JAX	homozygote	0.661279		56	MGI:2142624	407243	Tmem189	WTSI	homozygote	1.48361		56	MGI:2183426	192199	Rspo1	UC Davis	homozygote	0.725369		56	MGI:102793	14314	Fstl1	MRC Harwell	homozygote	1.44201		56	MGI:1350985	27081	Zfp275	TCP	homozygote_hemizygote	0.818931		56	MGI:1934765	93695	Gpnmb	JAX	homozygote	1.24015		56	MGI:1890081
57	MGI:99161	22658	Pcgf2	UC Davis	heterozygote	0.661571		57	MGI:2139628	229445	Ctso	MRC Harwell	homozygote	1.49457		57	MGI:3036260	330723	Htra4	UC Davis	homozygote	0.726177		57	MGI:103014	16168	Il15	MRC Harwell	homozygote	1.46088		57	MGI:1098282	12279	C9	JAX	homozygote	0.819359		57	MGI:1859619	54648	Ccdc120	JAX	homozygote	1.24154		57	MGI:104797
58	MGI:1858233	53885	Nphp1	UC Davis	homozygote	0.663284		58	MGI:1891341	64898	Lpin2	TCP	homozygote	1.49787		58	MGI:104670	14229	Fkbp5	UC Davis	heterozygote	0.726595		58	MGI:2442921	213311	Fbxl21	MRC Harwell	homozygote	1.46469		58	MGI:2447771	239133	Dleu7	UC Davis	homozygote	0.820832		58	MGI:2181726	244701	Mtnr1b	UC Davis	homozygote	1.24198		58	MGI:96276
59	MGI:1858200	53856	Prg3	UC Davis	homozygote	0.664126		59	MGI:1924292	77042	Hyal4	BCM	homozygote	1.50201		59	MGI:1918984	103135	Pan2	NING	homozygote	0.727494		59	MGI:1923656	76406	1700019B03Rik	BCM	homozygote	1.46805		59	MGI:1919210	71960	Myh14	WTSI	homozygote	0.821307		59	MGI:1933112	80291	Rilpl2	JAX	homozygote	1.24273		59	MGI:2676874
60	MGI:1914430	67180	Yipf5	ICS	heterozygote	0.669276		60	MGI:88236	110382	C8b	MRC Harwell	homozygote	1.50525		60	MGI:1920949	73699	Ppp2r1b	NING	homozygote	0.732813		60	MGI:1913398	66148	Dnajc15	BCM	homozygote	1.46936		60	MGI:104560	18195	Nsf	JAX	heterozygote	0.822137		60	MGI:3650906	327963	Zfp616	WTSI	homozygote	1.24489		60	MGI:1889802
61	MGI:1859162	50849	Rnf10	RBRC	homozygote	0.670223		61	MGI:1202306	15171	Hcrt	UC Davis	homozygote	1.50626		61	MGI:1921192	73942	Fam151b	MRC Harwell	homozygote	0.733369		61	MGI:1336173	108079	Prkaa2	MRC Harwell	homozygote	1.47307		61	MGI:1889619	58518	Cts6	BCM	homozygote	0.823593		61	MGI:109331	18230	Nxn	NING	heterozygote	1.24523		61	MGI:97724
62	MGI:2660692	232371	C1rl	MRC Harwell	homozygote	0.672487		62	MGI:3039562	407786	Taf9b	UC Davis	homozygote_hemizygote	1.51242		62	MGI:2135601	55963	Slc1a4	WTSI	homozygote	0.734186		62	MGI:1330305	17364	Trpm1	MRC Harwell	homozygote	1.47451		62	MGI:2157910	170790	Mlc1	UC Davis	homozygote	0.823985		62	MGI:1931838	56320	Dbn1	JAX	heterozygote	1.2459		62	MGI:95575
63	MGI:1914495	67245	Peli1	UC Davis	homozygote	0.675042		63	MGI:103253	13056	Cyb561	MRC Harwell	homozygote	1.51284		63	MGI:3044321	241636	Tgm6	WTSI	homozygote	0.73439		63	MGI:2685556	279028	Adamts13	BCM	homozygote	1.47783		63	MGI:1918659	71409	Fmnl2	TCP	homozygote	0.825036		63	MGI:1914353	67103	Ptgr1	BCM	homozygote	1.25259		63	MGI:2685541
64	MGI:2388124	229320	Clrn1	UC Davis	homozygote	0.675923		64	MGI:2384878	214552	Cep164	MRC Harwell	heterozygote	1.51711		64	MGI:108048	232187	Smyd5	WTSI	homozygote	0.736022		64	MGI:1096879	14297	Fxn	JAX	heterozygote	1.47799		64	MGI:2685851	381393	4921509C19Rik	JAX	homozygote	0.82584		64	MGI:1336894	17434	Mocs2	HMGU	heterozygote	1.25386		64	MGI:2136890
65	MGI:1352750	29867	Cabp1	MRC Harwell	homozygote	0.677699		65	MGI:2673998	233071	Arhgap33	BCM	heterozygote	1.51841		65	MGI:1924140	76890	Memo1	BCM	heterozygote	0.736727		65	MGI:105102	14778	Gpx3	MRC Harwell	heterozygote	1.48449		65	MGI:95575	14282	Fosb	UC Davis	homozygote	0.826087		65	MGI:1914486	67236	Cinp	JAX	heterozygote	1.25681		65	MGI:1277184
66	MGI:1315208	14789	P3h3	UC Davis	homozygote	0.678272		66	MGI:1316648	66395	Ahnak	MRC Harwell	heterozygote	1.51984		66	MGI:1889286	56410	Cbln3	JAX	homozygote	0.736986		66	MGI:1915958	68708	Rabl2	UC Davis	homozygote	1.49042		66	MGI:1350930	27058	Srp9	JAX	heterozygote	0.826303		66	MGI:1917186	241556	Tspan18	JAX	homozygote	1.2582		66	MGI:96240
67	MGI:2444286	195018	Zzef1	UC Davis	homozygote	0.679299		67	MGI:2441869	213498	Arhgef11	MRC Harwell	homozygote	1.52206		67	MGI:1921084	73834	Atp6v1d	TCP	heterozygote	0.738611		67	MGI:1920442	73192	Xpot	BCM	heterozygote	1.49241		67	MGI:95525	14186	Fgfr4	BCM	homozygote	0.827553		67	MGI:2181621	239435	Aard	UC Davis	homozygote	1.26015		67	MGI:2388124
68	MGI:96274	15551	Htr1b	JAX	heterozygote	0.680315		68	MGI:2153093	121021	Cspg4	BCM	homozygote	1.52661		68	MGI:2385228	231633	Tmem119	UC Davis	homozygote	0.740586		68	MGI:1921727	74477	4933427D14Rik	JAX	heterozygote	1.49349		68	MGI:1921688	74438	Clvs1	JAX	homozygote	0.827692		68	MGI:1913612	66362	Exosc3	UC Davis	heterozygote	1.26646		68	MGI:1914113
69	MGI:1861676	54369	Nme6	JAX	heterozygote	0.681771		69	MGI:1201683	13813	Eomes	MRC Harwell	heterozygote	1.52805		69	MGI:2151483	116891	Derl2	ICS	heterozygote	0.742002		69	MGI:1934754	85305	Kars	BCM	heterozygote	1.50253		69	MGI:2450123	213171	Prss27	TCP	homozygote	0.828106		69	MGI:1933105	79560	Ublcp1	BCM	heterozygote	1.26797		69	MGI:88169
70	MGI:104685	13345	Twist2	UC Davis	heterozygote	0.682088		70	MGI:105933	216363	Rab3ip	JAX	homozygote	1.53028		70	MGI:1914338	67088	Cand2	WTSI	homozygote	0.745761		70	MGI:1916524	69274	Ctdspl	UC Davis	homozygote	1.5031		70	MGI:1915138	67888	Tmem100	TCP	heterozygote	0.828106		70	MGI:1347071	26466	Zfp260	TCP	heterozygote	1.26814		70	MGI:1924210
71	MGI:2388477	207683	Igsf11	JAX	homozygote	0.684219		71	MGI:1350930	27058	Srp9	JAX	heterozygote	1.53743		71	MGI:2679721	330938	Dixdc1	JAX	homozygote	0.747945		71	MGI:1921585	74335	Xrcc3	JAX	heterozygote	1.50481		71	MGI:2444210	217166	Nr1d1	BCM	homozygote	0.828118		71	MGI:1353498	18674	Slc25a3	UC Davis	heterozygote	1.26856		71	MGI:1924140
72	MGI:2443575	320204	Mettl20	UC Davis	homozygote	0.68506		72	MGI:1096879	14297	Fxn	JAX	heterozygote	1.54417		72	MGI:99917	20512	Slc1a3	JAX	heterozygote	0.749954		72	MGI:96958	269682	Golga3	MRC Harwell	homozygote	1.50591		72	MGI:1914930	67680	Sdhb	HMGU	heterozygote	0.828753		72	MGI:108384	12227	Btg2	JAX	homozygote	1.2707		72	MGI:1336993
73	MGI:96705	16691	Krt8	ICS	heterozygote	0.685723		73	MGI:1916279	69029	Smdt1	BCM	heterozygote	1.54434		73	MGI:99474	216869	Arrb2	JAX	homozygote	0.75031		73	MGI:1336167	19079	Prkab1	BCM	homozygote	1.50809		73	MGI:1915878	68628	Fbxw9	BCM	homozygote	0.829023		73	MGI:1353633	233908	Fus	TCP	heterozygote	1.28072		73	MGI:1927170
74	MGI:103292	19331	Rab19	ICS	homozygote	0.686907		74	MGI:96836	16993	Lta4h	MRC Harwell	homozygote	1.54669		74	MGI:2385324	241070	Gpr1	MRC Harwell	homozygote	0.751006		74	MGI:1928898	59025	Usp14	MRC Harwell	heterozygote	1.51623		74	MGI:109380	16155	Il10rb	WTSI	homozygote	0.829944		74	MGI:894680	12013	Bach1	JAX	heterozygote	1.2832		74	MGI:88296
75	MGI:2135601	55963	Slc1a4	WTSI	homozygote	0.687269		75	MGI:96958	269682	Golga3	MRC Harwell	homozygote	1.54968		75	MGI:1352750	29867	Cabp1	MRC Harwell	homozygote	0.751429		75	MGI:97897	19696	Rel	MRC Harwell	homozygote	1.52867		75	MGI:1328368	107951	Cdk9	UC Davis	heterozygote	0.830291		75	MGI:99440	12489	Cd33	JAX	homozygote	1.28717		75	MGI:1914346
76	MGI:2685402	227357	Espnl	JAX	homozygote	0.692821		76	MGI:1914731	56737	Alg2	JAX	heterozygote	1.55483		76	MGI:1917115	69865	A1cf	JAX	homozygote	0.752054		76	MGI:1330238	13481	Dpm2	MRC Harwell	heterozygote	1.53324		76	MGI:2143266	213208	Il20rb	UC Davis	homozygote	0.830291		76	MGI:1922715	75465	Dynlrb2	WTSI	heterozygote	1.29387		76	MGI:1915956
77	MGI:1924817	170829	Tram2	WTSI	homozygote	0.693163		77	MGI:1888981	104444	Rexo2	MRC Harwell	heterozygote	1.55607		77	MGI:98326	20604	Sst	RBRC	homozygote	0.752433		77	MGI:2442115	319481	Wdr59	BCM	heterozygote	1.53901		77	MGI:102805	12495	Entpd1	HMGU	homozygote	0.83052		77	MGI:1922033	217335	Fbf1	WTSI	homozygote	1.29387		77	MGI:1920893
78	MGI:2151153	117606	Boc	MRC Harwell	homozygote	0.693729		78	MGI:97324	18072	Nhlh2	UC Davis	homozygote	1.55609		78	MGI:2136890	224440	Setd4	WTSI	homozygote	0.752703		78	MGI:1913950	66700	Chmp3	BCM	heterozygote	1.5437		78	MGI:88059	11820	App	ICS	heterozygote	0.83072		78	MGI:1915747	68497	Arel1	NING	homozygote	1.29842		78	MGI:2150302
79	MGI:1934765	93695	Gpnmb	JAX	homozygote	0.695004		79	MGI:105937	12630	Cfi	MRC Harwell	homozygote	1.56336		79	MGI:96825	20341	Selenbp1	UC Davis	homozygote	0.75276		79	MGI:1336167	19079	Prkab1	MRC Harwell	homozygote	1.55643		79	MGI:1921293	74043	Pex26	TCP	heterozygote	0.831158		79	MGI:1890216	56774	Slc6a14	UC Davis	homozygote_hemizygote	1.29904		79	MGI:2385920
80	MGI:1923691	76441	Daam2	WTSI	homozygote	0.696275		80	MGI:103202	11564	Adsl	BCM	heterozygote	1.5673		80	MGI:88107	232975	Atp1a3	MRC Harwell	heterozygote	0.753461		80	MGI:98297	20423	Shh	MRC Harwell	heterozygote	1.56549		80	MGI:1277184	52392	D1Ertd622e	JAX	heterozygote	0.831858		80	MGI:2676826	387159	Mir141	NING	heterozygote	1.30154		80	MGI:105090
81	MGI:2443187	320022	Ccdc79	UC Davis	heterozygote	0.699848		81	MGI:101876	21676	Tead1	BCM	heterozygote	1.61011		81	MGI:103569	22439	Xk	UC Davis	homozygote_hemizygote	0.754003		81	MGI:1354708	76454	Fbxo31	BCM	homozygote	1.57074		81	MGI:1922915	75665	Ccdc64	BCM	homozygote	0.833096		81	MGI:1916966	69716	Trip13	JAX	homozygote	1.30621		81	MGI:108031
82	MGI:1933966	84004	Mcam	UC Davis	homozygote	0.702527		82	MGI:101784	18008	Nes	JAX	homozygote	1.62834		82	MGI:1858430	224024	Scarf2	UC Davis	homozygote	0.75456		82	MGI:2143311	102774	Bbs4	JAX	heterozygote	1.5851		82	MGI:1890391	83554	Fstl3	UC Davis	homozygote	0.833444		82	MGI:1913424	66174	Nudt14	UC Davis	homozygote	1.31375		82	MGI:1261834
83	MGI:2679721	330938	Dixdc1	JAX	homozygote	0.703322		83	MGI:2385908	240058	Cpne5	BCM	homozygote	1.64956		83	MGI:1196405	329506	Ctdspl2	BCM	heterozygote	0.755201		83	MGI:101932	12876	Cpe	HMGU	homozygote	1.60032		83	MGI:95479	14080	Fabp1	MRC Harwell	homozygote	0.834352		83	MGI:2677061	269060	Dagla	NING	homozygote	1.31719		83	MGI:1915500
84	MGI:2652819	207495	Baiap2l2	ICS	homozygote	0.704265		84	MGI:97897	19696	Rel	MRC Harwell	homozygote	1.68116		84	MGI:1858952	54324	Arhgef5	TCP	homozygote	0.756066		84	MGI:109207	13690	Eif4g2	JAX	heterozygote	1.63444		84	MGI:1860511	56198	Heyl	JAX	homozygote	0.834636		84	MGI:1916238	68988	Prpf31	NING	heterozygote	1.3297		84	MGI:97851
85	MGI:97896	19693	Reg2	UC Davis	homozygote	0.704325		85	MGI:2445208	320995	Rfx6	UC Davis	heterozygote	1.68311		85	MGI:1888986	53310	Dlg3	WTSI	homozygote_hemizygote	0.757045		85	MGI:2135608	93742	Pard3	MRC Harwell	heterozygote	1.63657		85	MGI:96239	15500	Hsf2	JAX	homozygote	0.834636		85	MGI:2182928	224792	Adgrf5	TCP	homozygote	1.33955		85	MGI:3043001
86	MGI:1915230	67980	Gnpda2	UC Davis	homozygote	0.70471		86	MGI:1921727	74477	4933427D14Rik	JAX	heterozygote	1.70807		86	MGI:1917004	69754	Fbxo7	WTSI	homozygote	0.757719		86	MGI:99607	11303	Abca1	BCM	heterozygote	1.64493		86	MGI:1346013	23828	Bves	UC Davis	homozygote	0.835546		86	MGI:1914623	67373	2210010C04Rik	BCM	homozygote	1.3449		86	MGI:1920910
87	MGI:1202395	17394	Mmp8	JAX	homozygote	0.706385		87	MGI:1890215	57751	Rnf25	JAX	homozygote	1.72474		87	MGI:104615	12801	Cnr1	UC Davis	heterozygote	0.757899		87	MGI:107816	18639	Pfkfb1	BCM	homozygote_hemizygote	1.65807		87	MGI:2182607	257635	Sdsl	ICS	homozygote	0.835778		87	MGI:101947	11991	Hnrnpd	NING	heterozygote	1.34535		87	MGI:95669
88	MGI:4936993	100233207	Gm17359	BCM	homozygote	0.706694		88	MGI:1934754	85305	Kars	BCM	heterozygote	1.74634		88	MGI:1920423	73173	Pcdh18	UC Davis	homozygote	0.759346		88	MGI:2141101	277854	Depdc5	MRC Harwell	heterozygote	1.66256		88	MGI:3619267	723830	Mir28a	NING	homozygote	0.838495		88	MGI:95583	14309	Fshr	NING	homozygote	1.35299		88	MGI:1336208
89	MGI:104533	20308	Ccl9	UC Davis	homozygote	0.709591		89	MGI:2157521	170638	Hpcal4	UC Davis	homozygote	1.77971		89	MGI:1920455	73205	3110043O21Rik	UC Davis	homozygote	0.761099		89	MGI:1341272	12818	Col14a1	BCM	homozygote	1.6721		89	MGI:2676395	232491	Pyroxd1	BCM	heterozygote	0.838979		89	MGI:1913955	66705	Dnase1l2	JAX	homozygote	1.3818		89	MGI:2385184
90	MGI:2442488	319655	Podxl2	UC Davis	homozygote	0.711444		90	MGI:3588194	383491	Prdm14	BCM	homozygote	1.79634		90	MGI:2687284	270198	Pfkfb4	UC Davis	homozygote	0.761238		90	MGI:1919819	72569	Bbs5	MRC Harwell	homozygote	1.68794		90	MGI:1270863	19072	Prep	JAX	heterozygote	0.840191		90	MGI:106281	224647	D17Wsu92e	UC Davis	homozygote	1.38417		90	MGI:1888986
91	MGI:1096367	19186	Psme1	UC Davis	homozygote	0.712802		91	MGI:1096391	18189	Nrxn1	MRC Harwell	homozygote	1.81302		91	MGI:1916351	69101	Ydjc	WTSI	homozygote	0.761479		91	MGI:3702087	68195	Rnaset2b	MRC Harwell	homozygote	1.69319		91	MGI:2685556	279028	Adamts13	BCM	homozygote	0.840223		91	MGI:1920149	72899	Macrod2	JAX	homozygote	1.39739		91	MGI:1336993
92	MGI:103559	20672	Sox18	JAX	homozygote	0.714391		92	MGI:88456	12830	Col4a5	MRC Harwell	homozygote_hemizygote	1.82397		92	MGI:1922702	75452	Ascc2	BCM	heterozygote	0.763087		92	MGI:103202	11564	Adsl	BCM	heterozygote	1.69712		92	MGI:2138647	98752	Fcrla	UC Davis	homozygote	0.840801		92	MGI:1341723	16512	Kcnh3	JAX	homozygote	1.40356		92	MGI:1351661
93	MGI:109562	12778	Ackr3	ICS	heterozygote	0.715322		93	MGI:1920093	72843	Prdm4	MRC Harwell	homozygote	1.90254		93	MGI:2444554	227743	Mapkap1	BCM	heterozygote	0.764032		93	MGI:108476	14365	Fzd3	MRC Harwell	heterozygote	1.73288		93	MGI:1329045	22158	Tulp3	MRC Harwell	heterozygote	0.84132		93	MGI:2676830	387163	Mir145a	NING	heterozygote	1.43295		93	MGI:1913292
94	MGI:1923422	109042	Prkcdbp	UC Davis	homozygote	0.719994		94	MGI:1919819	72569	Bbs5	MRC Harwell	homozygote	1.90958		94	MGI:3608416	207393	Elfn2	UC Davis	homozygote	0.765272		94	MGI:2677208	243621	Iqsec3	BCM	homozygote	1.74979		94	MGI:2677271	317750	Slc24a5	JAX	homozygote	0.841579		94	MGI:1914280	67030	Fancl	NING	homozygote	1.46189		94	MGI:1917711
95	MGI:894680	12013	Bach1	JAX	heterozygote	0.72114		95	MGI:108498	17966	Nbr1	MRC Harwell	homozygote	2.14086		95	MGI:2149481	114886	Cygb	UC Davis	homozygote	0.765481		95	MGI:95707	14599	Gh	UC Davis	homozygote	1.77188		95	MGI:1914848	56207	Uchl5	NING	heterozygote	0.841624		95	MGI:1917351	70101	Cyp4f16	MRC Harwell	homozygote	1.47013		95	MGI:2442082
96	MGI:1202879	21416	Tcf7l2	WTSI	heterozygote	0.721901		96	MGI:95707	14599	Gh	UC Davis	homozygote	2.61122		96	MGI:2148793	114229	Kiss1r	UC Davis	homozygote	0.766184		96	MGI:108498	17966	Nbr1	MRC Harwell	homozygote	1.97179		96	MGI:109169	13819	Epas1	MRC Harwell	heterozygote	0.843062		96	MGI:101932	12876	Cpe	HMGU	homozygote	1.502		96	MGI:109166
[truncated: 152 more columns]
