# Supplementary material for: Identification of genetic elements in metabolism by high-throughput mouse phenotyping
Source: Nat Commun. 2018 Jan 18;9:288. doi: 10.1038/s41467-017-01995-2 (PMC5773596; doi:10.1038/s41467-017-01995-2)
Supplement: Supplementary file 5 — Supplementary Data 3 [file 41467_2017_1995_MOESM5_ESM.xlsx]

## Sheet: candidate_gene_list
Candidate gene symbol	Candidate gene name	Gene ID
AACS	Acetoacetyl-CoA synthetase	65985
ABCA7	ATP-binding cassette, sub-family A (ABC1), member 7	10347
ABCC8	ATP-binding cassette, sub-family C (CFTR/MRP), member 8	6833
ABCD2	ATP-binding cassette, sub-family D (ALD), member 2	225
ABCG5	ATP-binding cassette, sub-family G (WHITE), member 5 (sterolin 1)	64240
ABHD5	Abhydrolase domain containing 5	51099
ACACA	Acetyl-Coenzyme A carboxylase alpha	31
ACACB	Acetyl-Coenzyme A carboxylase beta	32
ACADVL	Acyl-Coenzyme A dehydrogenase, very long chain	37
ACAT2	Acetyl-Coenzyme A acetyltransferase 2	39
ACE	Angiotensin I converting enzyme (peptidyl-dipeptidase A) 1	1636
ACLY	ATP citrate lyase	47
ACP1	Acid phosphatase 1, soluble	52
ACSM2B	Acyl-CoA synthetase medium-chain family member 2	348158
ACTN3	Actinin, alpha 3	89
ADAM12	ADAM metallopeptidase domain 12 (meltrin alpha)	8038
ADAMTS1	ADAM metallopeptidase with thrombospondin type 1 motif, 1	9510
ADAMTS9	a disintegrin-like and metallopeptidase (reprolysin type) with thrombospondin type 1 motif, 9 [	56999
ADCY5	adenylate cyclase 5	111
ADCYAP1	Adenylate cyclase activating polypeptide 1 (pituitary)	116
ADIPOQ	Adiponectin, C1Q and collagen domain containing	9370
ADIPOR1	Adiponectin receptor 1	51094
ADIPOR2	Adiponectin receptor 2	79602
ADIPSIN	adipsin (Complement factor D)	1675
ADRA1B	Adrenergic, alpha-1B-, receptor	147
ADRA2A	Adrenergic, alpha-2A-, receptor	150
ADRB1	Adrenergic, beta-1-, receptor	153
ADRB2	Adrenergic, beta-2-, receptor, surface	154
ADRB3	Adrenergic, beta-3-, receptor	155
AEBP1	AE binding protein 1	165
AGER	Advanced glycosylation end product-specific receptor	177
AGPAT2	1-acylglycerol-3-phosphate O-acyltransferase 2 )	10555
AGRP	Agouti related protein homolog (mouse)	181
AGT	Angiotensinogen (serpin peptidase inhibitor, clade A, member 8)	183
AHSG	Alpha-2-HS-glycoprotein	197
ALMS1	Alstrom syndrome 1	7840
ALOX5AP	Arachidonate 5-lipoxygenase-activating protein	241
AMPD1	Adenosine monophosphate deaminase 1 (isoform M)	270
ANGPTL6	Angiopoietin-like 6	83854
ANK1	ankyrin 1, erythroid	286
ANKRD26	Ankyrin repeat domain 26	22852
ANKRD55	ankyrin repeat domain 55	79722
AP3S2	adaptor-related protein complex 3, sigma 2 subunit	10239
APCS	Amyloid P component, serum	325
APOA1	Apolipoprotein A-I	335
APOA2	Apolipoprotein A-II	336
APOA5	Apolipoprotein A-V	116519
ApoA-IV	Apolipoprotein A-IV	337
APOC3	Apolipoprotein C-III	345
APOD	Apolipoprotein D	347
APOE	Apolipoprotein E	348
ApoJ	Clusterin	1191
APP	Amyloid beta (A4) precursor protein	351
AQP7	Aquaporin 7	364
AR	Androgen receptor	367
ARAP1	ArfGAP with RhoGAP domain, ankyrin repeat and PH domain 1	116985
ARL15	ADP-ribosylation factor-like 15	54622
ASAH1	N-acylsphingosine amidohydrolase (acid ceramidase) 1	427
ASIP	Agouti signaling protein	434
ATF6	Activating transcription factor 6	22926
ATP1A2	Na+,K+-ATPase alpha2 subunit	477
ATRN	Attractin	8455
AURKB	Aurora kinase B	9212
AZGP1	Alpha-2-glycoprotein 1, zinc-binding	563
BATF	Basic leucine zipper transcription factor, ATF-like	10538
BBS1	Bardet-Biedl syndrome 1	582
BBS2	Bardet-Biedl syndrome 2	583
BBS3	Bardet-Biedl syndrome 3	84100
BBS4	Bardet-Biedl syndrome 4	585
BBS5	Bardet-Biedl syndrome 5	129880
BBS7	Bardet-Biedl syndrome 7	55212
BBS8	Tetratricopeptide repeat domain 8	123016
BCAR1	breast cancer anti-estrogen resistance 1	9564
BCL2	BCL2, apoptosis regulator	596
BCL11A	B cell CLL/lymphoma 11A (zinc finger protein)	53335
BDNF	Brain-derived neurotrophic factor	627
BGLAP	Osteocalcin	632
BHLHB2	Basic helix-loop-helix domain containing, class B, 2	8553
BLK	B lymphoid kinase	640
BRS3	Bombesin-like receptor 3	680
BSCL2	Seipin	26580
C1QTNF1	Complement-C1q TNF-related protein 1	114897
C2CD4A	C2 calcium dependent domain containing 4A	145741
C2CD4B	C2 calcium dependent domain containing 4B	388125
C12orf51	(alias HECTD4) HECT domain E3 ubiquitin protein ligase 4	283450
CACYBP	Calcyclin binding protein	27101
CAMK1D	calcium/calmodulin dependent protein kinase ID	57118
CAPN10	Calpain-10	11132
CART	CART prepropeptide	9607
CASQ1	Calsequestrin 1 (fast-twitch, skeletal muscle)	844
CAV1	Caveolin 1	857
CAV3	Caveolin 3	859
CBFA2T1	Runt-related transcription factor 1; translocated to, 1 (cyclin D-related)	862
CCDC63	coiled-coil domain containing 63	160762
CCK	Cholecystokinin	885
CCKAR	CCKAR cholecystokinin A receptor	886
CCL2	Chemokine (C-C motif) ligand 2	6347
CCND2	cyclin D2	894
CD200R1	Cell surface glycoprotein OX2 receptor/CD200 receptor 1	131450
CDC123	cell division cycle 123	8872
CDK4	Cyclin-dependant kinase 4	1019
CDKAL1	CDK5 regulatory subunit associated protein 1-like 1	54901
CDKN2A	cyclin-dependent kinase inhibitor 2A	1029
CDKN2B	cyclin-dependent kinase inhibitor 2B	1030
CEACAM1	Carcinoembryonic antigen-related cell adhesion molecule 1	634
CEBPA	CCAAT/enhancer binding protein alpha	1050
CEBPb	CCAAT/enhancer binding protein (C/EBP), beta	1051
CEBPD	CCAAT/enhancer binding protein (C/EBP), delta	1052
CEL	carboxyl ester lipase	1056
CENPW	centromere protein W	387103
CFB/ BF	Complement factor	629
CHCHD2P9	coiled-coil-helix-coiled-coil-helix domain containing 2 pseudogene 9	645345
CHM	Choroideremia (Rab escort protein 1)	1121
CHREBP	MLX interacting protein-like	51085
CHRM2	Cholinergic receptor, muscarinic 2	1129
CIDEA	Cell death-inducing DFFA-like effector A	1149
CIDEC	Cell death-inducing DFFA-like effector c	63924
CILP2	cartilage intermediate layer protein 2	148113
CLOCK	Clock homolog (mouse)	9575
CLPS	Pancreatic colipase	1208
c-myc	v-myc myelocytomatosis viral oncogene homolog (avian)	4609
CNR1	Cannabinoid receptor 1 (brain)	1268
CNTF	Ciliary neurotrophic factor	1270
CNTFR	Ciliary neurotrophic factor receptor	1271
CNTNAP2	Contactin associated protein-like 2	26047
COBLL1	Cobl-like 1	22837
COH1	Cohen syndrome 1	157680
COL1A1	Collagen, type I, alpha 1	1277
COL8A2	Collagen, type VIII, alpha 2	1296
COMT	Catechol-O-methyltransferase	1312
CORIN	Corin, serine peptidase	10699
CPD	Carboxypeptidase D	1362
CPE	Carboxypeptidase E	1363
CPT1A	Carnitine palmitoyltransferase 1A (liver)	1374
CPT1B	Carnitine palmitoyltransferase-1 beta	1375
CPT1C	Carnitine palmitoyltransferase 1C	126129
CPT2	Carnitine palmitoyltransferase II	1376
CREBBP	CREB binding protein (Rubinstein-Taybi syndrome)	1387
CRHR1	Corticotropin releasing hormone receptor 1	1394
CRHR2	Corticotropin releasing hormone receptor 2	1395
CRP	C-reactive protein, pentraxin-related	1401
CRTC1	CREB regulated transcription coactivator 1	23373
CSF2	Colony stimulating factor 2 (granulocyte-macrophage)	1437
CTNNBL1	Catenin, beta like 1	56259
CTSS	Cathepsin S	1520
CXCL14	Chemokine (C-X-C motif) ligand 14	9547
CYB5R4	Cytochrome b5 reductase 4	51167
CYP11B2	Cytochrome P450, family 11, subfamily B, polypeptide 2	1585
CYP19A1	Cytochrome P450, family 19, subfamily A, polypeptide 1	1588
CYP2D6	Cytochrome P450, family 2, subfamily D, polypeptide 6	1565
CYP7A1	Cytochrome P450, family 7, subfamily A, polypeptide 1	1581
CYR61	Cysteine-rich protein 61	3491
DACT1	Dapper, antagonist of beta-catenin, homolog 1 (Xenopus laevis)	51339
DCN	Decorin	1634
DDHD1	DDHD domain containing 1	80821
DGAT1	Diacylglycerol O-acyltransferase 1	8694
DGAT2	Diacylglycerol O-acyltransferase homolog 2 (mouse)	84649
DGKB	diacylglycerol kinase, beta	1607
DIO1	Deiodinase, iodothyronine, type I	1733
DLK1	Delta-like 1 homolog (Drosophila)	8788
DNER	delta/notch like EGF repeat containing	92737
DPP4	Dipeptidylpeptidase 4	1803
DRD2	Dopamine receptor D2	1813
DRD3	Dopamine receptor D3	1814
DRD4	Dopamine receptor D4	1815
DUSP8	dual specificity phosphatase 8	1850
DUSP9	dual specificity phosphatase 9	1852
EBF1	Early B-cell factor 1	1879
EBF2	Early B-cell factor 2	64641
ELOVL3	Elongation of very long chain fatty acids (FEN1/Elo2, SUR4/Elo3, yeast)-like 3	83401
ELOVL6	ELOVL family member 6, elongation of long chain fatty acids (FEN1/Elo2, SUR4/Elo3-like, yeast)	79071
ENHO	Energy homeostasis associated	375704
ENPP1	Ectonucleotide pyrophosphatase/phosphodiesterase 1	5167
ESD	Esterase D/formylglutathione hydrolase	2098
ESR1	Estrogen receptor 1	2099
ESR2	Estrogen receptor 2 (ER beta)	2100
ESRRA	Estrogen-related receptor alpha	2101
ESRRB	Estrogen-related receptor beta	2103
ESRRG	Estrogen-related receptor gamma	2104
EXOC4	Exocyst complex component 4	60412
FAAH	Fatty acid amide hydrolase	2166
FABP1	Fatty acid binding protein 1, liver	2168
FABP2	Fatty acid binding protein 2, intestinal	2169
FABP4	Fatty acid binding protein 4, adipocyte	2167
FADS1	fatty acid desaturase 1	3992
FADS2	Fatty acid desaturase 2	9415
FAF1	Fas associated factor 1	11124
FASN	Fatty acid synthase	2194
FBP1	Fructose-1,6-bisphosphatase 1	2203
FFAR1	Free fatty acid receptor 1	2864
FGB	Fibrinogen beta chain	2244
FGF19	Fibroblast growth factor 19	9965
FGF21	Fibroblast growth factor 21	26291
FGFR3	Fibroblast growth factor receptor 3 (achondroplasia, thanatophoric dwarfism)	2261
FITM2	fat storage inducing transmembrane protein 2	128486
FMR1	Fragile X mental retardation 1	2332
FNTA	Farnesyltransferase, CAAX box, alpha	2339
FOSB	FBJ murine osteosarcoma viral oncogene homolog B	2354
FOXA2	Forkhead box A2	3170
FOXC2	Forkhead box C2 (MFH-1, mesenchyme forkhead 1)	2303
FOXG1B	Forkhead box G1B	2290
FOXO1	Forkhead box O1	2308
FOXP3	forkhead box P3	50943
FOXS1	Forkhead box S1	2307
FSHR	Follicle stimulating hormone receptor	2492
FTO	Fat mass and obesity associated	79068
FXYD4	FXYD domain containing ion transport regulator 4	53828
GAA	GLUCOSIDASE, ALPHA, ACID	2548
GABRG3	Gamma-aminobutyric acid (GABA) A receptor, gamma 3	2567
GAD2	Glutamate decarboxylase 2 (pancreatic islets and brain, 65kDa)	2572
GAL	Galanin	51083
GALP	Galanin-like peptide	85569
GALR2	Galanin receptor type 2	8811
GAMT	Guanidinoacetate N-methyltransferase	2593
GAS6	Growth arrest-specific 6	2621
GAST	Gastrin	2520
GATA4	GATA binding protein 4	2626
GATA6	GATA binding protein 6	2627
GATAD2A	GATA zinc finger domain containing 2A	54815
GCC1	GRIP and coiled-coil domain containing 1	79571
GCK	glucokinase	2645
GCKR	glucokinase regulator	2646
GDF3	Growth differentiation factor 3	9573
GFPT1	Glutamine-fructose-6-phosphate transaminase 1	2673
GFRA2	GDNF family receptor alpha 2	2675
GH1	Growth hormone 1	2688
GHRH	Growth hormone releasing hormone	2691
GHRHR	Growth hormone releasing hormone receptor	2692
GHRL	Ghrelin precursor	51738
GHSR	Growth hormone secretagogue receptor	2693
GIP	Gastric inhibitory polypeptide	2695
GIPR	Gastric inhibitory polypeptide receptor	2696
GLIS3	GLIS family zinc finger 3	169792
GLO1	Glyoxalase I	2739
GLP1	Glucagon	2641
GLP1R	Glucagon-like peptide 1 receptor	2740
GLUT1	Solute carrier family 2 (facilitated glucose transporter), member 1	6513
GLUT2	Solute carrier family 2 (facilitated glucose transporter), member 2	6514
GLUT4	Solute carrier family 2 (facilitated glucose transporter), member 4	6517
GNAS	GNAS complex locus	2778
GNB3	Guanine nucleotide binding protein (G protein), beta polypeptide 3	2784
GNG3	Guanine nucleotide binding protein (G protein), gamma 3	2785
GOLGA7	golgin A7	51125
GPAM	Glycerol-3-phosphate acyltransferase, mitochondrial	57678
GPC1	Glypican 1	2817
GPC3	Glypican 3	2719
GPC4	Glypican 4	2239
GPD2	Glycerol-3-phosphate dehydrogenase 2 (mitochondrial)	2820
GPHB5	Glycoprotein hormone beta 5	122876
GPSM1	G-protein signaling modulator 1	26086
GPR109A	Niacin receptor 1	338442
GPR35	G protein-coupled receptor 35	2859
GPR74	G-protein-coupled receptor 74	10886
GPX1	Glutathione peroxidase 1	2876
GRB14	growth factor receptor bound protein 14	2888
GRK5	G protein-coupled receptor kinase 5	2869
GRM5	Glutamate receptor, metabotropic 5	2915
GRM8	Glutamate receptor, metabotropic 8	2918
GSK3B	Glycogen synthase kinase 3 beta	2932
GSTK1	Glutathione S-transferase kappa 1	373156
GYPA	Glycophorin A (MNS blood group)	2993
GYS1	Glycogen synthase 1	2997
H6PD	Hexose-6-phosphate dehydrogenase (glucose 1-dehydrogenase)	9563
HCRT	Hypocretin (orexin) neuropeptide precursor	3060
HDC	Histidine decarboxylase	3067
HEXB	Hexosaminidase B (beta polypeptide)	3074
HHEX	hematopoietically expressed homeobox	3087
HLA-B	major histocompatibility complex, class I, B	3106
HMG20A	high mobility group 20A	10363
HMGA1	high mobility group AT-hook 1	3159
HMGA2	High mobility group AT-hook 2	8091
HNF1A	HNF1 homeobox A	6927
HNF1B	HNF1 homeobox B	6928
HNF4A	hepatocyte nuclear factor 4 alpha	3172
HOXB6	Homeo box B6	3216
HP	Haptoglobin	3240
HPD	4-Hydroxyphenylpyruvate dioxygenase	3242
HPGD	Hydroxyprostaglandin dehydrogenase 15-(NAD)	3248
HRH1	Histamine receptor H1	3269
HRH3	Histamine receptor H3	11255
HSD11B1	Hydroxysteroid (11-beta) dehydrogenase 1	3290
HSD3B1	Hydroxy-delta-5-steroid dehydrogenase, 3 beta- and steroid delta-isomerase 1	3283
HSPA1A	Heat shock 70 kDa protein 1A	3303
HSPA1B	Heat shock 70kDa protein 1B	3304
HTR1B	5-hydroxytryptamine (serotonin) receptor 1B	3351
HTR1D	5-hydroxytryptamine (serotonin) receptor 1D	3352
HTR2A	5-hydroxytryptamine (serotonin) receptor 2A	3356
HTR2C	5-hydroxytryptamine (serotonin) receptor 2C	3358
ICAM1	Intercellular adhesion molecule 1 (CD54), human rhinovirus receptor	3383
IDE	Insulin-degrading enzyme	3416
IDH1	Isocitrate dehydrogenase 1 (NADP+), soluble	3417
IDI1	Isopentenyl-diphosphate delta isomerase 1	3422
IER3IP1	immediate early response 3 interacting protein 1	51124
IFI27	Interferon, alpha-inducible protein 27	3429
IFRD1	Interferon-related developmental regulator 1	3475
IGF1	Insulin-like growth factor 1 (somatomedin C)	3479
IGF2	Insulin-like growth factor 2 (somatomedin A)	3481
IGFBP1	Insulin-like growth factor binding protein 1	3484
IGFBP5	Insulin-like growth factor binding protein 5	3488
IGFBP6	Insulin-like growth factor binding protein 6	3489
IGF2BP2	insulin like growth factor 2 mRNA binding protein 2	10644
IGKC	Immunoglobulin kappa constant	3514
IL15RA	Interleukin 15 receptor, alpha	3601
IL1A	Interleukin 1 alpha	3552
IL1B	Interleukin 1 beta	3553
IL1RA	Interleukin 1 receptor antagonist	3554
IL6	Interleukin 6 (interferon, beta 2)	3569
IL6R	Interleukin 6 receptor	3570
INS	Insulin	3630
INSIG2	Insulin induced gene 2	51141
INSR	Insulin receptor	3643
IPW	Imprinted in Prader-Willi syndrome (non-protein coding)	3653
IRS1	Insulin receptor substrate 1	3667
IRS2	Insulin receptor substrate 2	8660
JAZF1	JAZF zinc finger 1	221895
JMJD1A	Jumonji domain containing 1A	611512
KCNA3	Potassium voltage-gated channel, shaker-related subfamily, member 3	3738
KCNJ11	potassium voltage-gated channel subfamily J member 11	3767
KCNK16	potassium two pore domain channel subfamily K member 16	83795
KCNQ1	potassium voltage-gated channel subfamily Q member 1	3784
KEL	Kell blood group, metallo-endopeptidase	3792
KIR6.2	Potassium inwardly-rectifying channel, subfamily J, member 11	3767
KISS1	KiSS-1 metastasis-suppressor	3814
KL	Klotho	9365
KLF15	Kruppel-like factor 15	28999
KLF2	Kruppel-like factor 2 (lung)	10365
KLF3	Kruppel-like factor 3 (basic)	51274
KLF5	Kruppel-like factor 5 (intestinal)	688
KLF7	Kruppel-like factor 7 (ubiquitous)	8609
KLF11	Kruppel like factor 11	8462
KLF14	Kruppel like factor 14	136259
KLHDC5	kelch like family member 42	57542
LAMA1	laminin subunit alpha 1	284217
LCN2	Lipocalin 2	3934
LDLR	Low density lipoprotein receptor	3949
LEP	Leptin: major hormone of energy homeostasis	3952
LEPR	Leptin Receptor	3953
LEPROTL1	Leptin receptor overlapping transcript-like 1	23484
LGR5	leucine rich repeat containing G protein-coupled receptor 5	8549
LHB	Luteinizing hormone beta polypeptide	3972
LIPA	Lipase A, lysosomal acid, cholesterol esterase	3988
LIPC	Lipase, hepatic	3990
LIPE	Lipase, hormone-sensitive	3991
LKB1	STK11 serine/threonine kinase 11	6794
LMNA	Lamin A/C	4000
LPIN1	Lipin 1	23175
LPIN2	Lipin 2	9663
LPL	Lipoprotein lipase	4023
LPP	LIM domain containing preferred translocation partner in lipoma	4026
LRCH4	Leucine-rich repeats and calponin homology (CH) domain containing 4	4034
LRGUK	Leucine-rich repeats and guanylate kinase domain containing	136332
LRPAP1	Low density lipoprotein receptor-related protein associated protein 1	4043
LTA	Lymphotoxin alpha (TNF superfamily, member 1)	4049
LXRbeta	Liver X receptor beta/ nuclear receptor subfamily 1, group H, member 2	7376
LYPLAL1	lysophospholipase like 1	127018
MACF1	microtubule-actin crosslinking factor 1	23499
MAGEL2	MAGE-like 2	54551
MAEA	macrophage erythroblast attacher	10296
MAOA	Monoamine oxidase A	4128
MAP4k4	Mitogen-activated protein kinase kinase kinase kinase 4	9448
MAPK3	Mitogen-activated protein kinase 3	5595
MAPK8IP1	Mitogen-activated protein kinase 8 interacting protein 1	9479
MARK2	MAP/microtubule affinity-regulating kinase 2	2011
MC3R	Melanocortin 3 receptor	4159
MC4R	Melanocortin 4 receptor	4160
MC5R	Melanocortin 5 receptor	4161
MCHR1	Melanin-concentrating hormone receptor 1	2847
MCTP2	Multiple C2 domains, transmembrane 2	55784
MECP2	Methyl CpG binding protein 2 (Rett syndrome)	4204
MED12	Mediator of RNA polymerase II transcription, subunit 12 homolog (S. cerevisiae)	9968
MEN1	Multiple endocrine neoplasia I	4221
MEST	Mesoderm specific transcript homolog (mouse)	4232
MIR27A	MicroRNA 27a	407018
MIR129	MIR129-1 oder MIR129-2?
MKKS	McKusick-Kaufman syndrome	8195
MKRN3	Makorin, ring finger protein, 3	7681
MMP11	Matrix metallopeptidase 11 (stromelysin 3)	4320
MMP19	Matrix metallopeptidase 19	4327
MMP2	Matrix metallopeptidase 2 (gelatinase A, 72kDa gelatinase, 72kDa type IV collagenase)	4313
MMP9	Matrix metallopeptidase 9	4318
MNX1	motor neuron and pancreas homeobox 1	3110
MOB2	MOB kinase activator 2	81532
MPHOSPH9	M-phase phosphoprotein 9	10198
MSTN	Myostatin	2660
MT1A	Metallothionein 1A	4489
MTHFR	5,10-methylenetetrahydrofolate reductase (NADPH)	4524
MTM1	Myotubularin 1	4534
MTMR3	myotubularin related protein 3	8897
MTMR9	Myotubularin related protein 9	66036
MTNR1B	melatonin receptor 1B	4544
MTTP	Microsomal triglyceride transfer protein	4547
NCOA3	Nuclear receptor coactivator 3	8202
NCOR2	nuclear receptor co-repressor 2	9612
NDN	Necdin homolog (mouse)	4692
NEUROD1	neuronal differentiation 1	4760
NEUROG3	neurogenin 3	50674
NHLH2	Nescient helix loop helix 2	4808
NKX2-2	NK2 homeobox 2	4821
NMB	Neuromedin B	4828
NMU	Neuromedin U	10874
NMUR2	Neuromedin U receptor 2	56923
NOC3L	Nucleolar complex associated 3 homolog (S. cerevisiae)	64318
NOS2A	Nitric oxide synthase 2A (inducible, hepatocytes)	4843
NOS3	Nitric oxide synthase 3 (endothelial cell)	4846
NOTCH2	notch 2	4853
NPB	Neuropeptide B	256933
NPBWR1	Neuropeptides B/W receptor 1	2831
NPR3	Natriuretic peptide receptor C/guanylate cyclase C (atrionatriuretic peptide receptor C)	4883
NPY	Neuropeptide Y	4852
NPY1R	Neuropeptide Y receptor Y1	4886
NPY2R	Neuropeptide Y receptor Y2	4887
NPY5R	Neuropeptide Y receptor Y5	4889
NR1I2	Nuclear receptor subfamily 1, group I, member 2	8856
NR1I3	Nuclear receptor subfamily 1, group I, member 3	9970
NR3C1	Nuclear receptor subfamily 3, group C, member 1	2908
NR4A1	Nuclear receptor subfamily 4, group A, member 1	3164
NR4A3	Nuclear receptor subfamily 4, group A, member 3	8013
NRF1	Nuclear respiratory factor 1	4899
NTRK2	Neurotrophic tyrosine kinase, receptor, type 2	4915
NTSR1	Neurotensin receptor 1 (high affinity)	4923
NUCB2	Nucleobindin 2	4925
OPD1	Otopalatodigital syndrome 1	2316
OPRM1	Opioid receptor, mu 1	4988
ORM1	Orosomucoid 1	5004
OSBPL11	Oxysterol binding protein-like 11	114885
OSBPL6	Oxysterol binding protein-like 6	114880
P2RX4	Purinergic receptor P2X, ligand-gated ion channel, 4	5025
PAI-1	Plasminogen activator inhibitor type 1	5054
PAM	peptidylglycine alpha-amidating monooxygenase	5066
PAPD1	PAP associated domain containing 1	55149
PARD6A	Par-6 partitioning defective 6 homolog alpha (C. elegans)	50855
PARP1	Poly (ADP-ribose) polymerase 1	142
PAX4	paired box 4	5078
PAX5	Paired box 5	5079
PAX6	Paired box 6	5080
PBEF1	Pre-B-cell colony enhancing factor 1	10135
PCBD1	pterin-4 alpha-carbinolamine dehydratase 1	5092
PCK2	Phosphoenolpyruvate carboxykinase 2 (mitochondrial)	5106
PCSK1	Proprotein convertase subtilisin/kexin type 1	5122
PCSK1N	Proprotein convertase subtilisin/kexin type 1 inhibitor	27344
PCSK2	PCSK2 proprotein convertase subtilisin/kexin type 2	5126
PDX1	pancreatic and duodenal homeobox 1	3651
PEG10	Paternally expressed 10	23089
PEG3	Paternally expressed 3	5178
PEMT	Phosphatidylethanolamine N-methyltransferase	10400
PEPCK	Phosphoenolpyruvate carboxykinase 2 (mitochondrial)	5105
PEPD	peptidase D	5184
PER2	Period homolog 2 (Drosophila)	8864
PFKFB3	6-phosphofructo-2-kinase/fructose-2,6-biphosphatase 3	5209
PFKP	Phosphofructokinase, platelet	5214
PGC1B	Peroxisome proliferative activated receptor, gamma, coactivator 1, beta	133522
PGK1	Phosphoglycerate kinase 1	5230
PGM1	Phosphoglucomutase 1	5236
PGR	Progesterone receptor	5241
PHF6	PHD finger protein 6	84295
PIK3CB	Phosphoinositide-3-kinase, catalytic, beta polypeptide	5291
PIK3R1	Phosphoinositide-3-kinase, regulatory subunit 1 (alpha)	5295
PIP5K2B	Phosphatidylinositol-5-phosphate 4-kinase, type II, beta	8396
PKLR	Pyruvate kinase, liver and RBC	5313
PLA2G1B	Phospholipase A2, group IB (pancreas)	5319
PLAUR	Plasminogen activator, urokinase receptor	5329
PLIN	Perilipin	5346
PLSCR1	Phospholipid scramblase 1	5359
PLSCR3	Phospholipid scramblase 3	57048
PMCH	Pro-melanin-concentrating hormone	5367
PMM2	Phosphomannomutase 2	5373
PMS2L3	Postmeiotic segregation increased 2-like 3	5387
PNMT	Phenylethanolamine N-methyltransferase	5409
PNPLA2	Patatin-like phospholipase domain containing 2	57104
PNPLA3	Patatin-like phospholipase domain containing 3	80339
PNRC2	Proline-rich nuclear receptor coactivator 2	55629
POMC	Proopiomelanocortin	5443
PON1	Paraoxonase 1	5444
PON2	Paraoxonase 2	5445
POR	P450 (cytochrome) oxidoreductase	5447
POU3F4	POU class 3 homeobox 4	5456
POU5F1	POU class 5 homeobox 1	5460
PPARA	Peroxisome proliferative activated receptor, alpha	5465
PPARBP	Mediator complex subunit 1	5469
PPARD	Peroxisome proliferative activated receptor, delta	5467
PPARG	Peroxisome proliferator-activated receptor gamma	5468
PPARGC1A	Peroxisome proliferator-activated receptor gamma, coactivator 1 alpha	10891
PPFIBP1	PPFIA binding protein 1	8496
PPIP5K2	diphosphoinositol pentakisphosphate kinase 2	23262
PPP1R3A	Protein phosphatase 1, regulatory (inhibitor) subunit 3A	5506
PPP1R3C	Protein phosphatase 1, regulatory (inhibitor) subunit 3C	5507
PPP3CA	Protein phosphatase 3 (formerly 2B), catalytic subunit, alpha isoform	5530
PPY	Pancreatic polypeptide	5539
PPYR1	Pancreatic polypeptide receptor 1	5540
PRC1	protein regulator of cytokinesis 1	9055
PRDM16	PR domain containing 16	63976
PRKAA2	Protein kinase, AMP-activated, alpha 2 catalytic subunit	5563
PRKAG2	Protein kinase, AMP-activated, gamma 2 non-catalytic subunit	51422
PRKAG3	Protein kinase, AMP-activated, gamma 3 non-catalytic subunit	53632
PRKAR1A	Protein kinase, cAMP-dependent, regulatory, type I, alpha (tissue specific extinguisher 1)	5573
PRLHR	Prolactin releasing hormone receptor	2834
PROP1	Prophet of Pit1, paired-like homeodomain transcription factor	5626
PROX1	Prospero homeobox 1	5629
PSMD6	proteasome 26S subunit, non-ATPase 6	9861
PTEN	Phosphatase and tensin homolog	5728
PTF1A	pancreas specific transcription factor, 1a	256297
PTGDS	Prostaglandin D2 synthase 21kDa (brain)	5730
PTGS1	Prostaglandin-endoperoxide synthase 1	5742
PTGS2	Mitochondrially encoded cytochrome c oxidase II	5743
PTHB1	Parathyroid hormone-responsive B1	27241
PTN	Pleiotrophin	5764
PTPN1	Protein tyrosine phosphatase, non-receptor type 1	5770
PTPN11	Tyrosine phosphatase (SHP-2)	5781
PTPRD	protein tyrosine phosphatase, receptor type D	5789
PTPRF	Protein tyrosine phosphatase, receptor type, F	5792
PTTG1	Pituitary tumor-transforming 1	9232
PTX3	Pentraxin-related gene, rapidly induced by IL-1 beta	5806
PWCR1	Prader-Willi syndrome chromosome region 1	63968
PYY	Peptide YY	5697
R3HDML	R3H domain containing like	140902
RAI1	Retinoic acid induced 1	10743
RARRES2	Chemerin / retinoic acid receptor responder (tazarotene induced) 2	5919
RASGRF1	Ras protein-specific guanine nucleotide-releasing factor 1	5923
RASGRP1	RAS guanyl releasing protein 1	10125
RBM43	RNA binding motif protein 43	375287
RBMS1	RNA binding motif single stranded interacting protein 1	5937
RBP4	Retinol binding protein 4, plasma	5950
RBP5	Retinol binding protein 5, cellular	83758
REN	Renin	5972
RETN	Resistin	56729
RETNLB	Resistin like beta	84666
RETSAT	Retinol saturase (all-trans-retinol 13,14-reductase)	54884
RFX6	regulatory factor X6	222546
RIP140	Nuclear receptor interacting protein 1	8204
RND3	Rho family GTPase 3	390
RPS6KA3	Ribosomal protein S6 kinase, 90kDa, polypeptide 3	6197
RPS6KB1	Ribosomal protein S6 kinase, 70kDa, polypeptide 1	6198
RREB1	ras responsive element binding protein 1	6239
RSC1A1	Regulatory solute carrier protein, family 1, member 1	6248
RXRG	Retinoid X receptor, gamma	6258
SAH	Acyl-CoA synthetase medium-chain family member 3	6296
SALL1	Sal-like 1 (Drosophila)	6299
SCARB1	Scavenger receptor class B, member 1	949
SCD	Stearoyl-CoA desaturase (delta-9-desaturase)	6319
SCD5	Stearoyl-CoA desaturase 5	79966
SCG3	Secretogranin III	29106
SDC3	Syndecan 3	9672
SELE	Selectin E (endothelial adhesion molecule 1)	6401
SERPINA12	Serpin peptidase inhibitor, clade A (alpha-1 antiproteinase, antitrypsin), member 12	145264
SERPINA6	Serpin peptidase inhibitor, clade A (alpha-1 antiproteinase, antitrypsin), member 6	866
SERPINF1	Serpin peptidase inhibitor, clade F (alpha-2 antiplasmin, pigment epithelium derived factor), member 1	5176
SFRP1	Secreted frizzled-related protein 1	6422
SGBS2	Simpson-Golabi-Behmel syndrome, type 2	8481
SGCG	sarcoglycan gamma	6445
SGK	Serum/glucocorticoid regulated kinase	6446
SGNE1	Secretory granule, neuroendocrine protein 1 (7B2 protein)	6447
SH2B1	JAK2 interacting protein	25970
SHBG	Sex hormone-binding globulin	6462
SHIP2	Inositol polyphosphate phosphatase-like 1	3636
SHP	Nuclear receptor subfamily 0, group B, member 2	8431
SIM1	Single-minded homolog 1	6492
SIRPA	Signal-regulatory protein alpha	140885
SIRT1	Sirtuin (silent mating type information regulation 2 homolog) 1 (S. cerevisiae)	23411
SIRT2	Sirtuin (silent mating type information regulation 2 homolog) 2 (S. cerevisiae)	22933
SKIP	Skeletal muscle and kidney enriched inositol phosphatase	51763
SLC2A2	solute carrier family 2 member 2	6514
SLC10A2	solute carrier family 10 member 2	6555
SLC27A2	Solute carrier family 27 (fatty acid transporter), member 2	11001
SLC6A1	Solute carrier family 6 (neurotransmitter transporter, GABA), member 1	6529
SLC6A14	Solute carrier family 6 (amino acid transporter), member 14	11254
SLC6A3	Solute carrier family 6 (neurotransmitter transporter, dopamine), member 3	6531
SLC6A4	Solute carrier family 6 (neurotransmitter transporter, serotonin), member 4	6532
SLC7A5	Solute carrier family 7 (cationic amino acid transporter, y+ system), member 5	8140
SLC16A11	solute carrier family 16 member 11	162515
SLC16A13	solute carrier family 16 member 13	201232
SLC30A8	solute carrier family 30 member 8	169026
SNAI2	Snail homolog 2 (Drosophila)	6591
SNRPN	Small nuclear ribonucleoprotein polypeptide N	6638
SOAT1	Sterol O-acyltransferase 1	6646
SOAT2	Sterol O-acyltransferase 2	8435
SOCS3	Suppressor of cytokine signalling 3	9021
SORBS1	Sorbin and SH3 domain containing 1	10580
SOX8	SRY (sex determining region Y)-box 8	30812
SPARC	Secreted protein acidic and rich in cysteine/osteonectin/BM40	6678
SPRY2	sprouty RTK signaling antagonist 2	10253
SPTLC1	Serine palmitoyltransferase, long chain base subunit 1	10558
SQLE	Squalene epoxidase	6713
SRA1	Steroid receptor RNA activator 1	10011
SREBF2	Sterol regulatory element binding transcription factor 2	6721
SREBP1	Sterol regulatory element binding transcription factor 1	6720
SRR	serine racemase	63826
SSPN	Sarcospan (Kras oncogene-associated gene)	8082
SSR1	signal sequence receptor subunit 1	6745
ST6GAL1	ST6 beta-galactoside alpha-2,6-sialyltransferase 1	6480
STAG2	Stromal antigen 2	10735
STAG3	Stromal antigen 3	10734
STAT3	Signal transducer and activator of transcription	6774
STAT5B	Signal transducer and activator of transcription 5B	6777
STK25	Serine/threonine kinase 25 (STE20 homolog, yeast)	10494
STX1A	Syntaxin1A	6804
STX7	Syntaxin 7	8417
TAGLN	Transgelin	6876
TAS1R1	Taste receptor, type 1, member	80835
TAS1R2	Taste receptor, type 1, member 2	80834
TAS2R38	Taste receptor, type 2, member 38	5726
TBC1D1	TBC1 (tre-2/USP6, BUB2, cdc16) domain family, member 1	23216
TBC1D4	TBC1 domain family, member 4	9882
TBX3	Gamma-aminobutyric acid (GABA) A receptor, gamma 3	6926
TCF19	transcription factor 19	6941
TCF7L2	Transcription factor 7-like 2 (T-cell specific, HMG-box)	6934
TGFB1	Transforming growth factor, beta 1	7040
TH	Tyrosine hydroxylase	7054
THADA	THADA, armadillo repeat containing	63892
THBS2	Thrombospondin 2	7058
THRA	Thyroid hormone receptor, alpha	7067
THRB	Thyroid hormone receptor, beta	7068
TIMP1	TIMP metallopeptidase inhibitor 1	7076
TKT	Transketolase (Wernicke-Korsakoff syndrome)	7086
TLE1	transducin like enhancer of split 1	7088
TLE4	transducin like enhancer of split 4	7091
TLR4	Toll-like receptor 4	7099
TM6SF2	transmembrane 6 superfamily member 2	53345
TMEM154	transmembrane protein 154	201799
TMEM163	transmembrane protein 163	81615
TNF	Tumor necrosis factor (TNF superfamily, member 2)	7124
TNFRSF1B	Tumor necrosis factor receptor superfamily, member 1B	7133
TNMD	Tenomodulin	64102
TOP2B	Topoisomerase (DNA) II beta 180 kDa	7155
TP53INP1	tumor protein p53 inducible nuclear protein 1	94241
TPH2	Tryptophan Hyroxylase	121278
TRB3	Tribbles homolog 3 (Drosophila)	57761
TRMT10A	tRNA methyltransferase 10A	93587
TSHR	Thyroid stimulating hormone receptor	7253
TSN	Translin	7247
TSP1	Thrombospondin 1	7057
TSPAN8	tetraspanin 8	7103
TUB	TUB tubby homolog (mouse)	7275
TULP2	Tubby like protein 2	7288
TWIST1	Twist homolog 1 (Drosophila)	7291
TXNIP	Thioredoxin interacting protein	10628
TYRP1	Tyrosinase-related protein 1	7306
UBE2E2	ubiquitin conjugating enzyme E2 E2	7325
UBL5	Ubiquitin-like 5	59286
UBR1	Ubiquitin protein ligase E3 component n-recognin 1	197131
UCN3	Urocortin 3 (stresscopin)	114131
UCP1	Uncoupling protein 1	7350
UCP2	Uncoupling protein 2	7351
UCP3	Uncoupling protein 3	7352
UNC5C	Unc-5 homolog C (C. elegans)	8633
UQCRC1	Ubiquinol-cytochrome c reductase core protein I	7384
VDR	Vitamin D receptor	7421
VGF	VGF nerve growth factor inducible	7425
VLDLR	Very low density lipoprotein receptor	7436
VPS13C	vacuolar protein sorting 13 homolog C	54832
VPS26A	VPS26, retromer complex component A	9559
VSX1	Visual system homeobox 1 homolog	30813
WAC	WW domain-containing adapter with a coiled-coil region	51322
WARS	tryptophanyl-tRNA synthetase	7453
WFS1	wolframin ER transmembrane glycoprotein	7466
WNT10b	Wingless-type MMTV integration site family, member 10B	7480
WNT4	Wingless-type MMTV integration site family, member 4	54361
WNT5A	Wingless-type MMTV integration site family, member 5A	7474
WT1	Wilms tumor 1	7490
XBP1	X-box binding protein 1	7494
ZBED3	zinc finger BED-type containing 3	84327
ZBTB7A	Zinc finger and BTB domain containing 7A	51341
ZFAND3	zinc finger AN1-type containing 3	60685
ZFAND6	zinc finger AN1-type containing 6	54469
ZFP36	Zinc finger protein 36, C3H type, homolog (mouse)	7538
ZMIZ1	zinc finger MIZ-type containing 1	57178
ZNF385A	Zinc finger protein 385A	25946
