# Supplementary material for: Identification of genetic elements in metabolism by high-throughput mouse phenotyping
Source: Nat Commun. 2018 Jan 18;9:288. doi: 10.1038/s41467-017-01995-2 (PMC5773596; doi:10.1038/s41467-017-01995-2)
Supplement: Supplementary file 6 — Supplementary Data 4 [file 41467_2017_1995_MOESM6_ESM.xlsx]

## Sheet: Unexplored Genes
Gene name	MGI ID	GENE ID	Number of strong phenotype hits	Phenotypes affected
4933430I17Rik	MGI:3045314	214106	4	Metabolic rate_male_below5;Oxygen consumption_male_below5;RER_female_below5;RER_male_below5
1700011A15Rik	MGI:1913572	66322	3	Body mass_female_above95;IPGTT AUC 0-120_male_above95;Triglycerides_female_above95
1700019B03Rik	MGI:1923656	76406	3	IPGTT AUC 0-120_male_above95;IPGTT t0_female_below5;IPGTT AUC 0-120_female_above95
1700123O20Rik	MGI:1920893	58248	3	Metabolic rate_male_above95;Oxygen consumption_male_above95;IPGTT t0_male_below5
Ccdc122	MGI:1918358	108811	3	Oxygen consumption_male_above95;Metabolic rate_male_above95;RER_male_above95
1700003F12Rik	MGI:1922730	75480	2	Oxygen consumption_male_below5;Metabolic rate_male_below5
1700006E09Rik	MGI:1922687	75437	2	Oxygen consumption_male_below5;Metabolic rate_male_below5
4921536K21Rik	MGI:1914680	67430	2	RER_male_above95;Triglycerides_male_below5
4930402H24Rik	MGI:1923029	228602	2	IPGTT AUC 0-120_female_above95;IPGTT t0_female_below5
BC048403	MGI:2670984	270802	2	Triglycerides_female_above95;IPGTT t0_female_above95
Cfap69	MGI:2443778	207686	2	Body mass_male_below5;IPGTT AUC 0-120_male_below5
Espnl	MGI:2685402	227357	2	Body mass_male_above95;IPGTT AUC 0-120_female_below5
Fam210a	MGI:1914000	108654	2	Triglycerides_female_above95;Triglycerides_male_above95
Iqce	MGI:1921489	74239	2	Body mass_male_above95;RER_female_below5
Lypd6b	MGI:1919147	71897	2	IPGTT AUC 0-120_female_below5;IPGTT t0_male_above95
Tldc1	MGI:1921597	74347	2	Metabolic rate_male_below5;Oxygen consumption_male_below5
1500011B03Rik	MGI:1913486	66236	1	RER_male_below5
1700007G11Rik	MGI:1916571	75784	1	IPGTT AUC 0-120_male_below5
1700007K13Rik	MGI:1916577	69327	1	Body mass_female_above95
1700008O03Rik	MGI:1916599	69349	1	Triglycerides_female_below5
4930505A04Rik	MGI:1922337	75087	1	IPGTT AUC 0-120_male_above95
4930591A17Rik	MGI:1915425	68175	1	Triglycerides_male_below5
Aard	MGI:2181621	239435	1	IPGTT t0_female_above95
AB124611	MGI:3043001	382062	1	IPGTT t0_male_below5
Bivm	MGI:2179809	246229	1	Triglycerides_female_below5
Ccdc116	MGI:1924122	76872	1	Body mass_male_above95
Ccdc159	MGI:1914369	67119	1	Body mass_female_above95
Ccdc18	MGI:1922974	73254	1	Triglycerides_male_above95
Ccdc24	MGI:2685874	381546	1	Triglycerides_female_above95
Ccdc77	MGI:1914450	67200	1	Body mass_female_above95
Cldn34b2	MGI:1920597	73347	1	Body mass_female_above95
Cnbd1	MGI:3650508	435772	1	Body mass_male_above95
Dnajc5g	MGI:3045263	231098	1	Body mass_male_above95
Dppa1	MGI:2157522	347708	1	RER_male_above95
Fam151b	MGI:1921192	73942	1	IPGTT AUC 0-120_male_below5
Fam53b	MGI:1925188	77938	1	RER_female_below5
Fbxl16	MGI:2448488	214931	1	IPGTT AUC 0-120_male_above95
Fbxo16	MGI:1354706	50759	1	IPGTT AUC 0-120_male_above95
Fbxo44	MGI:1354744	230903	1	IPGTT t0_male_below5
Fbxw26	MGI:3646662	382109	1	Triglycerides_female_below5
Gm13125	MGI:3712553	627009	1	Body mass_female_above95
Gm17359	MGI:4936993	100233207	1	IPGTT AUC 0-120_female_below5
Nrde2	MGI:2670969	217827	1	IPGTT t0_female_above95
Pcnxl3	MGI:1861733	104401	1	Body mass_male_below5
Rtbdn	MGI:2443686	234542	1	IPGTT AUC 0-120_male_below5
Tex37	MGI:1921471	74221	1	IPGTT t0_male_above95
Tmem108	MGI:1932411	81907	1	RER_male_above95
Tmem136	MGI:2685030	235300	1	Body mass_male_above95
Tmem42	MGI:1277176	66079	1	Triglycerides_male_below5
Tpgs2	MGI:1913898	66648	1	Triglycerides_male_above95
Xndc1	MGI:5546359	102443350	1	Body mass_female_above95

## Sheet: Novel Genes with Gene Propertie
MGI	PARAMETERS	NUMBER_PARAM	GENEID	GENENAME	GO_MP	GO_BP	Pubmed	Google	Litinspector	disease-link
MGI:103007	Triglycerides_female_below5	1	13824	Epb41l4a	GO:0008092$$cytoskeletal_protein_binding	0	None	None	None	None
MGI:1098713	Triglycerides_male_above95	1	52552	Parp8	GO:0003950$$NAD+_ADP-ribosyltransferase_activity;GO:0016740$$transferase_activity;GO:0016757$$transferase_activity__transferring_glycosyl_groups	0	None	None	None	None
MGI:1915894	IPGTT AUC 0-120_male_below5	1	68644	Abhd14a	GO:0003923$$GPI-anchor_transamidase_activity;GO:0016787$$hydrolase_activity;GO:0052770$$coenzyme_F390-A_hydrolase_activity;GO:0052771$$coenzyme_F390-G_hydrolase_activity	0	None	None	None	None
MGI:1916222	Triglycerides_female_below5	1	68972	Tatdn3	GO:0004518$$nuclease_activity;GO:0016787$$hydrolase_activity;GO:0016788$$hydrolase_activity__acting_on_ester_bonds;GO:0046872$$metal_ion_binding	0	None	None	None	None
MGI:1918414	Triglycerides_female_below5;Body mass_male_above95	2	71164	Zdhhc11	GO:0008270$$zinc_ion_binding;GO:0016740$$transferase_activity;GO:0016746$$transferase_activity__transferring_acyl_groups;GO:0019706$$protein-cysteine_S-palmitoyltransferase_activity;GO:0046872$$metal_ion_binding	0	None	None	None	None
MGI:1918876	IPGTT AUC 0-120_male_above95;IPGTT t0_female_above95	2	231931	Gimap6	GO:0000166$$nucleotide_binding;GO:0005525$$GTP_binding	0	None	None	None	None
MGI:1919008	IPGTT t0_male_above95;RER_male_above95	2	219189	Vwa8	GO:0000166$$nucleotide_binding;GO:0005524$$ATP_binding;GO:0016887$$ATPase_activity	0	None	None	None	None
MGI:1919598	IPGTT AUC 0-120_female_above95	1	108897	Aif1l	GO:0003779$$actin_binding;GO:0005509$$calcium_ion_binding;GO:0046872$$metal_ion_binding;GO:0051015$$actin_filament_binding	0	None	None	None	None
MGI:1923520	Oxygen consumption_male_below5;Metabolic rate_male_below5	2	223601	Fam49b	GO:0005515$$protein_binding	0	None	None	None	None
MGI:1926017	IPGTT t0_female_above95	1	78767	Efcab11	GO:0005509$$calcium_ion_binding;GO:0046872$$metal_ion_binding	0	None	None	None	None
MGI:2146443	Body mass_female_above95	1	268880	Xxylt1	GO:0016740$$transferase_activity;GO:0016757$$transferase_activity__transferring_glycosyl_groups	0	None	None	None	None
MGI:2159407	RER_male_above95	1	142682	Zcchc14	GO:0003676$$nucleic_acid_binding;GO:0008270$$zinc_ion_binding;GO:0035091$$phosphatidylinositol_binding;GO:0046872$$metal_ion_binding	0	None	None	None	None
MGI:2442056	Triglycerides_male_above95	1	319455	Pld5	GO:0003824$$catalytic_activity	0	None	None	None	None
MGI:2444286	IPGTT t0_female_below5;Body mass_female_below5;IPGTT AUC 0-120_female_below5	3	195018	Zzef1	GO:0005509$$calcium_ion_binding;GO:0008270$$zinc_ion_binding;GO:0046872$$metal_ion_binding	0	None	None	None	None
MGI:2444993	Body mass_male_above95;Body mass_female_above95;Triglycerides_female_above95;Triglycerides_male_above95	4	229675	Rsbn1	GO:0005515$$protein_binding	0	None	None	None	None
MGI:2446215	Body mass_female_above95	1	230863	Sh2d5	GO:0005515$$protein_binding	0	None	None	None	None
MGI:2682302	IPGTT t0_male_below5	1	223773	Zbed4	GO:0003676$$nucleic_acid_binding;GO:0003677$$DNA_binding;GO:0046872$$metal_ion_binding;GO:0046983$$protein_dimerization_activity	0	None	None	None	None
MGI:2685307	IPGTT t0_female_above95	1	243529	H1fx	GO:0005515$$protein_binding;GO:0044822$$poly(A)_RNA_binding	0	None	None	None	None
MGI:3650906	IPGTT t0_female_above95	1	327963	Zfp616	GO:0000976$$transcription_regulatory_region_sequence-specific_DNA_binding	0	None	None	None	None
MGI:3702087	IPGTT AUC 0-120_male_above95	1	68195	Rnaset2b	GO:0004540$$ribonuclease_activity	0	None	None	None	None

## Sheet: read_parameters_novel.txt
MGI	PARAMETERS	NUMBER_PARAM	GENEID	GENENAME	MP_MET_COUNT	MP_TERMS_ALL_EXP_MET	MP_BODY	MP_REST_ALL	KEGG_MET	KEGG_ALL	GO_MET	GO_MP	GO_BP	Pubmed	Google	Litinspector
MGI:101784	IPGTT AUC 0-120_female_above95	1	18008	Nes	0	9		MP:0001053$$abnormal_neuromuscular_synapse_morphology;MP:0001405$$impaired_coordination;MP:0001698$$decreased_embryo_size;MP:0004981$$decreased_neuronal_precursor_cell_number;MP:0009703$$decreased_birth_body_size;MP:0009937$$abnormal_neuron_differentiation;MP:0011084$$lethality_at_weaning__incomplete_penetrance;MP:0011105$$embryonic_lethality_between_implantation_and_placentation__incomplete_pene…	0	0	0	GO:0005198$$structural_molecule_activity;GO:0005515$$protein_binding;GO:0019215$$intermediate_filament_binding;GO:0031730$$CCR5_chemokine_receptor_binding	GO:0007275$$multicellular_organismal_development;GO:0007399$$nervous_system_development;GO:0043524$$negative_regulation_of_neuron_apoptotic_process;GO:0048858$$cell_projection_morphogenesis
MGI:101876	IPGTT AUC 0-120_female_above95;Oxygen consumption_male_above95	2	21676	Tead1	0	11		MP:0000266$$abnormal_heart_morphology;MP:0000280$$thin_ventricular_wall;MP:0000295$$trabecula_carnea_hypoplasia;MP:0000828$$abnormal_fourth_ventricle_morphology;MP:0001722$$pale_yolk_sac;MP:0002189$$abnormal_myocardial_trabeculae_morphology;MP:0005294$$abnormal_heart_ventricle_morphology;MP:0005333$$decreased_heart_rate;MP:0008534$$enlarged_fourth_ventricle;MP:0011092$$embryonic_lethality__comple…	0	mmu04390$$Hippo_signaling_pathway	GO:0006351$$transcription__DNA-templated	GO:0000978$$RNA_polymerase_II_core_promoter_proximal_region_sequence-specific_DNA_binding;GO:0001077$$transcriptional_activator_activity__RNA_polymerase_II_core_promoter_proximal_region_sequence-specific_binding;GO:0003677$$DNA_binding;GO:0003700$$transcription_factor_activity__sequence-specific_DNA_binding;GO:0005515$$protein_binding	GO:0003143$$embryonic_heart_tube_morphogenesis;GO:0006351$$transcription__DNA-templated;GO:0006355$$regulation_of_transcription__DNA-templated;GO:0007507$$heart_development;GO:0014883$$transition_between_fast_and_slow_fiber;GO:0030903$$notochord_development;GO:0035329$$hippo_signaling;GO:0042127$$regulation_of_cell_proliferation;GO:0045944$$positive_regulation_of_transcription_from_RNA_polymerase…
MGI:101910	Oxygen consumption_female_above95;RER_male_above95;Metabolic rate_female_above95;Metabolic rate_male_above95;Oxygen consumption_male_above95;Triglycerides_female_below5;RER_female_above95	7	14063	F2rl1	7	19		MP:0000230$$abnormal_systemic_arterial_blood_pressure;MP:0001846$$increased_inflammatory_response;MP:0001860$$liver_inflammation;MP:0001876$$decreased_inflammatory_response;MP:0001876$$decreased_inflammatory_response;MP:0001970$$abnormal_pain_threshold;MP:0002492$$decreased_IgE_level;MP:0002733$$abnormal_thermal_nociception;MP:0002743$$glomerulonephritis;MP:0003436$$decreased_susceptibility_to_in…	0	mmu04080$$Neuroactive_ligand-receptor_interaction;mmu05143$$African_trypanosomiasis;mmu04750$$Inflammatory_mediator_regulation_of_TRP_channels	0	GO:0001965$$G-protein_alpha-subunit_binding;GO:0004871$$signal_transducer_activity;GO:0004930$$G-protein_coupled_receptor_activity;GO:0015057$$thrombin_receptor_activity;GO:0031681$$G-protein_beta-subunit_binding;GO:0032795$$heterotrimeric_G-protein_binding	GO:0002286$$T_cell_activation_involved_in_immune_response;GO:0002376$$immune_system_process;GO:0002690$$positive_regulation_of_leukocyte_chemotaxis;GO:0002741$$positive_regulation_of_cytokine_secretion_involved_in_immune_response;GO:0003104$$positive_regulation_of_glomerular_filtration;GO:0006954$$inflammatory_response;GO:0007165$$signal_transduction;GO:0007186$$G-protein_coupled_receptor_signali…
MGI:101920	Triglycerides_male_below5	1	11772	Ap2a2	0	0			0	mmu04144$$Endocytosis;mmu05016$$Huntington's_disease;mmu04721$$Synaptic_vesicle_cycle;mmu04961$$Endocrine_and_other_factor-regulated_calcium_reabsorption	0	GO:0005515$$protein_binding;GO:0008289$$lipid_binding;GO:0008565$$protein_transporter_activity;GO:0019901$$protein_kinase_binding;GO:0032403$$protein_complex_binding	GO:0006810$$transport;GO:0006886$$intracellular_protein_transport;GO:0006897$$endocytosis;GO:0015031$$protein_transport;GO:0016192$$vesicle-mediated_transport;GO:1902036$$regulation_of_hematopoietic_stem_cell_differentiation
MGI:101932	IPGTT AUC 0-120_female_above95;IPGTT t0_male_above95;Metabolic rate_female_below5;IPGTT AUC 0-120_male_above95;IPGTT t0_female_above95;Oxygen consumption_female_below5;RER_male_below5	7	12876	Cpe	25	28		MP:0000505$$decreased_digestive_secretion;MP:0000745$$tremors;MP:0001257$$increased_body_length;MP:0001261$$obese;MP:0001261$$obese;MP:0001402$$hypoactivity;MP:0001406$$abnormal_gait;MP:0001433$$polyphagia;MP:0001516$$abnormal_motor_coordination/_balance;MP:0001526$$abnormal_placing_response;MP:0001752$$abnormal_hypothalamus_secretion;MP:0001752$$abnormal_hypothalamus_secretion;MP:0001921$$reduce…	0	mmu04940$$Type_I_diabetes_mellitus	GO:0006508$$proteolysis;GO:0006518$$peptide_metabolic_process;GO:0016485$$protein_processing;GO:0030070$$insulin_processing;GO:0043171$$peptide_catabolic_process	GO:0004180$$carboxypeptidase_activity;GO:0004181$$metallocarboxypeptidase_activity;GO:0004185$$serine-type_carboxypeptidase_activity;GO:0008233$$peptidase_activity;GO:0008237$$metallopeptidase_activity;GO:0008270$$zinc_ion_binding;GO:0016787$$hydrolase_activity;GO:0019904$$protein_domain_specific_binding;GO:0042043$$neurexin_family_protein_binding;GO:0046872$$metal_ion_binding;GO:0050839$$cell_ad…	GO:0003214$$cardiac_left_ventricle_morphogenesis;GO:0006508$$proteolysis;GO:0006518$$peptide_metabolic_process;GO:0016055$$Wnt_signaling_pathway;GO:0016485$$protein_processing;GO:0030070$$insulin_processing;GO:0034230$$enkephalin_processing;GO:0043171$$peptide_catabolic_process;GO:0072657$$protein_localization_to_membrane;GO:2000173$$negative_regulation_of_branching_morphogenesis_of_a_nerve
MGI:101947	IPGTT t0_female_above95;Triglycerides_male_below5;Triglycerides_female_below5;IPGTT t0_male_above95	4	11991	Hnrnpd	3	9	MP:0001262$$decreased_body_weight	MP:0000533$$kidney_hemorrhage;MP:0001265$$decreased_body_size;MP:0002412$$increased_susceptibility_to_bacterial_infection;MP:0002451$$abnormal_macrophage_physiology;MP:0004201$$fetal_growth_retardation;MP:0008735$$increased_susceptibility_to_endotoxin_shock;MP:0009674$$decreased_birth_weight;MP:0009703$$decreased_birth_body_size	0	0	GO:0006351$$transcription__DNA-templated	GO:0000166$$nucleotide_binding;GO:0003676$$nucleic_acid_binding;GO:0003677$$DNA_binding;GO:0003680$$AT_DNA_binding;GO:0003682$$chromatin_binding;GO:0003723$$RNA_binding;GO:0003729$$mRNA_binding;GO:0005515$$protein_binding;GO:0008134$$transcription_factor_binding;GO:0035925$$mRNA_3'-UTR_AU-rich_region_binding;GO:0042162$$telomeric_DNA_binding;GO:0042826$$histone_deacetylase_binding;GO:0044822$$pol…	GO:0006351$$transcription__DNA-templated;GO:0006355$$regulation_of_transcription__DNA-templated;GO:0010628$$positive_regulation_of_gene_expression;GO:0010629$$negative_regulation_of_gene_expression;GO:0042752$$regulation_of_circadian_rhythm;GO:0043488$$regulation_of_mRNA_stability;GO:0045727$$positive_regulation_of_translation;GO:0048255$$mRNA_stabilization;GO:0048511$$rhythmic_process;GO:0051592…
MGI:102556	RER_male_above95	1	21387	Tbx4	2	43		MP:0000292$$distended_pericardium;MP:0000292$$distended_pericardium;MP:0000364$$abnormal_vascular_regression;MP:0000364$$abnormal_vascular_regression;MP:0001726$$abnormal_allantois_morphology;MP:0001726$$abnormal_allantois_morphology;MP:0001914$$hemorrhage;MP:0001914$$hemorrhage;MP:0002169$$no_abnormal_phenotype_detected;MP:0002169$$no_abnormal_phenotype_detected;MP:0002187$$abnormal_fibula_morph…	0	0	GO:0006351$$transcription__DNA-templated	GO:0003677$$DNA_binding;GO:0003700$$transcription_factor_activity__sequence-specific_DNA_binding;GO:0005515$$protein_binding	GO:0001525$$angiogenesis;GO:0002009$$morphogenesis_of_an_epithelium;GO:0006351$$transcription__DNA-templated;GO:0006355$$regulation_of_transcription__DNA-templated;GO:0007275$$multicellular_organismal_development;GO:0030324$$lung_development;GO:0030326$$embryonic_limb_morphogenesis;GO:0035108$$limb_morphogenesis;GO:0048705$$skeletal_system_morphogenesis
MGI:102657	IPGTT AUC 0-120_female_above95;IPGTT AUC 0-120_male_above95	2	216150	Cdc34	0	0			0	mmu04120$$Ubiquitin_mediated_proteolysis;mmu05168$$Herpes_simplex_infection	GO:0000209$$protein_polyubiquitination;GO:0016567$$protein_ubiquitination;GO:0043161$$proteasome-mediated_ubiquitin-dependent_protein_catabolic_process;GO:0070936$$protein_K48-linked_ubiquitination	GO:0000166$$nucleotide_binding;GO:0004842$$ubiquitin-protein_transferase_activity;GO:0005524$$ATP_binding;GO:0016740$$transferase_activity;GO:0031625$$ubiquitin_protein_ligase_binding;GO:0061630$$ubiquitin_protein_ligase_activity;GO:0061631$$ubiquitin_conjugating_enzyme_activity	GO:0000209$$protein_polyubiquitination;GO:0007049$$cell_cycle;GO:0016567$$protein_ubiquitination;GO:0035458$$cellular_response_to_interferon-beta;GO:0043161$$proteasome-mediated_ubiquitin-dependent_protein_catabolic_process;GO:0043525$$positive_regulation_of_neuron_apoptotic_process;GO:0043951$$negative_regulation_of_cAMP-mediated_signaling;GO:0070936$$protein_K48-linked_ubiquitination;GO:0090261…
MGI:102683	Triglycerides_male_above95	1	14786	Grb7	0	0			0	0	0	GO:0003723$$RNA_binding;GO:0005070$$SH3/SH2_adaptor_activity;GO:0005515$$protein_binding;GO:0008289$$lipid_binding;GO:0019901$$protein_kinase_binding;GO:0035091$$phosphatidylinositol_binding;GO:0042802$$identical_protein_binding	GO:0007165$$signal_transduction;GO:0017148$$negative_regulation_of_translation;GO:0030335$$positive_regulation_of_cell_migration;GO:0034063$$stress_granule_assembly
MGI:102793	IPGTT AUC 0-120_male_above95	1	14314	Fstl1	4	72		MP:0000150$$abnormal_rib_morphology;MP:0000150$$abnormal_rib_morphology;MP:0000150$$abnormal_rib_morphology;MP:0000150$$abnormal_rib_morphology;MP:0000519$$hydronephrosis;MP:0000534$$abnormal_ureter_morphology;MP:0000536$$hydroureter;MP:0000536$$hydroureter;MP:0001175$$abnormal_lung_morphology;MP:0001176$$abnormal_lung_development;MP:0001951$$abnormal_breathing_pattern;MP:0001954$$respiratory_dis…	0	0	0	GO:0005509$$calcium_ion_binding;GO:0005515$$protein_binding;GO:0008201$$heparin_binding	GO:0042594$$response_to_starvation
MGI:102805	IPGTT t0_female_below5	1	12495	Entpd1	6	15		MP:0000233$$abnormal_blood_flow_velocity;MP:0000740$$impaired_smooth_muscle_contractility;MP:0002152$$abnormal_brain_morphology;MP:0002463$$abnormal_neutrophil_physiology;MP:0003141$$cardiac_fibrosis;MP:0003179$$thrombocytopenia;MP:0003333$$liver_fibrosis;MP:0003985$$renal_fibrosis;MP:0004003$$abnormal_vascular_endothelial_cell_physiology;MP:0004145$$abnormal_muscle_electrophysiology;MP:0005445$$…	mmu00230$$Purine_metabolism;mmu00240$$Pyrimidine_metabolism	mmu05169$$Epstein-Barr_virus_infection	0	GO:0000166$$nucleotide_binding;GO:0005524$$ATP_binding;GO:0016787$$hydrolase_activity;GO:0016887$$ATPase_activity;GO:0017110$$nucleoside-diphosphatase_activity;GO:0017111$$nucleoside-triphosphatase_activity;GO:0042802$$identical_protein_binding;GO:0043262$$adenosine-diphosphatase_activity	GO:0007186$$G-protein_coupled_receptor_signaling_pathway;GO:0009181$$purine_ribonucleoside_diphosphate_catabolic_process;GO:0030168$$platelet_activation;GO:0033602$$negative_regulation_of_dopamine_secretion;GO:0051260$$protein_homooligomerization;GO:2001170$$negative_regulation_of_ATP_biosynthetic_process
MGI:102806	Oxygen consumption_male_below5;Body mass_female_above95	2	11480	Acvr2a	1	27		MP:0000111$$cleft_palate;MP:0000125$$absent_incisors;MP:0000460$$mandible_hypoplasia;MP:0000460$$mandible_hypoplasia;MP:0001126$$abnormal_ovary_morphology;MP:0001131$$abnormal_ovarian_follicle_morphology;MP:0001134$$absent_corpus_luteum;MP:0001147$$small_testis;MP:0001340$$abnormal_eyelid_morphology;MP:0001695$$abnormal_gastrulation;MP:0001923$$reduced_female_fertility;MP:0001926$$female_infertil…	0	mmu04550$$Signaling_pathways_regulating_pluripotency_of_stem_cells;mmu04060$$Cytokine-cytokine_receptor_interaction;mmu04350$$TGF-beta_signaling_pathway	GO:0006468$$protein_phosphorylation;GO:0016310$$phosphorylation	GO:0000166$$nucleotide_binding;GO:0004672$$protein_kinase_activity;GO:0004674$$protein_serine/threonine_kinase_activity;GO:0004675$$transmembrane_receptor_protein_serine/threonine_kinase_activity;GO:0004702$$receptor_signaling_protein_serine/threonine_kinase_activity;GO:0005515$$protein_binding;GO:0005524$$ATP_binding;GO:0015026$$coreceptor_activity;GO:0016301$$kinase_activity;GO:0016362$$activin…	GO:0001702$$gastrulation_with_mouth_forming_second;GO:0001934$$positive_regulation_of_protein_phosphorylation;GO:0006468$$protein_phosphorylation;GO:0007178$$transmembrane_receptor_protein_serine/threonine_kinase_signaling_pathway;GO:0007283$$spermatogenesis;GO:0007368$$determination_of_left/right_symmetry;GO:0007498$$mesoderm_development;GO:0008584$$male_gonad_development;GO:0009952$$anterior/po…
MGI:102848	Triglycerides_male_below5	1	16625	Serpina3c	0	0			0	0	0	GO:0004867$$serine-type_endopeptidase_inhibitor_activity;GO:0030414$$peptidase_inhibitor_activity	GO:0010466$$negative_regulation_of_peptidase_activity;GO:0034097$$response_to_cytokine;GO:0043434$$response_to_peptide_hormone
MGI:103007	Triglycerides_female_below5	1	13824	Epb41l4a	0	0			0	0	0	GO:0008092$$cytoskeletal_protein_binding
MGI:103014	IPGTT AUC 0-120_male_above95	1	16168	Il15	0	36	MP:0001262$$decreased_body_weight	MP:0000685$$abnormal_immune_system_morphology;MP:0001790$$abnormal_immune_system_physiology;MP:0001793$$altered_susceptibility_to_infection;MP:0001805$$decreased_IgG_level;MP:0001806$$decreased_IgM_level;MP:0002217$$small_lymph_nodes;MP:0002376$$abnormal_dendritic_cell_physiology;MP:0002460$$decreased_immunoglobulin_level;MP:0002619$$abnormal_lymphocyte_morphology;MP:0003009$$abnormal_cytokine_se…	0	0	GO:0042506$$tyrosine_phosphorylation_of_Stat5_protein	GO:0005125$$cytokine_activity;GO:0005126$$cytokine_receptor_binding	GO:0001779$$natural_killer_cell_differentiation;GO:0001866$$NK_T_cell_proliferation;GO:0006955$$immune_response;GO:0007165$$signal_transduction;GO:0008284$$positive_regulation_of_cell_proliferation;GO:0030212$$hyaluronan_metabolic_process;GO:0032740$$positive_regulation_of_interleukin-17_production;GO:0032819$$positive_regulation_of_natural_killer_cell_proliferation;GO:0032825$$positive_regulatio…
MGI:103100	Body mass_female_above95;Body mass_male_above95	2	12354	Car7	0	2		MP:0004008$$abnormal_GABA-mediated_receptor_currents;MP:0009358$$environmentally_induced_seizures	mmu00910$$Nitrogen_metabolism	0	GO:0006730$$one-carbon_metabolic_process;GO:0098779$$mitophagy_in_response_to_mitochondrial_depolarization	GO:0004089$$carbonate_dehydratase_activity;GO:0008270$$zinc_ion_binding;GO:0016829$$lyase_activity;GO:0046872$$metal_ion_binding	GO:0002230$$positive_regulation_of_defense_response_to_virus_by_host;GO:0006730$$one-carbon_metabolic_process;GO:0032230$$positive_regulation_of_synaptic_transmission__GABAergic;GO:0032849$$positive_regulation_of_cellular_pH_reduction;GO:0098779$$mitophagy_in_response_to_mitochondrial_depolarization;GO:0098792$$xenophagy;GO:2001225$$regulation_of_chloride_transport
MGI:103180	Oxygen consumption_female_below5;Metabolic rate_female_below5;RER_female_below5	3	106795	Tcf19	0	0			0	0	0		GO:0000082$$G1/S_transition_of_mitotic_cell_cycle;GO:0010468$$regulation_of_gene_expression;GO:0044342$$type_B_pancreatic_cell_proliferation
MGI:103202	IPGTT AUC 0-120_female_above95;IPGTT t0_female_below5;IPGTT AUC 0-120_male_above95	3	11564	Adsl	0	0			mmu00230$$Purine_metabolism;mmu01100$$Metabolic_pathways;mmu00250$$Alanine	0	GO:0006163$$purine_nucleotide_metabolic_process;GO:0006164$$purine_nucleotide_biosynthetic_process	GO:0003824$$catalytic_activity;GO:0004018$$N6-(1_2-dicarboxyethyl)AMP_AMP-lyase_(fumarate-forming)_activity;GO:0016829$$lyase_activity;GO:0070626$$(S)-2-(5-amino-1-(5-phospho-D-ribosyl)imidazole-4-carboxamido)succinate_AMP-lyase_(fumarate-forming)_activity	GO:0006163$$purine_nucleotide_metabolic_process;GO:0006164$$purine_nucleotide_biosynthetic_process;GO:0006167$$AMP_biosynthetic_process;GO:0007584$$response_to_nutrient;GO:0009060$$aerobic_respiration;GO:0009152$$purine_ribonucleotide_biosynthetic_process;GO:0009156$$ribonucleoside_monophosphate_biosynthetic_process;GO:0051262$$protein_tetramerization
MGI:103225	Oxygen consumption_female_above95;Metabolic rate_female_above95;Oxygen consumption_male_above95	3	13120	Cyp4b1	0	0			0	0	GO:0006725$$cellular_aromatic_compound_metabolic_process;GO:0018879$$biphenyl_metabolic_process;GO:0018917$$fluorene_metabolic_process;GO:0042738$$exogenous_drug_catabolic_process;GO:0055114$$oxidation-reduction_process	GO:0004497$$monooxygenase_activity;GO:0005506$$iron_ion_binding;GO:0008144$$drug_binding;GO:0015643$$toxic_substance_binding;GO:0016491$$oxidoreductase_activity;GO:0016705$$oxidoreductase_activity__acting_on_paired_donors__with_incorporation_or_reduction_of_molecular_oxygen;GO:0018585$$fluorene_oxygenase_activity;GO:0020037$$heme_binding;GO:0046872$$metal_ion_binding;GO:0070330$$aromatase_activity	GO:0006725$$cellular_aromatic_compound_metabolic_process;GO:0018879$$biphenyl_metabolic_process;GO:0018917$$fluorene_metabolic_process;GO:0042738$$exogenous_drug_catabolic_process;GO:0055114$$oxidation-reduction_process
MGI:103226	Triglycerides_female_below5;Body mass_male_above95	2	12867	Cox7c	0	0			mmu01100$$Metabolic_pathways;mmu00190$$Oxidative_phosphorylation	mmu05010$$Alzheimer's_disease;mmu05012$$Parkinson's_disease;mmu05016$$Huntington's_disease;mmu04932$$Non-alcoholic_fatty_liver_disease_(NAFLD);mmu04260$$Cardiac_muscle_contraction	0	GO:0004129$$cytochrome-c_oxidase_activity
MGI:103253	IPGTT t0_female_below5;IPGTT t0_male_below5;IPGTT AUC 0-120_female_above95;Triglycerides_female_above95	4	13056	Cyb561	0	0			0	0	GO:0022900$$electron_transport_chain;GO:0055114$$oxidation-reduction_process	GO:0000293$$ferric-chelate_reductase_activity;GO:0022865$$transmembrane_electron_transfer_carrier;GO:0046872$$metal_ion_binding	GO:0006810$$transport;GO:0022900$$electron_transport_chain;GO:0055114$$oxidation-reduction_process
MGI:103258	IPGTT AUC 0-120_male_above95	1	21744	Adad1	0	5		MP:0000242$$impaired_fertilization;MP:0001925$$male_infertility;MP:0002675$$asthenozoospermia;MP:0002687$$oligozoospermia;MP:0005578$$teratozoospermia	0	0	GO:0006396$$RNA_processing	GO:0003723$$RNA_binding;GO:0004000$$adenosine_deaminase_activity	GO:0006396$$RNA_processing;GO:0006417$$regulation_of_translation;GO:0007275$$multicellular_organismal_development;GO:0007283$$spermatogenesis;GO:0007286$$spermatid_development;GO:0030154$$cell_differentiation
MGI:103270	IPGTT AUC 0-120_male_below5	1	21425	Tfeb	0	3		MP:0001711$$abnormal_placenta_morphology;MP:0002080$$prenatal_lethality;MP:0002169$$no_abnormal_phenotype_detected	0	0	GO:0006351$$transcription__DNA-templated	GO:0000978$$RNA_polymerase_II_core_promoter_proximal_region_sequence-specific_DNA_binding;GO:0001077$$transcriptional_activator_activity__RNA_polymerase_II_core_promoter_proximal_region_sequence-specific_binding;GO:0003677$$DNA_binding;GO:0003700$$transcription_factor_activity__sequence-specific_DNA_binding;GO:0044212$$transcription_regulatory_region_DNA_binding;GO:0046982$$protein_heterodimeriza…	GO:0001892$$embryonic_placenta_development;GO:0002250$$adaptive_immune_response;GO:0002376$$immune_system_process;GO:0006351$$transcription__DNA-templated;GO:0006355$$regulation_of_transcription__DNA-templated;GO:0006914$$autophagy;GO:0006959$$humoral_immune_response;GO:0007040$$lysosome_organization;GO:0010508$$positive_regulation_of_autophagy;GO:0045893$$positive_regulation_of_transcription__DN…
MGI:103292	IPGTT AUC 0-120_female_below5	1	19331	Rab19	0	0			0	0	0	GO:0000166$$nucleotide_binding;GO:0005525$$GTP_binding	GO:0007264$$small_GTPase_mediated_signal_transduction;GO:0015031$$protein_transport
MGI:103559	IPGTT AUC 0-120_female_below5	1	20672	Sox18	9	22		MP:0000377$$abnormal_hair_follicle_morphology;MP:0000416$$sparse_hair;MP:0000416$$sparse_hair;MP:0001511$$disheveled_coat;MP:0001614$$abnormal_blood_vessel_morphology;MP:0001879$$abnormal_lymphatic_vessel_morphology;MP:0001879$$abnormal_lymphatic_vessel_morphology;MP:0001914$$hemorrhage;MP:0002073$$abnormal_hair_growth;MP:0002073$$abnormal_hair_growth;MP:0003719$$abnormal_pericyte_morphology;MP:0…	0	0	GO:0006351$$transcription__DNA-templated;GO:0042789$$mRNA_transcription_from_RNA_polymerase_II_promoter	GO:0000978$$RNA_polymerase_II_core_promoter_proximal_region_sequence-specific_DNA_binding;GO:0000981$$RNA_polymerase_II_transcription_factor_activity__sequence-specific_DNA_binding;GO:0001077$$transcriptional_activator_activity__RNA_polymerase_II_core_promoter_proximal_region_sequence-specific_binding;GO:0003677$$DNA_binding;GO:0003700$$transcription_factor_activity__sequence-specific_DNA_binding…	GO:0000122$$negative_regulation_of_transcription_from_RNA_polymerase_II_promoter;GO:0001525$$angiogenesis;GO:0001568$$blood_vessel_development;GO:0001570$$vasculogenesis;GO:0001701$$in_utero_embryonic_development;GO:0001942$$hair_follicle_development;GO:0001944$$vasculature_development;GO:0001945$$lymph_vessel_development;GO:0001946$$lymphangiogenesis;GO:0006351$$transcription__DNA-templated;GO:0…
MGI:103569	IPGTT AUC 0-120_male_below5	1	22439	Xk	1	9		MP:0003084$$abnormal_skeletal_muscle_fiber_morphology;MP:0005404$$abnormal_axon_morphology;MP:0005641$$increased_mean_corpuscular_hemoglobin_concentration;MP:0009403$$increased_variability_of_skeletal_muscle_fiber_size;MP:0009404$$centrally_nucleated_skeletal_muscle_fibers;MP:0010738$$abnormal_internode_morphology;MP:0011730$$increased_myelin_sheath_thickness;MP:0011731$$decreased_myelin_sheath_t…	0	0	0		GO:0006810$$transport;GO:0006865$$amino_acid_transport;GO:0006874$$cellular_calcium_ion_homeostasis;GO:0008361$$regulation_of_cell_size;GO:0010961$$cellular_magnesium_ion_homeostasis;GO:0031133$$regulation_of_axon_diameter;GO:0042552$$myelination;GO:0048741$$skeletal_muscle_fiber_development
MGI:104510	Body mass_female_below5	1	17921	Myo7a	0	102		MP:0000042$$abnormal_organ_of_Corti_morphology;MP:0000045$$abnormal_hair_cell_morphology;MP:0000045$$abnormal_hair_cell_morphology;MP:0000045$$abnormal_hair_cell_morphology;MP:0000045$$abnormal_hair_cell_morphology;MP:0001005$$abnormal_retinal_rod_cell_morphology;MP:0001394$$circling;MP:0001394$$circling;MP:0001394$$circling;MP:0001394$$circling;MP:0001394$$circling;MP:0001394$$circling;MP:000139…	0	0	0	GO:0000146$$microfilament_motor_activity;GO:0000166$$nucleotide_binding;GO:0003774$$motor_activity;GO:0003779$$actin_binding;GO:0005515$$protein_binding;GO:0005516$$calmodulin_binding;GO:0005524$$ATP_binding;GO:0019904$$protein_domain_specific_binding;GO:0030507$$spectrin_binding;GO:0030898$$actin-dependent_ATPase_activity;GO:0032403$$protein_complex_binding;GO:0042803$$protein_homodimerization_a…	GO:0001845$$phagolysosome_assembly;GO:0006810$$transport;GO:0006886$$intracellular_protein_transport;GO:0006909$$phagocytosis;GO:0007040$$lysosome_organization;GO:0007600$$sensory_perception;GO:0007601$$visual_perception;GO:0007605$$sensory_perception_of_sound;GO:0030030$$cell_projection_organization;GO:0030048$$actin_filament-based_movement;GO:0042472$$inner_ear_morphogenesis;GO:0042490$$mechano…
MGI:104533	IPGTT AUC 0-120_female_below5	1	20308	Ccl9	0	0			0	mmu04060$$Cytokine-cytokine_receptor_interaction;mmu04062$$Chemokine_signaling_pathway;mmu04062$$Chemokine_signaling_pathway	0	GO:0005125$$cytokine_activity;GO:0008009$$chemokine_activity;GO:0048020$$CCR_chemokine_receptor_binding	GO:0002548$$monocyte_chemotaxis;GO:0006935$$chemotaxis;GO:0006954$$inflammatory_response;GO:0006955$$immune_response;GO:0007186$$G-protein_coupled_receptor_signaling_pathway;GO:0030593$$neutrophil_chemotaxis;GO:0043547$$positive_regulation_of_GTPase_activity;GO:0045662$$negative_regulation_of_myoblast_differentiation;GO:0048247$$lymphocyte_chemotaxis;GO:0050729$$positive_regulation_of_inflammator…
MGI:104560	IPGTT t0_female_below5	1	18195	Nsf	0	0			0	mmu04727$$GABAergic_synapse;mmu04721$$Synaptic_vesicle_cycle;mmu04962$$Vasopressin-regulated_water_reabsorption	0	GO:0000166$$nucleotide_binding;GO:0005515$$protein_binding;GO:0005524$$ATP_binding;GO:0008022$$protein_C-terminus_binding;GO:0016787$$hydrolase_activity;GO:0016887$$ATPase_activity;GO:0017075$$syntaxin-1_binding;GO:0017137$$Rab_GTPase_binding;GO:0019901$$protein_kinase_binding;GO:0019905$$syntaxin_binding;GO:0030165$$PDZ_domain_binding;GO:0031748$$D1_dopamine_receptor_binding;GO:0032403$$protein_…	GO:0001921$$positive_regulation_of_receptor_recycling;GO:0006810$$transport;GO:0006813$$potassium_ion_transport;GO:0006886$$intracellular_protein_transport;GO:0006891$$intra-Golgi_vesicle-mediated_transport;GO:0015031$$protein_transport;GO:0016192$$vesicle-mediated_transport;GO:0017157$$regulation_of_exocytosis;GO:0043001$$Golgi_to_plasma_membrane_protein_transport;GO:0045732$$positive_regulation…
MGI:104615	IPGTT AUC 0-120_male_below5	1	12801	Cnr1	17	65	MP:0001262$$decreased_body_weight	MP:0000062$$increased_bone_mineral_density;MP:0000788$$abnormal_cerebral_cortex_morphology;MP:0001263$$weight_loss;MP:0001353$$increased_aggression_towards_mice;MP:0001363$$increased_anxiety-related_response;MP:0001363$$increased_anxiety-related_response;MP:0001399$$hyperactivity;MP:0001402$$hypoactivity;MP:0001415$$increased_exploration_in_new_environment;MP:0001417$$decreased_exploration_in_new…	0	0	0	GO:0004871$$signal_transducer_activity;GO:0004930$$G-protein_coupled_receptor_activity;GO:0004949$$cannabinoid_receptor_activity;GO:0008144$$drug_binding	GO:0002866$$positive_regulation_of_acute_inflammatory_response_to_antigenic_stimulus;GO:0007165$$signal_transduction;GO:0007186$$G-protein_coupled_receptor_signaling_pathway;GO:0007188$$adenylate_cyclase-modulating_G-protein_coupled_receptor_signaling_pathway;GO:0007413$$axonal_fasciculation;GO:0007568$$aging;GO:0007611$$learning_or_memory;GO:0007613$$memory;GO:0010976$$positive_regulation_of_neu…
MGI:104661	Body mass_female_above95	1	19883	Rora	5	129		MP:0000250$$abnormal_vasoconstriction;MP:0000408$$absent_duvet_hair;MP:0000416$$sparse_hair;MP:0000424$$retarded_hair_growth;MP:0000745$$tremors;MP:0000745$$tremors;MP:0000755$$hindlimb_paralysis;MP:0000819$$abnormal_olfactory_bulb_morphology;MP:0000849$$abnormal_cerebellum_morphology;MP:0000849$$abnormal_cerebellum_morphology;MP:0000849$$abnormal_cerebellum_morphology;MP:0000849$$abnormal_cerebe…	0	mmu04710$$Circadian_rhythm	GO:0006351$$transcription__DNA-templated;GO:0006805$$xenobiotic_metabolic_process;GO:0006809$$nitric_oxide_biosynthetic_process	GO:0000977$$RNA_polymerase_II_regulatory_region_sequence-specific_DNA_binding;GO:0001046$$core_promoter_sequence-specific_DNA_binding;GO:0001222$$transcription_corepressor_binding;GO:0001223$$transcription_coactivator_binding;GO:0003677$$DNA_binding;GO:0003700$$transcription_factor_activity__sequence-specific_DNA_binding;GO:0003707$$steroid_hormone_receptor_activity;GO:0004879$$RNA_polymerase_II_…	GO:0001525$$angiogenesis;GO:0006351$$transcription__DNA-templated;GO:0006355$$regulation_of_transcription__DNA-templated;GO:0006805$$xenobiotic_metabolic_process;GO:0006809$$nitric_oxide_biosynthetic_process;GO:0008589$$regulation_of_smoothened_signaling_pathway;GO:0010575$$positive_regulation_of_vascular_endothelial_growth_factor_production;GO:0010906$$regulation_of_glucose_metabolic_process;GO:…
MGI:104670	IPGTT AUC 0-120_male_below5	1	14229	Fkbp5	1	3		MP:0001363$$increased_anxiety-related_response;MP:0002169$$no_abnormal_phenotype_detected;MP:0003360$$abnormal_depression-related_behavior	0	mmu04080$$Neuroactive_ligand-receptor_interaction	GO:0000413$$protein_peptidyl-prolyl_isomerization	GO:0003755$$peptidyl-prolyl_cis-trans_isomerase_activity;GO:0005515$$protein_binding;GO:0005528$$FK506_binding;GO:0016853$$isomerase_activity;GO:0031072$$heat_shock_protein_binding	GO:0000413$$protein_peptidyl-prolyl_isomerization;GO:0006457$$protein_folding;GO:0061077$$chaperone-mediated_protein_folding
MGI:104685	IPGTT AUC 0-120_female_below5	1	13345	Twist2	4	40		MP:0000024$$lowered_ear_position;MP:0000377$$abnormal_hair_follicle_morphology;MP:0000379$$decreased_hair_follicle_number;MP:0000414$$alopecia;MP:0000416$$sparse_hair;MP:0000416$$sparse_hair;MP:0000425$$loss_of_eyelid_cilia;MP:0000428$$abnormal_craniofacial_morphology;MP:0000432$$abnormal_head_morphology;MP:0000443$$abnormal_snout_morphology;MP:0000607$$abnormal_hepatocyte_morphology;MP:0000689$$…	0	mmu05205$$Proteoglycans_in_cancer	GO:0006351$$transcription__DNA-templated	GO:0001076$$transcription_factor_activity__RNA_polymerase_II_transcription_factor_binding;GO:0003677$$DNA_binding;GO:0003682$$chromatin_binding;GO:0003700$$transcription_factor_activity__sequence-specific_DNA_binding;GO:0005515$$protein_binding;GO:0019904$$protein_domain_specific_binding;GO:0046983$$protein_dimerization_activity	GO:0000122$$negative_regulation_of_transcription_from_RNA_polymerase_II_promoter;GO:0001649$$osteoblast_differentiation;GO:0006351$$transcription__DNA-templated;GO:0006355$$regulation_of_transcription__DNA-templated;GO:0006357$$regulation_of_transcription_from_RNA_polymerase_II_promoter;GO:0007275$$multicellular_organismal_development;GO:0008285$$negative_regulation_of_cell_proliferation;GO:00108…
MGI:104725	Triglycerides_female_above95	1	13498	Atn1	0	8	MP:0001262$$decreased_body_weight	MP:0001147$$small_testis;MP:0001922$$reduced_male_fertility;MP:0002083$$premature_death;MP:0002169$$no_abnormal_phenotype_detected;MP:0002673$$abnormal_sperm_number;MP:0011086$$postnatal_lethality__incomplete_penetrance;MP:0011940$$decreased_food_intake	0	mmu05200$$Pathways_in_cancer;mmu04270$$Vascular_smooth_muscle_contraction	GO:0006351$$transcription__DNA-templated;GO:0009404$$toxin_metabolic_process	GO:0001105$$RNA_polymerase_II_transcription_coactivator_activity;GO:0003714$$transcription_corepressor_activity;GO:0005515$$protein_binding;GO:0008432$$JUN_kinase_binding;GO:0019904$$protein_domain_specific_binding;GO:0050827$$toxin_receptor_binding	GO:0000122$$negative_regulation_of_transcription_from_RNA_polymerase_II_promoter;GO:0006351$$transcription__DNA-templated;GO:0006355$$regulation_of_transcription__DNA-templated;GO:0009404$$toxin_metabolic_process;GO:0016477$$cell_migration;GO:0030011$$maintenance_of_cell_polarity;GO:0051402$$neuron_apoptotic_process
MGI:104736	IPGTT t0_male_below5	1	14020	Evi5	0	0			0	0	0	GO:0005096$$GTPase_activator_activity;GO:0017137$$Rab_GTPase_binding	GO:0007049$$cell_cycle;GO:0042147$$retrograde_transport__endosome_to_Golgi;GO:0043087$$regulation_of_GTPase_activity;GO:0043547$$positive_regulation_of_GTPase_activity;GO:0051301$$cell_division
MGI:104750	Body mass_male_above95	1	319504	Nrcam	0	16	MP:0001262$$decreased_body_weight	MP:0000852$$small_cerebellum;MP:0001360$$abnormal_social_investigation;MP:0001405$$impaired_coordination;MP:0001463$$abnormal_spatial_learning;MP:0002063$$abnormal_learning/memory/conditioning;MP:0002579$$disorganized_secondary_lens_fibers;MP:0002757$$decreased_vertical_activity;MP:0002804$$abnormal_motor_learning;MP:0003313$$abnormal_locomotor_activation;MP:0005404$$abnormal_axon_morphology;MP:0…	0	0	0	GO:0005515$$protein_binding;GO:0030506$$ankyrin_binding;GO:0086080$$protein_binding_involved_in_heterotypic_cell-cell_adhesion	GO:0007155$$cell_adhesion;GO:0007411$$axon_guidance;GO:0007417$$central_nervous_system_development;GO:0008104$$protein_localization;GO:0010975$$regulation_of_neuron_projection_development;GO:0016337$$single_organismal_cell-cell_adhesion;GO:0019227$$neuronal_action_potential_propagation;GO:0031290$$retinal_ganglion_cell_axon_guidance;GO:0034113$$heterotypic_cell-cell_adhesion;GO:0045162$$clusterin…
MGI:104754	IPGTT AUC 0-120_female_below5;Body mass_female_below5;IPGTT AUC 0-120_male_below5	3	17691	Sik1	0	0			0	mmu04922$$Glucagon_signaling_pathway	GO:0006468$$protein_phosphorylation;GO:0016310$$phosphorylation	GO:0000166$$nucleotide_binding;GO:0000287$$magnesium_ion_binding;GO:0004672$$protein_kinase_activity;GO:0004674$$protein_serine/threonine_kinase_activity;GO:0005515$$protein_binding;GO:0005524$$ATP_binding;GO:0008140$$cAMP_response_element_binding_protein_binding;GO:0016301$$kinase_activity;GO:0016740$$transferase_activity;GO:0019901$$protein_kinase_binding;GO:0042826$$histone_deacetylase_binding…	GO:0000122$$negative_regulation_of_transcription_from_RNA_polymerase_II_promoter;GO:0002028$$regulation_of_sodium_ion_transport;GO:0006468$$protein_phosphorylation;GO:0007049$$cell_cycle;GO:0007275$$multicellular_organismal_development;GO:0007346$$regulation_of_mitotic_cell_cycle;GO:0010830$$regulation_of_myotube_differentiation;GO:0010868$$negative_regulation_of_triglyceride_biosynthetic_process…
MGI:104797	IPGTT t0_male_below5;IPGTT AUC 0-120_female_below5	2	16992	Lta	4	145	MP:0001260$$increased_body_weight	MP:0000217$$abnormal_leukocyte_cell_number;MP:0000218$$increased_leukocyte_cell_number;MP:0000218$$increased_leukocyte_cell_number;MP:0000218$$increased_leukocyte_cell_number;MP:0000218$$increased_leukocyte_cell_number;MP:0000218$$increased_leukocyte_cell_number;MP:0000218$$increased_leukocyte_cell_number;MP:0000599$$enlarged_liver;MP:0000685$$abnormal_immune_system_morphology;MP:0000689$$abnorma…	0	mmu04060$$Cytokine-cytokine_receptor_interaction;mmu04064$$NF-kappa_B_signaling_pathway;mmu04668$$TNF_signaling_pathway;mmu05166$$HTLV-I_infection;mmu05168$$Herpes_simplex_infection;mmu04940$$Type_I_diabetes_mellitus	0	GO:0005125$$cytokine_activity;GO:0005164$$tumor_necrosis_factor_receptor_binding;GO:0005515$$protein_binding	GO:0002876$$positive_regulation_of_chronic_inflammatory_response_to_antigenic_stimulus;GO:0002925$$positive_regulation_of_humoral_immune_response_mediated_by_circulating_immunoglobulin;GO:0006927$$transformed_cell_apoptotic_process;GO:0006954$$inflammatory_response;GO:0006955$$immune_response;GO:0006959$$humoral_immune_response;GO:0008283$$cell_proliferation;GO:0008284$$positive_regulation_of_cel…
MGI:104807	Triglycerides_male_above95	1	102866	Pls3	0	0			0	0	0	GO:0003779$$actin_binding;GO:0005509$$calcium_ion_binding;GO:0046872$$metal_ion_binding	GO:0060348$$bone_development
MGI:104849	RER_male_above95;Triglycerides_male_below5	2	13137	Cd55b	0	0			0	mmu04640$$Hematopoietic_cell_lineage;mmu04610$$Complement_and_coagulation_cascades;mmu05416$$Viral_myocarditis;mmu04640$$Hematopoietic_cell_lineage;mmu04610$$Complement_and_coagulation_cascades	0	GO:0001618$$virus_receptor_activity;GO:0004857$$enzyme_inhibitor_activity;GO:0008289$$lipid_binding	GO:0002376$$immune_system_process;GO:0006958$$complement_activation__classical_pathway;GO:0045087$$innate_immune_response
MGI:104967	Triglycerides_male_above95	1	20340	Glg1	0	24	MP:0001262$$decreased_body_weight	MP:0000111$$cleft_palate;MP:0001265$$decreased_body_size;MP:0001265$$decreased_body_size;MP:0001533$$abnormal_skeleton_physiology;MP:0002111$$abnormal_tail_morphology;MP:0002759$$abnormal_caudal_vertebrae_morphology;MP:0003627$$abnormal_leukocyte_tethering_or_rolling;MP:0003628$$abnormal_leukocyte_adhesion;MP:0003795$$abnormal_bone_structure;MP:0004173$$abnormal_intervertebral_disk_morphology;MP:…	0	mmu04514$$Cell_adhesion_molecules_(CAMs)	0	GO:0017134$$fibroblast_growth_factor_binding	GO:0010955$$negative_regulation_of_protein_processing;GO:0030512$$negative_regulation_of_transforming_growth_factor_beta_receptor_signaling_pathway;GO:0032330$$regulation_of_chondrocyte_differentiation;GO:0060349$$bone_morphogenesis
MGI:105058	IPGTT t0_male_above95	1	11937	Atp2a1	1	8		MP:0001175$$abnormal_lung_morphology;MP:0001953$$respiratory_failure;MP:0002106$$abnormal_muscle_physiology;MP:0002279$$abnormal_diaphragm_morphology;MP:0002841$$impaired_skeletal_muscle_contractility;MP:0003157$$impaired_muscle_relaxation;MP:0003646$$muscle_fatigue;MP:0011087$$neonatal_lethality__complete_penetrance	0	mmu04020$$Calcium_signaling_pathway;mmu04022$$cGMP-PKG_signaling_pathway;mmu05010$$Alzheimer's_disease;mmu04972$$Pancreatic_secretion	0	GO:0000166$$nucleotide_binding;GO:0005338$$nucleotide-sugar_transmembrane_transporter_activity;GO:0005388$$calcium-transporting_ATPase_activity;GO:0005509$$calcium_ion_binding;GO:0005515$$protein_binding;GO:0005524$$ATP_binding;GO:0016787$$hydrolase_activity;GO:0042803$$protein_homodimerization_activity;GO:0046872$$metal_ion_binding	GO:0006810$$transport;GO:0006811$$ion_transport;GO:0006816$$calcium_ion_transport;GO:0006874$$cellular_calcium_ion_homeostasis;GO:0006937$$regulation_of_muscle_contraction;GO:0006942$$regulation_of_striated_muscle_contraction;GO:0008637$$apoptotic_mitochondrial_changes;GO:0031448$$positive_regulation_of_fast-twitch_skeletal_muscle_fiber_contraction;GO:0032470$$positive_regulation_of_endoplasmic_r…
MGI:105065	Body mass_female_below5	1	19336	Rab24	0	0			0	0	0	GO:0000166$$nucleotide_binding;GO:0005515$$protein_binding;GO:0005525$$GTP_binding	GO:0006810$$transport;GO:0006914$$autophagy;GO:0007264$$small_GTPase_mediated_signal_transduction;GO:0015031$$protein_transport
MGI:105084	RER_female_below5;RER_male_below5;Metabolic rate_male_above95;Oxygen consumption_male_above95	4	20230	Satb1	0	12		MP:0000692$$small_spleen;MP:0000706$$small_thymus;MP:0000715$$decreased_thymocyte_number;MP:0001265$$decreased_body_size;MP:0001290$$delayed_eyelid_opening;MP:0001513$$limb_grasping;MP:0001732$$postnatal_growth_retardation;MP:0001825$$arrested_T_cell_differentiation;MP:0002145$$abnormal_T_cell_differentiation;MP:0002217$$small_lymph_nodes;MP:0005094$$abnormal_T_cell_proliferation;MP:0011085$$post…	0	0	GO:0006351$$transcription__DNA-templated;GO:0016571$$histone_methylation	GO:0000977$$RNA_polymerase_II_regulatory_region_sequence-specific_DNA_binding;GO:0001227$$transcriptional_repressor_activity__RNA_polymerase_II_transcription_regulatory_region_sequence-specific_binding;GO:0003677$$DNA_binding;GO:0003682$$chromatin_binding;GO:0003700$$transcription_factor_activity__sequence-specific_DNA_binding;GO:0043565$$sequence-specific_DNA_binding	GO:0000122$$negative_regulation_of_transcription_from_RNA_polymerase_II_promoter;GO:0006325$$chromatin_organization;GO:0006338$$chromatin_remodeling;GO:0006351$$transcription__DNA-templated;GO:0006355$$regulation_of_transcription__DNA-templated;GO:0008544$$epidermis_development;GO:0016568$$chromatin_modification;GO:0016571$$histone_methylation;GO:0042110$$T_cell_activation;GO:0043367$$CD4-positiv…
MGI:105090	IPGTT AUC 0-120_female_above95;IPGTT t0_male_below5;IPGTT AUC 0-120_male_above95	3	104245	Slc6a5	0	19	MP:0001262$$decreased_body_weight	MP:0000743$$muscle_spasm;MP:0000745$$tremors;MP:0001053$$abnormal_neuromuscular_synapse_morphology;MP:0001399$$hyperactivity;MP:0001441$$increased_grooming_behavior;MP:0001513$$limb_grasping;MP:0001523$$impaired_righting_response;MP:0002206$$abnormal_CNS_synaptic_transmission;MP:0002945$$abnormal_inhibitory_postsynaptic_currents;MP:0004143$$muscle_hypertonia;MP:0004143$$muscle_hypertonia;MP:00048…	0	0	0	GO:0005328$$neurotransmitter:sodium_symporter_activity;GO:0015187$$glycine_transmembrane_transporter_activity;GO:0015293$$symporter_activity;GO:0015375$$glycine:sodium_symporter_activity	GO:0006810$$transport;GO:0006836$$neurotransmitter_transport;GO:0015816$$glycine_transport;GO:0036233$$glycine_import;GO:0060012$$synaptic_transmission__glycinergic
MGI:105102	Oxygen consumption_male_below5;IPGTT AUC 0-120_male_above95;Metabolic rate_male_below5	3	14778	Gpx3	10	2		MP:0000249$$abnormal_blood_vessel_physiology;MP:0009763$$increased_sensitivity_to_induced_morbidity/mortality	mmu00480$$Glutathione_metabolism;mmu00590$$Arachidonic_acid_metabolism	mmu04918$$Thyroid_hormone_synthesis	GO:0006749$$glutathione_metabolic_process;GO:0042744$$hydrogen_peroxide_catabolic_process;GO:0055114$$oxidation-reduction_process	GO:0004601$$peroxidase_activity;GO:0004602$$glutathione_peroxidase_activity;GO:0008430$$selenium_binding;GO:0016491$$oxidoreductase_activity;GO:0043295$$glutathione_binding	GO:0006749$$glutathione_metabolic_process;GO:0006979$$response_to_oxidative_stress;GO:0042744$$hydrogen_peroxide_catabolic_process;GO:0051289$$protein_homotetramerization;GO:0055114$$oxidation-reduction_process;GO:0098869$$cellular_oxidant_detoxification
MGI:105303	Triglycerides_male_below5;IPGTT AUC 0-120_male_below5;IPGTT AUC 0-120_female_below5	3	12765	Cxcr2	5	57		MP:0000218$$increased_leukocyte_cell_number;MP:0000219$$increased_neutrophil_cell_number;MP:0000240$$extramedullary_hematopoiesis;MP:0000322$$increased_granulocyte_number;MP:0000322$$increased_granulocyte_number;MP:0000601$$small_liver;MP:0000691$$enlarged_spleen;MP:0000702$$enlarged_lymph_nodes;MP:0000920$$abnormal_myelination;MP:0000954$$decreased_oligodendrocyte_progenitor_number;MP:0000955$$a…	0	mmu04144$$Endocytosis;mmu04060$$Cytokine-cytokine_receptor_interaction;mmu04072$$Phospholipase_D_signaling_pathway;mmu04062$$Chemokine_signaling_pathway;mmu04062$$Chemokine_signaling_pathway	GO:0031623$$receptor_internalization	GO:0004871$$signal_transducer_activity;GO:0004918$$interleukin-8_receptor_activity;GO:0004930$$G-protein_coupled_receptor_activity;GO:0004950$$chemokine_receptor_activity;GO:0005515$$protein_binding;GO:0016494$$C-X-C_chemokine_receptor_activity;GO:0019959$$interleukin-8_binding	GO:0002438$$acute_inflammatory_response_to_antigenic_stimulus;GO:0002690$$positive_regulation_of_leukocyte_chemotaxis;GO:0006935$$chemotaxis;GO:0006968$$cellular_defense_response;GO:0007165$$signal_transduction;GO:0007166$$cell_surface_receptor_signaling_pathway;GO:0007186$$G-protein_coupled_receptor_signaling_pathway;GO:0007200$$phospholipase_C-activating_G-protein_coupled_receptor_signaling_pat…
MGI:105306	Triglycerides_female_below5	1	19345	Rab5c	0	0			0	mmu04144$$Endocytosis;mmu04145$$Phagosome;mmu04014$$Ras_signaling_pathway;mmu05146$$Amoebiasis;mmu05152$$Tuberculosis;mmu04962$$Vasopressin-regulated_water_reabsorption	0	GO:0000166$$nucleotide_binding;GO:0003924$$GTPase_activity;GO:0005515$$protein_binding;GO:0005525$$GTP_binding;GO:0019003$$GDP_binding	GO:0006810$$transport;GO:0007032$$endosome_organization;GO:0007264$$small_GTPase_mediated_signal_transduction;GO:0015031$$protein_transport;GO:0030100$$regulation_of_endocytosis;GO:0048227$$plasma_membrane_to_endosome_transport
MGI:105382	Oxygen consumption_male_below5;IPGTT t0_female_above95;Metabolic rate_male_below5	3	16776	Lama5	4	50		MP:0000075$$absent_neurocranium;MP:0000116$$abnormal_tooth_development;MP:0000116$$abnormal_tooth_development;MP:0000432$$abnormal_head_morphology;MP:0000434$$megacephaly;MP:0000477$$abnormal_intestine_morphology;MP:0000488$$abnormal_intestinal_epithelium_morphology;MP:0000520$$absent_kidney;MP:0000527$$abnormal_kidney_development;MP:0000564$$syndactyly;MP:0000913$$abnormal_brain_development;MP:0…	0	mmu04510$$Focal_adhesion;mmu04512$$ECM-receptor_interaction;mmu04151$$PI3K-Akt_signaling_pathway;mmu05146$$Amoebiasis;mmu05145$$Toxoplasmosis;mmu05222$$Small_cell_lung_cancer;mmu05200$$Pathways_in_cancer	0	GO:0005102$$receptor_binding;GO:0005178$$integrin_binding;GO:0005515$$protein_binding	GO:0001658$$branching_involved_in_ureteric_bud_morphogenesis;GO:0001738$$morphogenesis_of_a_polarized_epithelium;GO:0001755$$neural_crest_cell_migration;GO:0001942$$hair_follicle_development;GO:0007155$$cell_adhesion;GO:0007229$$integrin-mediated_signaling_pathway;GO:0007517$$muscle_organ_development;GO:0009887$$organ_morphogenesis;GO:0016331$$morphogenesis_of_embryonic_epithelium;GO:0016477$$cel…
MGI:105491	Oxygen consumption_male_below5;Body mass_male_above95	2	52858	Cdipt	0	0			mmu00564$$Glycerophospholipid_metabolism;mmu01100$$Metabolic_pathways;mmu00562$$Inositol_phosphate_metabolism	mmu04070$$Phosphatidylinositol_signaling_system	GO:0006629$$lipid_metabolic_process;GO:0006661$$phosphatidylinositol_biosynthetic_process;GO:0008654$$phospholipid_biosynthetic_process;GO:0046341$$CDP-diacylglycerol_metabolic_process	GO:0003881$$CDP-diacylglycerol-inositol_3-phosphatidyltransferase_activity;GO:0016740$$transferase_activity;GO:0016780$$phosphotransferase_activity__for_other_substituted_phosphate_groups;GO:0019992$$diacylglycerol_binding;GO:0030145$$manganese_ion_binding;GO:0030246$$carbohydrate_binding;GO:0043178$$alcohol_binding	GO:0006629$$lipid_metabolic_process;GO:0006661$$phosphatidylinositol_biosynthetic_process;GO:0008654$$phospholipid_biosynthetic_process;GO:0046341$$CDP-diacylglycerol_metabolic_process
MGI:105933	Body mass_female_below5;IPGTT AUC 0-120_female_above95	2	216363	Rab3ip	0	1		MP:0002169$$no_abnormal_phenotype_detected	0	0	0	GO:0005085$$guanyl-nucleotide_exchange_factor_activity;GO:0017112$$Rab_guanyl-nucleotide_exchange_factor_activity;GO:0051020$$GTPase_binding	GO:0006612$$protein_targeting_to_membrane;GO:0006810$$transport;GO:0015031$$protein_transport;GO:0033365$$protein_localization_to_organelle;GO:0042384$$cilium_assembly;GO:0043547$$positive_regulation_of_GTPase_activity
MGI:105937	IPGTT AUC 0-120_female_above95;IPGTT t0_female_below5	2	12630	Cfi	1	1		MP:0005325$$abnormal_renal_glomerulus_morphology	0	mmu05150$$Staphylococcus_aureus_infection;mmu04610$$Complement_and_coagulation_cascades;mmu04610$$Complement_and_coagulation_cascades	GO:0006508$$proteolysis	GO:0004252$$serine-type_endopeptidase_activity;GO:0005044$$scavenger_receptor_activity;GO:0008233$$peptidase_activity;GO:0008236$$serine-type_peptidase_activity;GO:0016787$$hydrolase_activity;GO:0046872$$metal_ion_binding	GO:0002376$$immune_system_process;GO:0006508$$proteolysis;GO:0006958$$complement_activation__classical_pathway;GO:0045087$$innate_immune_response
MGI:106181	Triglycerides_female_above95;IPGTT t0_female_below5	2	18432	Mybbp1a	0	3		MP:0009781$$abnormal_preimplantation_embryo_development;MP:0011092$$embryonic_lethality__complete_penetrance;MP:0012129$$failure_of_blastocyst_formation	0	0	GO:0006351$$transcription__DNA-templated;GO:0022904$$respiratory_electron_transport_chain	GO:0001047$$core_promoter_binding;GO:0003677$$DNA_binding;GO:0003714$$transcription_corepressor_activity;GO:0003887$$DNA-directed_DNA_polymerase_activity;GO:0005515$$protein_binding;GO:0008134$$transcription_factor_binding;GO:0008270$$zinc_ion_binding;GO:0043565$$sequence-specific_DNA_binding;GO:0044822$$poly(A)_RNA_binding	GO:0001649$$osteoblast_differentiation;GO:0006351$$transcription__DNA-templated;GO:0006355$$regulation_of_transcription__DNA-templated;GO:0006913$$nucleocytoplasmic_transport;GO:0022904$$respiratory_electron_transport_chain;GO:0032922$$circadian_regulation_of_gene_expression;GO:0042149$$cellular_response_to_glucose_starvation;GO:0045892$$negative_regulation_of_transcription__DNA-templated;GO:0048…
MGI:106244	RER_male_below5	1	52808	Tspyl2	0	1		MP:0004045$$abnormal_cell_cycle_checkpoint_function	0	0	GO:0006351$$transcription__DNA-templated		GO:0006334$$nucleosome_assembly;GO:0006351$$transcription__DNA-templated;GO:0006355$$regulation_of_transcription__DNA-templated;GO:0007049$$cell_cycle;GO:0008156$$negative_regulation_of_DNA_replication;GO:0016568$$chromatin_modification;GO:0030308$$negative_regulation_of_cell_growth;GO:0045859$$regulation_of_protein_kinase_activity
MGI:106281	IPGTT t0_female_above95;IPGTT AUC 0-120_female_below5;IPGTT t0_male_above95	3	224647	D17Wsu92e	0	0			0	0	0	GO:0043130$$ubiquitin_binding	GO:0016236$$macroautophagy
MGI:106388	IPGTT AUC 0-120_male_below5;Triglycerides_male_below5	2	216169	Abhd17a	0	0			0	0	0	GO:0003923$$GPI-anchor_transamidase_activity;GO:0016787$$hydrolase_activity;GO:0052770$$coenzyme_F390-A_hydrolase_activity;GO:0052771$$coenzyme_F390-G_hydrolase_activity
MGI:106402	Triglycerides_female_below5	1	69981	Tmem30a	0	0			0	0	0	GO:0005515$$protein_binding	GO:0006810$$transport;GO:0006855$$drug_transmembrane_transport;GO:0006869$$lipid_transport;GO:0010976$$positive_regulation_of_neuron_projection_development;GO:0015914$$phospholipid_transport;GO:0031175$$neuron_projection_development;GO:0036010$$protein_localization_to_endosome;GO:0045332$$phospholipid_translocation;GO:0070863$$positive_regulation_of_protein_exit_from_endoplasmic_reticulum
MGI:106441	Metabolic rate_male_above95;Oxygen consumption_male_above95;Oxygen consumption_female_above95;Metabolic rate_female_above95	4	360216	Zranb1	0	0			0	0	GO:0006508$$proteolysis;GO:0071947$$protein_deubiquitination_involved_in_ubiquitin-dependent_protein_catabolic_process	GO:0004843$$thiol-dependent_ubiquitin-specific_protease_activity;GO:0008233$$peptidase_activity;GO:0008234$$cysteine-type_peptidase_activity;GO:0008270$$zinc_ion_binding;GO:0016787$$hydrolase_activity;GO:0046872$$metal_ion_binding;GO:0070530$$K63-linked_polyubiquitin_binding	GO:0006508$$proteolysis;GO:0007010$$cytoskeleton_organization;GO:0016055$$Wnt_signaling_pathway;GO:0016477$$cell_migration;GO:0022604$$regulation_of_cell_morphogenesis;GO:0030177$$positive_regulation_of_Wnt_signaling_pathway;GO:0035523$$protein_K29-linked_deubiquitination;GO:0070536$$protein_K63-linked_deubiquitination;GO:0071947$$protein_deubiquitination_involved_in_ubiquitin-dependent_protein_c…
MGI:106590	IPGTT t0_male_above95	1	15116	Has1	0	1		MP:0002169$$no_abnormal_phenotype_detected	0	0	GO:0030213$$hyaluronan_biosynthetic_process	GO:0016740$$transferase_activity;GO:0016757$$transferase_activity__transferring_glycosyl_groups;GO:0050501$$hyaluronan_synthase_activity	GO:0007155$$cell_adhesion;GO:0010764$$negative_regulation_of_fibroblast_migration;GO:0030213$$hyaluronan_biosynthetic_process;GO:0036120$$cellular_response_to_platelet-derived_growth_factor_stimulus;GO:0045226$$extracellular_polysaccharide_biosynthetic_process;GO:0085029$$extracellular_matrix_assembly
MGI:106604	Triglycerides_male_below5;Triglycerides_female_below5;IPGTT t0_male_below5	3	14756	Gpld1	0	0			mmu00563$$Glycosylphosphatidylinositol(GPI)-anchor_biosynthesis	0	GO:0006507$$GPI_anchor_release	GO:0004621$$glycosylphosphatidylinositol_phospholipase_D_activity;GO:0004630$$phospholipase_D_activity;GO:0005515$$protein_binding;GO:0016787$$hydrolase_activity;GO:0017080$$sodium_channel_regulator_activity	GO:0002042$$cell_migration_involved_in_sprouting_angiogenesis;GO:0002430$$complement_receptor_mediated_signaling_pathway;GO:0006507$$GPI_anchor_release;GO:0008285$$negative_regulation_of_cell_proliferation;GO:0008286$$insulin_receptor_signaling_pathway;GO:0009749$$response_to_glucose;GO:0010595$$positive_regulation_of_endothelial_cell_migration;GO:0010867$$positive_regulation_of_triglyceride_bios…
MGI:106675	IPGTT t0_male_below5	1	11450	Adipoq	40	51	MP:0001260$$increased_body_weight;MP:0001260$$increased_body_weight;MP:0001262$$decreased_body_weight	MP:0000010$$abnormal_abdominal_fat_pad_morphology;MP:0000062$$increased_bone_mineral_density;MP:0000063$$decreased_bone_mineral_density;MP:0000218$$increased_leukocyte_cell_number;MP:0000218$$increased_leukocyte_cell_number;MP:0001533$$abnormal_skeleton_physiology;MP:0001544$$abnormal_cardiovascular_system_physiology;MP:0001613$$abnormal_vasodilation;MP:0001625$$cardiac_hypertrophy;MP:0001914$$he…	0	mmu04152$$AMPK_signaling_pathway;mmu04930$$Type_II_diabetes_mellitus;mmu04932$$Non-alcoholic_fatty_liver_disease_(NAFLD);mmu04920$$Adipocytokine_signaling_pathway;mmu03320$$PPAR_signaling_pathway;mmu04211$$Longevity_regulating_pathway_-_mammal	GO:0006635$$fatty_acid_beta-oxidation;GO:0019395$$fatty_acid_oxidation	GO:0005102$$receptor_binding;GO:0005179$$hormone_activity;GO:0005515$$protein_binding;GO:0033691$$sialic_acid_binding;GO:0042802$$identical_protein_binding;GO:0042803$$protein_homodimerization_activity	GO:0001934$$positive_regulation_of_protein_phosphorylation;GO:0006006$$glucose_metabolic_process;GO:0006635$$fatty_acid_beta-oxidation;GO:0009749$$response_to_glucose;GO:0009967$$positive_regulation_of_signal_transduction;GO:0010642$$negative_regulation_of_platelet-derived_growth_factor_receptor_signaling_pathway;GO:0010739$$positive_regulation_of_protein_kinase_A_signaling;GO:0010745$$negative_r…
MGI:106927	IPGTT AUC 0-120_female_below5	1	16764	Aff3	0	0			0	0	GO:0006351$$transcription__DNA-templated	GO:0003677$$DNA_binding;GO:0003690$$double-stranded_DNA_binding;GO:0003700$$transcription_factor_activity__sequence-specific_DNA_binding	GO:0006351$$transcription__DNA-templated;GO:0006355$$regulation_of_transcription__DNA-templated;GO:0034612$$response_to_tumor_necrosis_factor;GO:0035116$$embryonic_hindlimb_morphogenesis
MGI:107171	Triglycerides_male_above95;Body mass_male_above95	2	19059	Ppp3r2	0	0			0	mmu04114$$Oocyte_meiosis;mmu04210$$Apoptosis;mmu04010$$MAPK_signaling_pathway;mmu04310$$Wnt_signaling_pathway;mmu04370$$VEGF_signaling_pathway;mmu04020$$Calcium_signaling_pathway;mmu04022$$cGMP-PKG_signaling_pathway;mmu05031$$Amphetamine_addiction;mmu05010$$Alzheimer's_disease;mmu05014$$Amyotrophic_lateral_sclerosis_(ALS);mmu05166$$HTLV-I_infection;mmu05152$$Tuberculosis;mmu04650$$Natural_killer_…	GO:0005977$$glycogen_metabolic_process	GO:0004723$$calcium-dependent_protein_serine/threonine_phosphatase_activity;GO:0005509$$calcium_ion_binding;GO:0046872$$metal_ion_binding	GO:0005977$$glycogen_metabolic_process;GO:0006952$$defense_response;GO:0007321$$sperm_displacement
MGI:107320	Triglycerides_male_below5	1	52850	Sgsm1	0	0			0	0	0	GO:0005515$$protein_binding	GO:0045944$$positive_regulation_of_transcription_from_RNA_polymerase_II_promoter
MGI:107403	Body mass_female_above95	1	12747	Clk1	0	0			0	mmu05134$$Legionellosis	GO:0006468$$protein_phosphorylation;GO:0016310$$phosphorylation;GO:0018105$$peptidyl-serine_phosphorylation;GO:0018107$$peptidyl-threonine_phosphorylation;GO:0018108$$peptidyl-tyrosine_phosphorylation;GO:0046777$$protein_autophosphorylation	GO:0000166$$nucleotide_binding;GO:0004672$$protein_kinase_activity;GO:0004674$$protein_serine/threonine_kinase_activity;GO:0004712$$protein_serine/threonine/tyrosine_kinase_activity;GO:0004713$$protein_tyrosine_kinase_activity;GO:0005515$$protein_binding;GO:0005524$$ATP_binding;GO:0016301$$kinase_activity;GO:0016740$$transferase_activity	GO:0006468$$protein_phosphorylation;GO:0016310$$phosphorylation;GO:0018105$$peptidyl-serine_phosphorylation;GO:0018107$$peptidyl-threonine_phosphorylation;GO:0018108$$peptidyl-tyrosine_phosphorylation;GO:0043484$$regulation_of_RNA_splicing;GO:0046777$$protein_autophosphorylation
MGI:107444	IPGTT t0_male_above95	1	13640	Efna5	0	9		MP:0000111$$cleft_palate;MP:0000771$$abnormal_brain_size;MP:0000928$$incomplete_rostral_neuropore_closure;MP:0000968$$abnormal_sensory_neuron_innervation_pattern;MP:0001890$$anencephaly;MP:0002082$$postnatal_lethality;MP:0003720$$abnormal_neural_tube_closure;MP:0006009$$abnormal_neuronal_migration;MP:0011259$$abnormal_cephalic_neural_fold_morphology	0	mmu04014$$Ras_signaling_pathway;mmu04015$$Rap1_signaling_pathway;mmu04151$$PI3K-Akt_signaling_pathway;mmu04360$$Axon_guidance	0	GO:0005169$$neurotrophin_TRKB_receptor_binding;GO:0005515$$protein_binding;GO:0045499$$chemorepellent_activity;GO:0046875$$ephrin_receptor_binding	GO:0007275$$multicellular_organismal_development;GO:0007399$$nervous_system_development;GO:0007411$$axon_guidance;GO:0007420$$brain_development;GO:0022407$$regulation_of_cell-cell_adhesion;GO:0022604$$regulation_of_cell_morphogenesis;GO:0030154$$cell_differentiation;GO:0031290$$retinal_ganglion_cell_axon_guidance;GO:0032956$$regulation_of_actin_cytoskeleton_organization;GO:0043087$$regulation_of_…
MGI:107448	IPGTT t0_male_above95	1	17101	Lyst	3	73		MP:0000371$$diluted_coat_color;MP:0000371$$diluted_coat_color;MP:0000394$$absent_hair_follicle_melanin_granules;MP:0000858$$altered_metastatic_potential;MP:0000885$$ectopic_Purkinje_cell;MP:0001176$$abnormal_lung_development;MP:0001177$$atelectasis;MP:0001183$$overexpanded_pulmonary_alveoli;MP:0001243$$abnormal_dermal_layer_morphology;MP:0001273$$decreased_metastatic_potential;MP:0001322$$abnorma…	0	0	GO:0006644$$phospholipid_metabolic_process		GO:0002446$$neutrophil_mediated_immunity;GO:0002456$$T_cell_mediated_immunity;GO:0006644$$phospholipid_metabolic_process;GO:0006810$$transport;GO:0007017$$microtubule-based_process;GO:0007040$$lysosome_organization;GO:0007596$$blood_coagulation;GO:0015031$$protein_transport;GO:0030595$$leukocyte_chemotaxis;GO:0032438$$melanosome_organization;GO:0032510$$endosome_to_lysosome_transport_via_multives…
MGI:107465	Body mass_female_below5	1	18796	Plcb2	0	8		MP:0001985$$abnormal_gustatory_system_physiology;MP:0001986$$abnormal_taste_sensitivity;MP:0002409$$decreased_susceptibility_to_infection;MP:0002410$$decreased_susceptibility_to_viral_infection;MP:0002411$$decreased_susceptibility_to_bacterial_infection;MP:0002442$$abnormal_leukocyte_physiology;MP:0004209$$abnormal_sweet_taste_sensitivity;MP:0004210$$abnormal_bitter_taste_sensitivity	mmu01100$$Metabolic_pathways;mmu00562$$Inositol_phosphate_metabolism	mmu04540$$Gap_junction;mmu04015$$Rap1_signaling_pathway;mmu04310$$Wnt_signaling_pathway;mmu04020$$Calcium_signaling_pathway;mmu04070$$Phosphatidylinositol_signaling_system;mmu04072$$Phospholipase_D_signaling_pathway;mmu04071$$Sphingolipid_signaling_pathway;mmu04022$$cGMP-PKG_signaling_pathway;mmu05010$$Alzheimer's_disease;mmu05016$$Huntington's_disease;mmu05146$$Amoebiasis;mmu05142$$Chagas_diseas…	GO:0006629$$lipid_metabolic_process;GO:0016042$$lipid_catabolic_process	GO:0004435$$phosphatidylinositol_phospholipase_C_activity;GO:0004629$$phospholipase_C_activity;GO:0004871$$signal_transducer_activity;GO:0005509$$calcium_ion_binding;GO:0005543$$phospholipid_binding;GO:0008081$$phosphoric_diester_hydrolase_activity;GO:0016787$$hydrolase_activity;GO:0031683$$G-protein_beta/gamma-subunit_complex_binding;GO:0046872$$metal_ion_binding	GO:0001580$$detection_of_chemical_stimulus_involved_in_sensory_perception_of_bitter_taste;GO:0006629$$lipid_metabolic_process;GO:0007165$$signal_transduction;GO:0016042$$lipid_catabolic_process;GO:0035556$$intracellular_signal_transduction;GO:0050913$$sensory_perception_of_bitter_taste
MGI:107563	Body mass_male_below5;Body mass_female_below5	2	17937	Nab2	0	1		MP:0002169$$no_abnormal_phenotype_detected	0	0	GO:0006351$$transcription__DNA-templated	GO:0008134$$transcription_factor_binding	GO:0001958$$endochondral_ossification;GO:0006351$$transcription__DNA-templated;GO:0006355$$regulation_of_transcription__DNA-templated;GO:0014037$$Schwann_cell_differentiation;GO:0016480$$negative_regulation_of_transcription_from_RNA_polymerase_III_promoter;GO:0042552$$myelination;GO:0045682$$regulation_of_epidermis_development;GO:0045892$$negative_regulation_of_transcription__DNA-templated
MGI:107622	Oxygen consumption_male_above95;Metabolic rate_male_above95	2	28035	Usp39	0	0			0	0	GO:0006397$$mRNA_processing;GO:0008380$$RNA_splicing;GO:0016579$$protein_deubiquitination	GO:0008270$$zinc_ion_binding;GO:0036459$$thiol-dependent_ubiquitinyl_hydrolase_activity;GO:0046872$$metal_ion_binding	GO:0006397$$mRNA_processing;GO:0007049$$cell_cycle;GO:0008380$$RNA_splicing;GO:0016579$$protein_deubiquitination;GO:0051301$$cell_division
MGI:107624	Metabolic rate_male_below5;Oxygen consumption_male_below5	2	17855	Mvk	0	0			mmu01100$$Metabolic_pathways	mmu04146$$Peroxisome	GO:0006629$$lipid_metabolic_process;GO:0006694$$steroid_biosynthetic_process;GO:0006695$$cholesterol_biosynthetic_process;GO:0008152$$metabolic_process;GO:0008202$$steroid_metabolic_process;GO:0008203$$cholesterol_metabolic_process;GO:0008299$$isoprenoid_biosynthetic_process;GO:0016126$$sterol_biosynthetic_process;GO:0016310$$phosphorylation;GO:0019287$$isopentenyl_diphosphate_biosynthetic_proces…	GO:0000166$$nucleotide_binding;GO:0003729$$mRNA_binding;GO:0004496$$mevalonate_kinase_activity;GO:0005524$$ATP_binding;GO:0016301$$kinase_activity;GO:0016740$$transferase_activity;GO:0016773$$phosphotransferase_activity__alcohol_group_as_acceptor;GO:0042802$$identical_protein_binding	GO:0006629$$lipid_metabolic_process;GO:0006694$$steroid_biosynthetic_process;GO:0006695$$cholesterol_biosynthetic_process;GO:0008152$$metabolic_process;GO:0008202$$steroid_metabolic_process;GO:0008203$$cholesterol_metabolic_process;GO:0008299$$isoprenoid_biosynthetic_process;GO:0016126$$sterol_biosynthetic_process;GO:0016310$$phosphorylation;GO:0017148$$negative_regulation_of_translation;GO:00192…
MGI:107735	Triglycerides_male_below5	1	270163	Myo9a	0	0			0	0	0	GO:0000166$$nucleotide_binding;GO:0003774$$motor_activity;GO:0003779$$actin_binding;GO:0005096$$GTPase_activator_activity;GO:0005524$$ATP_binding;GO:0046872$$metal_ion_binding	GO:0007165$$signal_transduction;GO:0035556$$intracellular_signal_transduction;GO:0043547$$positive_regulation_of_GTPase_activity
MGI:107816	IPGTT AUC 0-120_male_above95	1	18639	Pfkfb1	0	0			0	0	GO:0006003$$fructose_2_6-bisphosphate_metabolic_process;GO:0008152$$metabolic_process;GO:0016310$$phosphorylation;GO:0016311$$dephosphorylation;GO:0046835$$carbohydrate_phosphorylation	GO:0000166$$nucleotide_binding;GO:0003824$$catalytic_activity;GO:0003873$$6-phosphofructo-2-kinase_activity;GO:0004331$$fructose-2_6-bisphosphate_2-phosphatase_activity;GO:0005524$$ATP_binding;GO:0016301$$kinase_activity;GO:0016740$$transferase_activity;GO:0016787$$hydrolase_activity;GO:0019900$$kinase_binding;GO:0042802$$identical_protein_binding;GO:0070095$$fructose-6-phosphate_binding	GO:0006000$$fructose_metabolic_process;GO:0006003$$fructose_2_6-bisphosphate_metabolic_process;GO:0008152$$metabolic_process;GO:0016310$$phosphorylation;GO:0016311$$dephosphorylation;GO:0033133$$positive_regulation_of_glucokinase_activity;GO:0046835$$carbohydrate_phosphorylation
MGI:107823	RER_male_above95;Body mass_male_below5;RER_female_above95	3	13038	Ctsk	1	51	MP:0001262$$decreased_body_weight	MP:0000061$$fragile_skeleton;MP:0000061$$fragile_skeleton;MP:0000062$$increased_bone_mineral_density;MP:0000065$$abnormal_bone_marrow_cavity_morphology;MP:0000067$$osteopetrosis;MP:0000067$$osteopetrosis;MP:0000067$$osteopetrosis;MP:0000067$$osteopetrosis;MP:0000074$$abnormal_neurocranium_morphology;MP:0000084$$abnormal_fontanelle_morphology;MP:0000116$$abnormal_tooth_development;MP:0000120$$malo…	0	mmu04142$$Lysosome;mmu04620$$Toll-like_receptor_signaling_pathway;mmu04620$$Toll-like_receptor_signaling_pathway;mmu04380$$Osteoclast_differentiation	GO:0006508$$proteolysis;GO:0030574$$collagen_catabolic_process;GO:0051603$$proteolysis_involved_in_cellular_protein_catabolic_process	GO:0001968$$fibronectin_binding;GO:0004197$$cysteine-type_endopeptidase_activity;GO:0005518$$collagen_binding;GO:0008233$$peptidase_activity;GO:0008234$$cysteine-type_peptidase_activity;GO:0016787$$hydrolase_activity;GO:0043394$$proteoglycan_binding	GO:0006508$$proteolysis;GO:0030574$$collagen_catabolic_process;GO:0045453$$bone_resorption;GO:0051603$$proteolysis_involved_in_cellular_protein_catabolic_process;GO:1903146$$regulation_of_mitophagy;GO:1903955$$positive_regulation_of_protein_targeting_to_mitochondrion
MGI:108017	IPGTT t0_male_above95;IPGTT AUC 0-120_male_below5;Body mass_female_below5	3	17775	Laptm4a	0	0			0	mmu04142$$Lysosome	0		GO:0006810$$transport
MGI:108022	IPGTT AUC 0-120_male_above95;IPGTT AUC 0-120_female_above95	2	320795	Pkn1	0	15		MP:0002494$$increased_IgM_level;MP:0002743$$glomerulonephritis;MP:0004762$$increased_anti-double_stranded_DNA_antibody_level;MP:0004815$$abnormal_somatic_hypermutation_frequency;MP:0005154$$increased_B_cell_proliferation;MP:0008177$$increased_germinal_center_B_cell_number;MP:0008192$$abnormal_germinal_center_B_cell_physiology;MP:0008483$$increased_spleen_germinal_center_size;MP:0008499$$increased…	0	mmu04151$$PI3K-Akt_signaling_pathway;mmu05132$$Salmonella_infection	GO:0006351$$transcription__DNA-templated;GO:0006468$$protein_phosphorylation;GO:0016310$$phosphorylation;GO:0018105$$peptidyl-serine_phosphorylation;GO:0035407$$histone_H3-T11_phosphorylation	GO:0000166$$nucleotide_binding;GO:0003682$$chromatin_binding;GO:0004672$$protein_kinase_activity;GO:0004674$$protein_serine/threonine_kinase_activity;GO:0004697$$protein_kinase_C_activity;GO:0005080$$protein_kinase_C_binding;GO:0005515$$protein_binding;GO:0005524$$ATP_binding;GO:0016301$$kinase_activity;GO:0016740$$transferase_activity;GO:0017049$$GTP-Rho_binding;GO:0030374$$ligand-dependent_nucl…	GO:0001782$$B_cell_homeostasis;GO:0001783$$B_cell_apoptotic_process;GO:0001933$$negative_regulation_of_protein_phosphorylation;GO:0002634$$regulation_of_germinal_center_formation;GO:0002637$$regulation_of_immunoglobulin_production;GO:0003014$$renal_system_process;GO:0006351$$transcription__DNA-templated;GO:0006355$$regulation_of_transcription__DNA-templated;GO:0006357$$regulation_of_transcription…
MGI:108028	Body mass_male_above95	1	245000	Atr	1	56	MP:0001262$$decreased_body_weight	MP:0000066$$osteoporosis;MP:0000084$$abnormal_fontanelle_morphology;MP:0000120$$malocclusion;MP:0000160$$kyphosis;MP:0000333$$decreased_bone_marrow_cell_number;MP:0000379$$decreased_hair_follicle_number;MP:0000433$$microcephaly;MP:0000774$$decreased_brain_size;MP:0001218$$thin_epidermis;MP:0001258$$decreased_body_length;MP:0001711$$abnormal_placenta_morphology;MP:0001931$$abnormal_oogenesis;MP:00…	0	0	GO:0006281$$DNA_repair;GO:0006468$$protein_phosphorylation;GO:0016310$$phosphorylation;GO:0018105$$peptidyl-serine_phosphorylation;GO:0046777$$protein_autophosphorylation	GO:0000166$$nucleotide_binding;GO:0003677$$DNA_binding;GO:0004672$$protein_kinase_activity;GO:0004674$$protein_serine/threonine_kinase_activity;GO:0005515$$protein_binding;GO:0005524$$ATP_binding;GO:0016301$$kinase_activity;GO:0016740$$transferase_activity;GO:0016773$$phosphotransferase_activity__alcohol_group_as_acceptor;GO:0032405$$MutLalpha_complex_binding;GO:0032407$$MutSalpha_complex_binding	GO:0000077$$DNA_damage_checkpoint;GO:0006281$$DNA_repair;GO:0006468$$protein_phosphorylation;GO:0006974$$cellular_response_to_DNA_damage_stimulus;GO:0008156$$negative_regulation_of_DNA_replication;GO:0016310$$phosphorylation;GO:0018105$$peptidyl-serine_phosphorylation;GO:0032212$$positive_regulation_of_telomere_maintenance_via_telomerase;GO:0034644$$cellular_response_to_UV;GO:0043393$$regulation_…
MGI:108031	IPGTT t0_male_below5	1	14744	Gpr65	0	8		MP:0001819$$abnormal_immune_cell_physiology;MP:0002442$$abnormal_leukocyte_physiology;MP:0002451$$abnormal_macrophage_physiology;MP:0004993$$decreased_bone_resorption;MP:0008561$$decreased_tumor_necrosis_factor_secretion;MP:0008656$$abnormal_interleukin-1_beta_secretion;MP:0010124$$decreased_bone_mineral_content;MP:0010879$$decreased_trabecular_bone_volume	0	0	0	GO:0004871$$signal_transducer_activity;GO:0004930$$G-protein_coupled_receptor_activity	GO:0006915$$apoptotic_process;GO:0007165$$signal_transduction;GO:0007186$$G-protein_coupled_receptor_signaling_pathway;GO:0010447$$response_to_acidic_pH;GO:0030819$$positive_regulation_of_cAMP_biosynthetic_process;GO:0031532$$actin_cytoskeleton_reorganization;GO:0051496$$positive_regulation_of_stress_fiber_assembly;GO:0090630$$activation_of_GTPase_activity
MGI:108048	IPGTT AUC 0-120_male_below5	1	232187	Smyd5	0	0			0	0	GO:0032259$$methylation	GO:0000179$$rRNA_(adenine-N6_N6-)-dimethyltransferase_activity;GO:0003880$$protein_C-terminal_carboxyl_O-methyltransferase_activity;GO:0004809$$tRNA_(guanine-N2-)-methyltransferase_activity;GO:0008168$$methyltransferase_activity;GO:0008169$$C-methyltransferase_activity;GO:0008170$$N-methyltransferase_activity;GO:0008171$$O-methyltransferase_activity;GO:0008172$$S-methyltransferase_activity;GO:000…	GO:0032259$$methylation
MGI:108075	IPGTT t0_female_above95;IPGTT t0_male_above95	2	319757	Smo	1	23		MP:0000269$$abnormal_heart_looping;MP:0000292$$distended_pericardium;MP:0000955$$abnormal_spinal_cord_morphology;MP:0001672$$abnormal_embryo_development;MP:0001698$$decreased_embryo_size;MP:0001698$$decreased_embryo_size;MP:0001700$$abnormal_embryo_turning;MP:0001700$$abnormal_embryo_turning;MP:0001701$$incomplete_embryo_turning;MP:0001706$$abnormal_left-right_axis_patterning;MP:0001914$$hemorrha…	0	mmu04340$$Hedgehog_signaling_pathway;mmu05217$$Basal_cell_carcinoma;mmu05200$$Pathways_in_cancer;mmu05205$$Proteoglycans_in_cancer	0	GO:0004871$$signal_transducer_activity;GO:0004888$$transmembrane_signaling_receptor_activity;GO:0004930$$G-protein_coupled_receptor_activity;GO:0005113$$patched_binding;GO:0008144$$drug_binding;GO:0017147$$Wnt-protein_binding	GO:0000122$$negative_regulation_of_transcription_from_RNA_polymerase_II_promoter;GO:0001503$$ossification;GO:0001570$$vasculogenesis;GO:0001649$$osteoblast_differentiation;GO:0001701$$in_utero_embryonic_development;GO:0001708$$cell_fate_specification;GO:0001755$$neural_crest_cell_migration;GO:0001947$$heart_looping;GO:0002052$$positive_regulation_of_neuroblast_proliferation;GO:0002053$$positive_r…
MGI:108076	Body mass_female_above95	1	20321	Frrs1	0	0			0	0	GO:0055114$$oxidation-reduction_process	GO:0000293$$ferric-chelate_reductase_activity;GO:0008748$$N-ethylmaleimide_reductase_activity;GO:0016491$$oxidoreductase_activity;GO:0043738$$reduced_coenzyme_F420_dehydrogenase_activity;GO:0043826$$sulfur_oxygenase_reductase_activity;GO:0043883$$malolactic_enzyme_activity;GO:0043914$$NADPH:sulfur_oxidoreductase_activity;GO:0046872$$metal_ion_binding;GO:0052693$$epoxyqueuosine_reductase_activity	GO:0006810$$transport;GO:0055114$$oxidation-reduction_process
MGI:108077	RER_male_below5;Body mass_male_below5	2	20320	Nptn	0	5		MP:0002206$$abnormal_CNS_synaptic_transmission;MP:0004753$$abnormal_miniature_excitatory_postsynaptic_currents;MP:0004998$$decreased_CNS_synapse_formation;MP:0009435$$abnormal_miniature_inhibitory_postsynaptic_currents;MP:0009936$$abnormal_dendritic_spine_morphology	0	0	0	GO:0004714$$transmembrane_receptor_protein_tyrosine_kinase_activity	GO:0007155$$cell_adhesion;GO:0007169$$transmembrane_receptor_protein_tyrosine_kinase_signaling_pathway;GO:0007399$$nervous_system_development
MGI:108081	Triglycerides_male_above95	1	19027	Sypl	0	0			0	0	0	GO:0005215$$transporter_activity	GO:0006810$$transport
MGI:108384	IPGTT t0_female_above95;IPGTT t0_male_above95	2	12227	Btg2	0	4		MP:0003036$$vertebral_transformation;MP:0003036$$vertebral_transformation;MP:0004615$$cervical_vertebral_transformation;MP:0004618$$thoracic_vertebral_transformation	0	mmu03018$$RNA_degradation	GO:0006351$$transcription__DNA-templated;GO:0006479$$protein_methylation	GO:0001078$$transcriptional_repressor_activity__RNA_polymerase_II_core_promoter_proximal_region_sequence-specific_binding;GO:0005515$$protein_binding	GO:0000122$$negative_regulation_of_transcription_from_RNA_polymerase_II_promoter;GO:0006351$$transcription__DNA-templated;GO:0006355$$regulation_of_transcription__DNA-templated;GO:0006479$$protein_methylation;GO:0006974$$cellular_response_to_DNA_damage_stimulus;GO:0008285$$negative_regulation_of_cell_proliferation;GO:0008306$$associative_learning;GO:0009952$$anterior/posterior_pattern_specificati…
MGI:108476	IPGTT AUC 0-120_male_above95	1	14365	Fzd3	1	22		MP:0000556$$abnormal_hindlimb_morphology;MP:0000778$$abnormal_nervous_system_tract_morphology;MP:0000781$$decreased_corpus_callosum_size;MP:0000787$$abnormal_telencephalon_morphology;MP:0000825$$dilated_lateral_ventricles;MP:0000827$$dilated_third_ventricle;MP:0000928$$incomplete_rostral_neuropore_closure;MP:0000955$$abnormal_spinal_cord_morphology;MP:0001175$$abnormal_lung_morphology;MP:0001529$…	0	0	0	GO:0004871$$signal_transducer_activity;GO:0004888$$transmembrane_signaling_receptor_activity;GO:0004930$$G-protein_coupled_receptor_activity;GO:0005515$$protein_binding;GO:0017147$$Wnt-protein_binding;GO:0030165$$PDZ_domain_binding;GO:0042813$$Wnt-activated_receptor_activity	GO:0001736$$establishment_of_planar_polarity;GO:0001764$$neuron_migration;GO:0001843$$neural_tube_closure;GO:0002052$$positive_regulation_of_neuroblast_proliferation;GO:0007165$$signal_transduction;GO:0007166$$cell_surface_receptor_signaling_pathway;GO:0007186$$G-protein_coupled_receptor_signaling_pathway;GO:0007275$$multicellular_organismal_development;GO:0007399$$nervous_system_development;GO:0…
MGI:108498	IPGTT AUC 0-120_female_above95;IPGTT AUC 0-120_male_above95	2	17966	Nbr1	0	12		MP:0000062$$increased_bone_mineral_density;MP:0001541$$abnormal_osteoclast_physiology;MP:0003795$$abnormal_bone_structure;MP:0005605$$increased_bone_mass;MP:0008158$$increased_diameter_of_femur;MP:0008160$$increased_diameter_of_humerus;MP:0008271$$abnormal_bone_ossification;MP:0008395$$abnormal_osteoblast_differentiation;MP:0010867$$abnormal_bone_trabecula_morphology;MP:0010868$$increased_bone_tr…	0	0	0	GO:0005515$$protein_binding;GO:0008270$$zinc_ion_binding;GO:0043130$$ubiquitin_binding;GO:0046872$$metal_ion_binding;GO:0051019$$mitogen-activated_protein_kinase_binding	GO:0016236$$macroautophagy;GO:0030500$$regulation_of_bone_mineralization;GO:0032872$$regulation_of_stress-activated_MAPK_cascade;GO:0045668$$negative_regulation_of_osteoblast_differentiation;GO:0051259$$protein_oligomerization
MGI:109166	IPGTT t0_female_below5;IPGTT t0_male_below5	2	14299	Ncs1	0	0			0	0	0	GO:0000287$$magnesium_ion_binding;GO:0005245$$voltage-gated_calcium_channel_activity;GO:0005509$$calcium_ion_binding;GO:0019901$$protein_kinase_binding;GO:0046872$$metal_ion_binding	GO:0010975$$regulation_of_neuron_projection_development;GO:0045921$$positive_regulation_of_exocytosis;GO:0048015$$phosphatidylinositol-mediated_signaling;GO:0050806$$positive_regulation_of_synaptic_transmission;GO:0070588$$calcium_ion_transmembrane_transport
MGI:109169	IPGTT t0_female_below5	1	13819	Epas1	4	52		MP:0000218$$increased_leukocyte_cell_number;MP:0000218$$increased_leukocyte_cell_number;MP:0000220$$increased_monocyte_cell_number;MP:0000220$$increased_monocyte_cell_number;MP:0000260$$abnormal_angiogenesis;MP:0000260$$abnormal_angiogenesis;MP:0001176$$abnormal_lung_development;MP:0001177$$atelectasis;MP:0001179$$thick_pulmonary_interalveolar_septum;MP:0001544$$abnormal_cardiovascular_system_phy…	0	mmu05211$$Renal_cell_carcinoma;mmu05200$$Pathways_in_cancer	GO:0006351$$transcription__DNA-templated;GO:0042415$$norepinephrine_metabolic_process	GO:0001077$$transcriptional_activator_activity__RNA_polymerase_II_core_promoter_proximal_region_sequence-specific_binding;GO:0003677$$DNA_binding;GO:0003700$$transcription_factor_activity__sequence-specific_DNA_binding;GO:0005515$$protein_binding;GO:0008134$$transcription_factor_binding;GO:0035035$$histone_acetyltransferase_binding;GO:0043565$$sequence-specific_DNA_binding;GO:0046982$$protein_het…	GO:0000122$$negative_regulation_of_transcription_from_RNA_polymerase_II_promoter;GO:0001525$$angiogenesis;GO:0001666$$response_to_hypoxia;GO:0001892$$embryonic_placenta_development;GO:0001974$$blood_vessel_remodeling;GO:0002027$$regulation_of_heart_rate;GO:0006351$$transcription__DNA-templated;GO:0006355$$regulation_of_transcription__DNA-templated;GO:0006979$$response_to_oxidative_stress;GO:00070…
MGI:109172	IPGTT AUC 0-120_male_below5;IPGTT AUC 0-120_female_below5	2	666279	Dspp	0	5		MP:0000126$$brittle_teeth;MP:0002100$$abnormal_tooth_morphology;MP:0002817$$abnormal_tooth_mineralization;MP:0002818$$abnormal_dentin_morphology;MP:0002819$$abnormal_pulp_cavity_morphology	0	0	0		GO:0031214$$biomineral_tissue_development;GO:0071460$$cellular_response_to_cell-matrix_adhesion
MGI:109176	Triglycerides_female_above95	1	12896	Cpt2	0	0			mmu00071$$Fatty_acid_degradation;mmu01212$$Fatty_acid_metabolism	mmu03320$$PPAR_signaling_pathway	GO:0006629$$lipid_metabolic_process;GO:0006631$$fatty_acid_metabolic_process	GO:0004095$$carnitine_O-palmitoyltransferase_activity;GO:0016740$$transferase_activity;GO:0016746$$transferase_activity__transferring_acyl_groups	GO:0006629$$lipid_metabolic_process;GO:0006631$$fatty_acid_metabolic_process;GO:0006810$$transport
MGI:109186	IPGTT t0_female_above95	1	17972	Ncf4	0	5		MP:0002412$$increased_susceptibility_to_bacterial_infection;MP:0002412$$increased_susceptibility_to_bacterial_infection;MP:0002463$$abnormal_neutrophil_physiology;MP:0002463$$abnormal_neutrophil_physiology;MP:0011108$$embryonic_lethality_during_organogenesis__incomplete_penetrance	0	mmu04145$$Phagosome;mmu05140$$Leishmaniasis;mmu04670$$Leukocyte_transendothelial_migration;mmu04670$$Leukocyte_transendothelial_migration;mmu04380$$Osteoclast_differentiation	0	GO:0005515$$protein_binding;GO:0008289$$lipid_binding;GO:0016176$$superoxide-generating_NADPH_oxidase_activator_activity;GO:0032266$$phosphatidylinositol-3-phosphate_binding;GO:0035091$$phosphatidylinositol_binding	GO:0043085$$positive_regulation_of_catalytic_activity
MGI:109207	Body mass_female_below5;IPGTT AUC 0-120_male_above95;IPGTT t0_female_above95	3	13690	Eif4g2	0	6		MP:0001674$$abnormal_germ_layer_development;MP:0001683$$absent_mesoderm;MP:0001696$$failure_to_gastrulate;MP:0003984$$embryonic_growth_retardation;MP:0005076$$abnormal_cell_differentiation;MP:0011098$$embryonic_lethality_during_organogenesis__complete_penetrance	0	mmu03013$$RNA_transport;mmu05416$$Viral_myocarditis	GO:0006412$$translation;GO:0006413$$translational_initiation	GO:0003723$$RNA_binding;GO:0003743$$translation_initiation_factor_activity;GO:0005515$$protein_binding;GO:0008135$$translation_factor_activity__RNA_binding;GO:0044822$$poly(A)_RNA_binding	GO:0006412$$translation;GO:0006413$$translational_initiation;GO:0006417$$regulation_of_translation;GO:0006446$$regulation_of_translational_initiation;GO:0045727$$positive_regulation_of_translation;GO:0060999$$positive_regulation_of_dendritic_spine_development
MGI:109296	Body mass_female_above95	1	20775	Sqle	0	1		MP:0011092$$embryonic_lethality__complete_penetrance	mmu00100$$Steroid_biosynthesis;mmu01100$$Metabolic_pathways	0	GO:0006725$$cellular_aromatic_compound_metabolic_process;GO:0008203$$cholesterol_metabolic_process;GO:0055114$$oxidation-reduction_process	GO:0004506$$squalene_monooxygenase_activity;GO:0016491$$oxidoreductase_activity;GO:0050660$$flavin_adenine_dinucleotide_binding	GO:0006725$$cellular_aromatic_compound_metabolic_process;GO:0008203$$cholesterol_metabolic_process;GO:0010033$$response_to_organic_substance;GO:0055114$$oxidation-reduction_process
MGI:109321	Body mass_female_below5	1	16775	Lama4	2	44	MP:0001262$$decreased_body_weight	MP:0000208$$decreased_hematocrit;MP:0000274$$enlarged_heart;MP:0000278$$abnormal_myocardial_fiber_morphology;MP:0000611$$jaundice;MP:0000745$$tremors;MP:0000920$$abnormal_myelination;MP:0001107$$decreased_Schwann_cell_number;MP:0001393$$ataxia;MP:0001513$$limb_grasping;MP:0001522$$impaired_swimming;MP:0001524$$impaired_limb_coordination;MP:0001525$$impaired_balance;MP:0001577$$anemia;MP:0001614$$…	0	mmu04510$$Focal_adhesion;mmu04512$$ECM-receptor_interaction;mmu04151$$PI3K-Akt_signaling_pathway;mmu05146$$Amoebiasis;mmu05145$$Toxoplasmosis;mmu05143$$African_trypanosomiasis;mmu05222$$Small_cell_lung_cancer;mmu05200$$Pathways_in_cancer	0	GO:0005102$$receptor_binding	GO:0001568$$blood_vessel_development;GO:0007155$$cell_adhesion;GO:0030155$$regulation_of_cell_adhesion;GO:0030334$$regulation_of_cell_migration;GO:0045995$$regulation_of_embryonic_development;GO:0050873$$brown_fat_cell_differentiation
MGI:109323	Body mass_male_above95;Body mass_female_above95	2	15559	Htr2b	0	16	MP:0001262$$decreased_body_weight	MP:0000267$$abnormal_heart_development;MP:0000296$$absent_trabeculae_carneae;MP:0001544$$abnormal_cardiovascular_system_physiology;MP:0001698$$decreased_embryo_size;MP:0001921$$reduced_fertility;MP:0002127$$abnormal_cardiovascular_system_morphology;MP:0002190$$disorganized_myocardium;MP:0002834$$decreased_heart_weight;MP:0003140$$dilated_heart_atrium;MP:0003567$$abnormal_fetal_cardiomyocyte_proli…	0	mmu04540$$Gap_junction;mmu04080$$Neuroactive_ligand-receptor_interaction;mmu04020$$Calcium_signaling_pathway;mmu04750$$Inflammatory_mediator_regulation_of_TRP_channels;mmu04726$$Serotonergic_synapse	GO:0002031$$G-protein_coupled_receptor_internalization;GO:0016310$$phosphorylation	GO:0001965$$G-protein_alpha-subunit_binding;GO:0004871$$signal_transducer_activity;GO:0004930$$G-protein_coupled_receptor_activity;GO:0004993$$G-protein_coupled_serotonin_receptor_activity;GO:0005096$$GTPase_activator_activity;GO:0008144$$drug_binding;GO:0051378$$serotonin_binding	GO:0001755$$neural_crest_cell_migration;GO:0001819$$positive_regulation_of_cytokine_production;GO:0001938$$positive_regulation_of_endothelial_cell_proliferation;GO:0002031$$G-protein_coupled_receptor_internalization;GO:0003007$$heart_morphogenesis;GO:0003300$$cardiac_muscle_hypertrophy;GO:0006182$$cGMP_biosynthetic_process;GO:0006874$$cellular_calcium_ion_homeostasis;GO:0006939$$smooth_muscle_con…
MGI:109324	IPGTT t0_female_below5	1	14082	Fadd	0	11		MP:0000295$$trabecula_carnea_hypoplasia;MP:0001634$$internal_hemorrhage;MP:0001698$$decreased_embryo_size;MP:0002652$$thin_myocardium;MP:0003984$$embryonic_growth_retardation;MP:0005329$$abnormal_myocardium_layer_morphology;MP:0008762$$embryonic_lethality;MP:0008944$$decreased_sensitivity_to_induced_cell_death;MP:0011092$$embryonic_lethality__complete_penetrance;MP:0011098$$embryonic_lethality_du…	0	mmu04210$$Apoptosis;mmu04668$$TNF_signaling_pathway;mmu05010$$Alzheimer's_disease;mmu05161$$Hepatitis_B;mmu05168$$Herpes_simplex_infection;mmu05142$$Chagas_disease_(American_trypanosomiasis);mmu05152$$Tuberculosis;mmu04620$$Toll-like_receptor_signaling_pathway;mmu04622$$RIG-I-like_receptor_signaling_pathway;mmu05200$$Pathways_in_cancer;mmu04620$$Toll-like_receptor_signaling_pathway;mmu04622$$RIG-…	GO:0097202$$activation_of_cysteine-type_endopeptidase_activity	GO:0002020$$protease_binding;GO:0005123$$death_receptor_binding;GO:0005164$$tumor_necrosis_factor_receptor_binding;GO:0005515$$protein_binding;GO:0032403$$protein_complex_binding;GO:0032813$$tumor_necrosis_factor_receptor_superfamily_binding;GO:0035877$$death_effector_domain_binding;GO:0042802$$identical_protein_binding;GO:0089720$$caspase_binding	GO:0001916$$positive_regulation_of_T_cell_mediated_cytotoxicity;GO:0002376$$immune_system_process;GO:0002821$$positive_regulation_of_adaptive_immune_response;GO:0006915$$apoptotic_process;GO:0007165$$signal_transduction;GO:0030217$$T_cell_differentiation;GO:0032729$$positive_regulation_of_interferon-gamma_production;GO:0032757$$positive_regulation_of_interleukin-8_production;GO:0032760$$positive_…
MGI:109331	Oxygen consumption_male_below5;RER_male_above95;IPGTT t0_male_above95;Triglycerides_male_below5;IPGTT t0_female_above95;IPGTT t0_female_below5;Triglycerides_female_below5;Triglycerides_male_above95;RER_female_above95;IPGTT AUC 0-120_female_above95;Metabolic rate_male_below5	11	18230	Nxn	0	11		MP:0000157$$abnormal_sternum_morphology;MP:0002633$$persistent_truncus_arteriosis;MP:0004200$$decreased_fetal_size;MP:0004377$$small_frontal_bone;MP:0004678$$split_xiphoid_process;MP:0004988$$increased_osteoblast_cell_number;MP:0005621$$abnormal_cell_physiology;MP:0010402$$ventricular_septal_defect;MP:0010412$$atrioventricular_septal_defect;MP:0011089$$perinatal_lethality__complete_penetrance;MP:…	0	0	GO:0055114$$oxidation-reduction_process	GO:0004791$$thioredoxin-disulfide_reductase_activity;GO:0005515$$protein_binding;GO:0016491$$oxidoreductase_activity;GO:0047134$$protein-disulfide_reductase_activity	GO:0007275$$multicellular_organismal_development;GO:0016055$$Wnt_signaling_pathway;GO:0030154$$cell_differentiation;GO:0030178$$negative_regulation_of_Wnt_signaling_pathway;GO:0031397$$negative_regulation_of_protein_ubiquitination;GO:0055114$$oxidation-reduction_process;GO:0072358$$cardiovascular_system_development
MGI:109359	Oxygen consumption_male_below5;Metabolic rate_male_below5	2	18005	Nek2	0	0			0	0	GO:0006468$$protein_phosphorylation;GO:0016310$$phosphorylation;GO:0046777$$protein_autophosphorylation	GO:0000166$$nucleotide_binding;GO:0004672$$protein_kinase_activity;GO:0004674$$protein_serine/threonine_kinase_activity;GO:0005515$$protein_binding;GO:0005524$$ATP_binding;GO:0016301$$kinase_activity;GO:0016740$$transferase_activity;GO:0019903$$protein_phosphatase_binding;GO:0046872$$metal_ion_binding	GO:0000070$$mitotic_sister_chromatid_segregation;GO:0001824$$blastocyst_development;GO:0006468$$protein_phosphorylation;GO:0007049$$cell_cycle;GO:0007059$$chromosome_segregation;GO:0007067$$mitotic_nuclear_division;GO:0016310$$phosphorylation;GO:0032212$$positive_regulation_of_telomere_maintenance_via_telomerase;GO:0043392$$negative_regulation_of_DNA_binding;GO:0046602$$regulation_of_mitotic_cent…
MGI:109380	IPGTT t0_female_below5	1	16155	Il10rb	0	15		MP:0000218$$increased_leukocyte_cell_number;MP:0000240$$extramedullary_hematopoiesis;MP:0000489$$abnormal_large_intestine_morphology;MP:0000490$$abnormal_crypts_of_Lieberkuhn_morphology;MP:0000689$$abnormal_spleen_morphology;MP:0000693$$spleen_hyperplasia;MP:0002816$$colitis;MP:0002874$$decreased_hemoglobin_content;MP:0003304$$large_intestinal_inflammation;MP:0004952$$increased_spleen_weight;MP:0…	0	mmu04060$$Cytokine-cytokine_receptor_interaction;mmu04630$$Jak-STAT_signaling_pathway;mmu05169$$Epstein-Barr_virus_infection;mmu05145$$Toxoplasmosis;mmu05152$$Tuberculosis	0	GO:0004920$$interleukin-10_receptor_activity;GO:0005515$$protein_binding	GO:0051607$$defense_response_to_virus
MGI:109424	Triglycerides_male_above95	1	11304	Abca4	1	11		MP:0003011$$delayed_dark_adaptation;MP:0003729$$abnormal_photoreceptor_outer_segment_morphology;MP:0005201$$abnormal_retinal_pigment_epithelium_morphology;MP:0005201$$abnormal_retinal_pigment_epithelium_morphology;MP:0005239$$abnormal_Bruch_membrane_morphology;MP:0005253$$abnormal_eye_physiology;MP:0005253$$abnormal_eye_physiology;MP:0008450$$retinal_photoreceptor_degeneration;MP:0008515$$thin_re…	0	mmu02010$$ABC_transporters	0	GO:0000166$$nucleotide_binding;GO:0004012$$phospholipid-translocating_ATPase_activity;GO:0005215$$transporter_activity;GO:0005524$$ATP_binding;GO:0005548$$phospholipid_transporter_activity;GO:0016887$$ATPase_activity;GO:0042626$$ATPase_activity__coupled_to_transmembrane_movement_of_substances	GO:0006649$$phospholipid_transfer_to_membrane;GO:0006810$$transport;GO:0007601$$visual_perception;GO:0045494$$photoreceptor_cell_maintenance;GO:0050896$$response_to_stimulus
MGI:109431	Metabolic rate_male_above95;Oxygen consumption_male_above95;Metabolic rate_female_above95;Oxygen consumption_female_above95	4	19370	Raet1c	0	0			0	mmu04650$$Natural_killer_cell_mediated_cytotoxicity;mmu04650$$Natural_killer_cell_mediated_cytotoxicity	0	GO:0003823$$antigen_binding;GO:0005515$$protein_binding;GO:0046703$$natural_killer_cell_lectin-like_receptor_binding	GO:0001913$$T_cell_mediated_cytotoxicity;GO:0006955$$immune_response;GO:0019882$$antigen_processing_and_presentation;GO:0042267$$natural_killer_cell_mediated_cytotoxicity;GO:0042742$$defense_response_to_bacterium;GO:0071222$$cellular_response_to_lipopolysaccharide;GO:0071360$$cellular_response_to_exogenous_dsRNA
MGI:109442	Triglycerides_female_above95	1	241226	Itga8	0	24		MP:0000520$$absent_kidney;MP:0000527$$abnormal_kidney_development;MP:0000534$$abnormal_ureter_morphology;MP:0001516$$abnormal_motor_coordination/_balance;MP:0002135$$abnormal_kidney_morphology;MP:0002989$$small_kidney;MP:0003091$$abnormal_cell_migration;MP:0003209$$abnormal_pulmonary_elastic_fiber_morphology;MP:0003566$$abnormal_cell_adhesion;MP:0003604$$single_kidney;MP:0003672$$abnormal_ureter_…	0	mmu04510$$Focal_adhesion;mmu04810$$Regulation_of_actin_cytoskeleton;mmu04512$$ECM-receptor_interaction;mmu04514$$Cell_adhesion_molecules_(CAMs);mmu04151$$PI3K-Akt_signaling_pathway;mmu05410$$Hypertrophic_cardiomyopathy_(HCM);mmu05412$$Arrhythmogenic_right_ventricular_cardiomyopathy_(ARVC);mmu05414$$Dilated_cardiomyopathy	0	GO:0046872$$metal_ion_binding	GO:0001656$$metanephros_development;GO:0001822$$kidney_development;GO:0007155$$cell_adhesion;GO:0007160$$cell-matrix_adhesion;GO:0007229$$integrin-mediated_signaling_pathway;GO:0007275$$multicellular_organismal_development;GO:0007399$$nervous_system_development;GO:0007613$$memory;GO:0030030$$cell_projection_organization;GO:0030154$$cell_differentiation;GO:0030198$$extracellular_matrix_organizatio…
MGI:109484	Triglycerides_male_above95;IPGTT t0_female_above95;IPGTT AUC 0-120_male_above95	3	22631	Ywhaz	0	20		MP:0000813$$abnormal_hippocampus_layer_morphology;MP:0001265$$decreased_body_size;MP:0001265$$decreased_body_size;MP:0001364$$decreased_anxiety-related_response;MP:0001399$$hyperactivity;MP:0001489$$decreased_startle_reflex;MP:0001732$$postnatal_growth_retardation;MP:0001732$$postnatal_growth_retardation;MP:0002761$$abnormal_hippocampal_mossy_fiber_morphology;MP:0002801$$abnormal_long_term_object…	0	mmu04110$$Cell_cycle;mmu04114$$Oocyte_meiosis;mmu04390$$Hippo_signaling_pathway;mmu04151$$PI3K-Akt_signaling_pathway;mmu05161$$Hepatitis_B;mmu05169$$Epstein-Barr_virus_infection;mmu05203$$Viral_carcinogenesis	0	GO:0005515$$protein_binding;GO:0008134$$transcription_factor_binding;GO:0019901$$protein_kinase_binding;GO:0019904$$protein_domain_specific_binding;GO:0031625$$ubiquitin_protein_ligase_binding;GO:0032403$$protein_complex_binding;GO:0042802$$identical_protein_binding;GO:0044822$$poly(A)_RNA_binding	GO:0002553$$histamine_secretion_by_mast_cell;GO:0006605$$protein_targeting;GO:0006626$$protein_targeting_to_mitochondrion;GO:0010941$$regulation_of_cell_death;GO:0042493$$response_to_drug;GO:0051683$$establishment_of_Golgi_localization;GO:0090168$$Golgi_reassembly
MGI:109524	Metabolic rate_male_above95	1	22067	Trpc5	1	6		MP:0001364$$decreased_anxiety-related_response;MP:0001473$$reduced_long_term_potentiation;MP:0002887$$decreased_susceptibility_to_pharmacologically_induced_seizures;MP:0002910$$abnormal_excitatory_postsynaptic_currents;MP:0003459$$increased_fear-related_response;MP:0003460$$decreased_fear-related_response	0	0	0	GO:0003779$$actin_binding;GO:0005216$$ion_channel_activity;GO:0005262$$calcium_channel_activity;GO:0005515$$protein_binding;GO:0015279$$store-operated_calcium_channel_activity;GO:0030276$$clathrin_binding;GO:0042805$$actinin_binding;GO:0051117$$ATPase_binding;GO:0070679$$inositol_1_4_5_trisphosphate_binding	GO:0006810$$transport;GO:0006811$$ion_transport;GO:0006816$$calcium_ion_transport;GO:0006828$$manganese_ion_transport;GO:0007204$$positive_regulation_of_cytosolic_calcium_ion_concentration;GO:0008284$$positive_regulation_of_cell_proliferation;GO:0010800$$positive_regulation_of_peptidyl-threonine_phosphorylation;GO:0045666$$positive_regulation_of_neuron_differentiation;GO:0045773$$positive_regulat…
MGI:109529	Oxygen consumption_female_below5;Metabolic rate_female_below5	2	19708	Dpf2	0	0			0	0	GO:0006351$$transcription__DNA-templated	GO:0000978$$RNA_polymerase_II_core_promoter_proximal_region_sequence-specific_DNA_binding;GO:0008270$$zinc_ion_binding;GO:0046872$$metal_ion_binding	GO:0006351$$transcription__DNA-templated;GO:0006355$$regulation_of_transcription__DNA-templated;GO:0006915$$apoptotic_process
MGI:1095438	IPGTT t0_male_above95;Triglycerides_male_above95	2	20526	Slc2a2	8	6	MP:0001262$$decreased_body_weight	MP:0005215$$abnormal_pancreatic_islet_morphology;MP:0005216$$abnormal_pancreatic_alpha_cell_morphology;MP:0005217$$abnormal_pancreatic_beta_cell_morphology;MP:0009109$$decreased_pancreas_weight;MP:0011085$$postnatal_lethality__complete_penetrance	0	mmu04930$$Type_II_diabetes_mellitus;mmu04950$$Maturity_onset_diabetes_of_the_young;mmu04931$$Insulin_resistance;mmu05230$$Central_carbon_metabolism_in_cancer;mmu04911$$Insulin_secretion;mmu04922$$Glucagon_signaling_pathway;mmu04917$$Prolactin_signaling_pathway;mmu04973$$Carbohydrate_digestion_and_absorption	0	GO:0005158$$insulin_receptor_binding;GO:0005215$$transporter_activity;GO:0005355$$glucose_transmembrane_transporter_activity;GO:0022857$$transmembrane_transporter_activity;GO:0022891$$substrate-specific_transmembrane_transporter_activity;GO:0033300$$dehydroascorbic_acid_transporter_activity;GO:0055056$$D-glucose_transmembrane_transporter_activity	GO:0006810$$transport;GO:0008643$$carbohydrate_transport;GO:0009758$$carbohydrate_utilization;GO:0015758$$glucose_transport;GO:0055085$$transmembrane_transport;GO:0070837$$dehydroascorbic_acid_transport;GO:1904659$$glucose_transmembrane_transport
MGI:109544	Triglycerides_female_above95	1	11630	Aim1	0	0			0	0	0			22761906(potential drug target)	11916009(Major Human Population skin colour )	22761906(potential drug target)
MGI:109562	IPGTT AUC 0-120_female_below5	1	12778	Ackr3	2	41		MP:0000266$$abnormal_heart_morphology;MP:0000273$$overriding_aortic_valve;MP:0000273$$overriding_aortic_valve;MP:0000274$$enlarged_heart;MP:0000275$$heart_hyperplasia;MP:0000297$$abnormal_atrioventricular_cushion_morphology;MP:0001544$$abnormal_cardiovascular_system_physiology;MP:0001614$$abnormal_blood_vessel_morphology;MP:0001861$$lung_inflammation;MP:0001861$$lung_inflammation;MP:0001914$$hemo…	0	mmu04060$$Cytokine-cytokine_receptor_interaction	GO:0031623$$receptor_internalization	GO:0004871$$signal_transducer_activity;GO:0004930$$G-protein_coupled_receptor_activity;GO:0005044$$scavenger_receptor_activity;GO:0015026$$coreceptor_activity;GO:0016494$$C-X-C_chemokine_receptor_activity;GO:0019958$$C-X-C_chemokine_binding	GO:0001525$$angiogenesis;GO:0001570$$vasculogenesis;GO:0002230$$positive_regulation_of_defense_response_to_virus_by_host;GO:0006935$$chemotaxis;GO:0007155$$cell_adhesion;GO:0007165$$signal_transduction;GO:0007186$$G-protein_coupled_receptor_signaling_pathway;GO:0007275$$multicellular_organismal_development;GO:0031623$$receptor_internalization;GO:0070098$$chemokine-mediated_signaling_pathway;GO:00…
MGI:109567	Triglycerides_male_above95;Body mass_female_above95	2	22381	Wbp5	0	0			0	0	0	GO:0050699$$WW_domain_binding	GO:0006357$$regulation_of_transcription_from_RNA_polymerase_II_promoter
MGI:109572	Triglycerides_male_below5	1	22156	Tuft1	0	0			0	0	0	GO:0005515$$protein_binding	GO:0031214$$biomineral_tissue_development;GO:0035556$$intracellular_signal_transduction
MGI:109573	Triglycerides_male_above95	1	21745	Tep1	0	1		MP:0000255$$vasculature_congestion;MP:0000606$$decreased_hepatocyte_number;MP:0001614$$abnormal_blood_vessel_morphology;MP:0001614$$abnormal_blood_vessel_morphology;MP:0001654$$hepatic_necrosis;MP:0001914$$hemorrhage;MP:0001914$$hemorrhage;MP:0001915$$intracranial_hemorrhage;MP:0001915$$intracranial_hemorrhage;MP:0002169$$no_abnormal_phenotype_detected;MP:0002169$$no_abnormal_phenotype_detected;M…	0	0	GO:0000722$$telomere_maintenance_via_recombination;GO:0006278$$RNA-dependent_DNA_replication;GO:0007004$$telomere_maintenance_via_telomerase	GO:0005509$$calcium_ion_binding;GO:0032403$$protein_complex_binding;GO:0000166$$nucleotide_binding;GO:0002039$$p53_binding;GO:0003720$$telomerase_activity;GO:0003723$$RNA_binding;GO:0005524$$ATP_binding;GO:0019899$$enzyme_binding;GO:0070034$$telomerase_RNA_binding	GO:0007049$$cell_cycle;GO:0007067$$mitotic_nuclear_division;GO:0051301$$cell_division;GO:0051726$$regulation_of_cell_cycle;GO:0007155$$cell_adhesion;GO:0007399$$nervous_system_development;GO:0031175$$neuron_projection_development;GO:0045665$$negative_regulation_of_neuron_differentiation;GO:0007596$$blood_coagulation;GO:0007599$$hemostasis;GO:0042730$$fibrinolysis;GO:0050766$$positive_regulation_o…
MGI:109579	Body mass_female_below5	1	20724	Serpinb5	0	14		MP:0000352$$decreased_cell_proliferation;MP:0000352$$decreased_cell_proliferation;MP:0001675$$abnormal_ectoderm_development;MP:0001685$$abnormal_endoderm_development;MP:0001696$$failure_to_gastrulate;MP:0002169$$no_abnormal_phenotype_detected;MP:0002663$$absent_blastocoele;MP:0002718$$abnormal_inner_cell_mass_morphology;MP:0003566$$abnormal_cell_adhesion;MP:0011096$$embryonic_lethality_between_im…	0	mmu04115$$p53_signaling_pathway;mmu05206$$MicroRNAs_in_cancer	0	GO:0004867$$serine-type_endopeptidase_inhibitor_activity	GO:0002009$$morphogenesis_of_an_epithelium;GO:0030198$$extracellular_matrix_organization;GO:0050678$$regulation_of_epithelial_cell_proliferation;GO:0060512$$prostate_gland_morphogenesis
MGI:109610	Body mass_female_below5	1	13803	Enc1	0	0			0	0	GO:0010499$$proteasomal_ubiquitin-independent_protein_catabolic_process;GO:0016567$$protein_ubiquitination	GO:0003779$$actin_binding	GO:0007275$$multicellular_organismal_development;GO:0007399$$nervous_system_development;GO:0010499$$proteasomal_ubiquitin-independent_protein_catabolic_process;GO:0010976$$positive_regulation_of_neuron_projection_development;GO:0016567$$protein_ubiquitination;GO:0017148$$negative_regulation_of_translation
MGI:109617	Triglycerides_male_below5	1	12023	Barx2	0	24	MP:0001262$$decreased_body_weight	MP:0000414$$alopecia;MP:0000417$$short_hair;MP:0000427$$abnormal_hair_cycle;MP:0000652$$enlarged_sebaceous_gland;MP:0000750$$abnormal_muscle_regeneration;MP:0000759$$abnormal_skeletal_muscle_morphology;MP:0000761$$thin_diaphragm_muscle;MP:0001282$$short_vibrissae;MP:0001302$$eyelids_open_at_birth;MP:0001406$$abnormal_gait;MP:0001511$$disheveled_coat;MP:0002066$$abnormal_motor_capabilities/coordin…	0	0	GO:0006351$$transcription__DNA-templated;GO:0006366$$transcription_from_RNA_polymerase_II_promoter	GO:0000977$$RNA_polymerase_II_regulatory_region_sequence-specific_DNA_binding;GO:0001228$$transcriptional_activator_activity__RNA_polymerase_II_transcription_regulatory_region_sequence-specific_binding;GO:0003677$$DNA_binding;GO:0003682$$chromatin_binding;GO:0003700$$transcription_factor_activity__sequence-specific_DNA_binding;GO:0005515$$protein_binding;GO:0043565$$sequence-specific_DNA_binding	GO:0000122$$negative_regulation_of_transcription_from_RNA_polymerase_II_promoter;GO:0001502$$cartilage_condensation;GO:0006351$$transcription__DNA-templated;GO:0006355$$regulation_of_transcription__DNA-templated;GO:0006366$$transcription_from_RNA_polymerase_II_promoter;GO:0014902$$myotube_differentiation;GO:0042637$$catagen;GO:0045944$$positive_regulation_of_transcription_from_RNA_polymerase_II_p…
MGI:109620	Triglycerides_male_above95;Oxygen consumption_male_above95;Metabolic rate_male_above95	3	11877	Arvcf	0	0			0	0	0	GO:0005515$$protein_binding	GO:0007155$$cell_adhesion;GO:0007275$$multicellular_organismal_development;GO:0016337$$single_organismal_cell-cell_adhesion;GO:0016339$$calcium-dependent_cell-cell_adhesion_via_plasma_membrane_cell_adhesion_molecules
MGI:1096324	Triglycerides_male_above95	1	16988	Lst1	0	0			0	0	0		GO:0000902$$cell_morphogenesis;GO:0002376$$immune_system_process;GO:0006955$$immune_response;GO:0008360$$regulation_of_cell_shape;GO:0016358$$dendrite_development;GO:0050670$$regulation_of_lymphocyte_proliferation
MGI:1096347	Body mass_female_below5;Body mass_male_below5	2	20350	Sema3f	0	12		MP:0000778$$abnormal_nervous_system_tract_morphology;MP:0000808$$abnormal_hippocampus_development;MP:0001061$$abnormal_oculomotor_nerve_morphology;MP:0001064$$absent_trochlear_nerve;MP:0001265$$decreased_body_size;MP:0002184$$abnormal_innervation;MP:0002961$$abnormal_axon_guidance;MP:0003861$$abnormal_nervous_system_development;MP:0004082$$abnormal_habenula_morphology;MP:0006009$$abnormal_neurona…	0	mmu04360$$Axon_guidance	0	GO:0030215$$semaphorin_receptor_binding;GO:0038191$$neuropilin_binding;GO:0045499$$chemorepellent_activity	GO:0001755$$neural_crest_cell_migration;GO:0007411$$axon_guidance;GO:0021612$$facial_nerve_structural_organization;GO:0021637$$trigeminal_nerve_structural_organization;GO:0021675$$nerve_development;GO:0021785$$branchiomotor_neuron_axon_guidance;GO:0030335$$positive_regulation_of_cell_migration;GO:0036486$$ventral_trunk_neural_crest_cell_migration;GO:0048843$$negative_regulation_of_axon_extension_…
MGI:1096367	IPGTT AUC 0-120_female_below5;IPGTT t0_male_below5	2	19186	Psme1	0	1		MP:0002166$$altered_tumor_susceptibility	0	mmu03050$$Proteasome;mmu04612$$Antigen_processing_and_presentation;mmu04612$$Antigen_processing_and_presentation	0	GO:0005515$$protein_binding;GO:0061133$$endopeptidase_activator_activity	GO:0019884$$antigen_processing_and_presentation_of_exogenous_antigen;GO:0061136$$regulation_of_proteasomal_protein_catabolic_process;GO:2000045$$regulation_of_G1/S_transition_of_mitotic_cell_cycle
MGI:1096376	IPGTT t0_female_below5;IPGTT AUC 0-120_female_above95	2	20336	Exoc4	0	8		MP:0001680$$abnormal_mesoderm_development;MP:0001698$$decreased_embryo_size;MP:0005221$$abnormal_rostral-caudal_axis_patterning;MP:0011098$$embryonic_lethality_during_organogenesis__complete_penetrance;MP:0012105$$delayed_gastrulation;MP:0012131$$small_visceral_yolk_sac;MP:0012142$$absent_amniotic_cavity;MP:0012183$$decreased_paraxial_mesoderm_size	0	mmu04530$$Tight_junction	0	GO:0005515$$protein_binding;GO:0017160$$Ral_GTPase_binding;GO:0030165$$PDZ_domain_binding;GO:0032403$$protein_complex_binding;GO:0047485$$protein_N-terminus_binding	GO:0006612$$protein_targeting_to_membrane;GO:0006810$$transport;GO:0006887$$exocytosis;GO:0006904$$vesicle_docking_involved_in_exocytosis;GO:0007268$$synaptic_transmission;GO:0015031$$protein_transport;GO:0030010$$establishment_of_cell_polarity;GO:0044091$$membrane_biogenesis;GO:0048341$$paraxial_mesoderm_formation;GO:0048709$$oligodendrocyte_differentiation;GO:0050850$$positive_regulation_of_cal…
MGI:1096391	IPGTT AUC 0-120_female_above95;IPGTT t0_female_below5	2	18189	Nrxn1	0	8		MP:0001441$$increased_grooming_behavior;MP:0001447$$abnormal_nest_building_behavior;MP:0002804$$abnormal_motor_learning;MP:0002910$$abnormal_excitatory_postsynaptic_currents;MP:0003633$$abnormal_nervous_system_physiology;MP:0004495$$decreased_synaptic_glutamate_release;MP:0004753$$abnormal_miniature_excitatory_postsynaptic_currents;MP:0009142$$decreased_prepulse_inhibition	0	mmu04514$$Cell_adhesion_molecules_(CAMs)	0	GO:0004888$$transmembrane_signaling_receptor_activity;GO:0005102$$receptor_binding;GO:0005246$$calcium_channel_regulator_activity;GO:0005509$$calcium_ion_binding;GO:0005515$$protein_binding;GO:0033130$$acetylcholine_receptor_binding;GO:0046872$$metal_ion_binding;GO:0050839$$cell_adhesion_molecule_binding;GO:0097109$$neuroligin_family_protein_binding	GO:0006904$$vesicle_docking_involved_in_exocytosis;GO:0007155$$cell_adhesion;GO:0007165$$signal_transduction;GO:0007268$$synaptic_transmission;GO:0007269$$neurotransmitter_secretion;GO:0007416$$synapse_assembly;GO:0007612$$learning;GO:0030534$$adult_behavior;GO:0035176$$social_behavior;GO:0042297$$vocal_learning;GO:0050885$$neuromuscular_process_controlling_balance;GO:0051290$$protein_heterotetra…
MGI:1096879	IPGTT AUC 0-120_female_above95;IPGTT AUC 0-120_male_above95	2	14297	Fxn	1	9		MP:0001698$$decreased_embryo_size;MP:0001730$$embryonic_growth_arrest;MP:0001847$$brain_inflammation;MP:0002083$$premature_death;MP:0002086$$abnormal_extraembryonic_tissue_morphology;MP:0003141$$cardiac_fibrosis;MP:0011096$$embryonic_lethality_between_implantation_and_somite_formation__complete_penetrance;MP:0013241$$embryo_tissue_necrosis;MP:0013504$$increased_embryonic_tissue_cell_apoptosis	mmu00860$$Porphyrin_and_chlorophyll_metabolism	0	GO:0006119$$oxidative_phosphorylation;GO:0006783$$heme_biosynthetic_process;GO:0016226$$iron-sulfur_cluster_assembly;GO:0016540$$protein_autoprocessing;GO:0018283$$iron_incorporation_into_metallo-sulfur_cluster;GO:0055114$$oxidation-reduction_process	GO:0004322$$ferroxidase_activity;GO:0008198$$ferrous_iron_binding;GO:0008199$$ferric_iron_binding;GO:0016491$$oxidoreductase_activity;GO:0019899$$enzyme_binding;GO:0034986$$iron_chaperone_activity;GO:0046872$$metal_ion_binding;GO:0051536$$iron-sulfur_cluster_binding;GO:0051537$$2_iron__2_sulfur_cluster_binding	GO:0006119$$oxidative_phosphorylation;GO:0006783$$heme_biosynthetic_process;GO:0006810$$transport;GO:0006811$$ion_transport;GO:0006879$$cellular_iron_ion_homeostasis;GO:0007005$$mitochondrion_organization;GO:0007628$$adult_walking_behavior;GO:0008284$$positive_regulation_of_cell_proliferation;GO:0009060$$aerobic_respiration;GO:0009792$$embryo_development_ending_in_birth_or_egg_hatching;GO:0010039…
MGI:1098222	Body mass_male_above95	1	19711	Resp18	0	1		MP:0011091$$prenatal_lethality__complete_penetrance	0	0	0		GO:0001701$$in_utero_embryonic_development
MGI:1098230	IPGTT t0_male_above95	1	229841	Cenpe	0	7		MP:0002658$$abnormal_liver_regeneration;MP:0004046$$abnormal_mitosis;MP:0004046$$abnormal_mitosis;MP:0004046$$abnormal_mitosis;MP:0004966$$abnormal_inner_cell_mass_proliferation;MP:0008866$$chromosomal_instability;MP:0011096$$embryonic_lethality_between_implantation_and_somite_formation__complete_penetrance	0	0	0	GO:0000166$$nucleotide_binding;GO:0003777$$microtubule_motor_activity;GO:0005524$$ATP_binding;GO:0008017$$microtubule_binding;GO:0016887$$ATPase_activity;GO:0019901$$protein_kinase_binding;GO:0043515$$kinetochore_binding	GO:0000278$$mitotic_cell_cycle;GO:0007018$$microtubule-based_movement;GO:0007049$$cell_cycle;GO:0007059$$chromosome_segregation;GO:0007067$$mitotic_nuclear_division;GO:0007080$$mitotic_metaphase_plate_congression;GO:0007088$$regulation_of_mitotic_nuclear_division;GO:0007094$$mitotic_spindle_assembly_checkpoint;GO:0007275$$multicellular_organismal_development;GO:0008608$$attachment_of_spindle_micr…
MGI:1098236	IPGTT t0_male_below5;IPGTT t0_female_below5	2	12380	Cast	1	0			0	0	GO:0030163$$protein_catabolic_process	GO:0002020$$protease_binding;GO:0004869$$cysteine-type_endopeptidase_inhibitor_activity;GO:0010859$$calcium-dependent_cysteine-type_endopeptidase_inhibitor_activity;GO:0030414$$peptidase_inhibitor_activity;GO:0044822$$poly(A)_RNA_binding	GO:0007343$$egg_activation;GO:0010466$$negative_regulation_of_peptidase_activity;GO:0010951$$negative_regulation_of_endopeptidase_activity;GO:0030163$$protein_catabolic_process;GO:0043086$$negative_regulation_of_catalytic_activity;GO:0071157$$negative_regulation_of_cell_cycle_arrest;GO:2000675$$negative_regulation_of_type_B_pancreatic_cell_apoptotic_process
MGI:1098274	RER_male_above95;Body mass_male_below5;Body mass_female_below5;RER_female_above95;Triglycerides_female_below5	5	13115	Cyp27b1	12	34	MP:0001262$$decreased_body_weight	MP:0000063$$decreased_bone_mineral_density;MP:0000132$$thickened_long_bone_epiphysis;MP:0000133$$abnormal_long_bone_metaphysis_morphology;MP:0000559$$abnormal_femur_morphology;MP:0000702$$enlarged_lymph_nodes;MP:0001127$$small_ovary;MP:0001130$$abnormal_ovarian_folliculogenesis;MP:0001132$$absent_mature_ovarian_follicles;MP:0001134$$absent_corpus_luteum;MP:0001265$$decreased_body_size;MP:0001265$…	mmu00100$$Steroid_biosynthesis;mmu01100$$Metabolic_pathways	mmu05152$$Tuberculosis	GO:0036378$$calcitriol_biosynthetic_process_from_calciol;GO:0042359$$vitamin_D_metabolic_process;GO:0042369$$vitamin_D_catabolic_process;GO:0055114$$oxidation-reduction_process	GO:0004497$$monooxygenase_activity;GO:0004498$$calcidiol_1-monooxygenase_activity;GO:0005506$$iron_ion_binding;GO:0016491$$oxidoreductase_activity;GO:0016705$$oxidoreductase_activity__acting_on_paired_donors__with_incorporation_or_reduction_of_molecular_oxygen;GO:0020037$$heme_binding;GO:0046872$$metal_ion_binding	GO:0006816$$calcium_ion_transport;GO:0007568$$aging;GO:0008285$$negative_regulation_of_cell_proliferation;GO:0010956$$negative_regulation_of_calcidiol_1-monooxygenase_activity;GO:0010980$$positive_regulation_of_vitamin_D_24-hydroxylase_activity;GO:0030308$$negative_regulation_of_cell_growth;GO:0030500$$regulation_of_bone_mineralization;GO:0032496$$response_to_lipopolysaccharide;GO:0032868$$respon…
MGI:1098282	IPGTT t0_female_below5	1	12279	C9	0	0			0	mmu05020$$Prion_diseases;mmu05146$$Amoebiasis;mmu04610$$Complement_and_coagulation_cascades;mmu04610$$Complement_and_coagulation_cascades	0		GO:0002376$$immune_system_process;GO:0006955$$immune_response;GO:0006957$$complement_activation__alternative_pathway;GO:0006958$$complement_activation__classical_pathway;GO:0007596$$blood_coagulation;GO:0019835$$cytolysis;GO:0045087$$innate_immune_response
MGI:1098535	IPGTT t0_female_below5;IPGTT t0_male_below5	2	52163	Camk1	0	0			0	mmu04921$$Oxytocin_signaling_pathway;mmu04925$$Aldosterone_synthesis_and_secretion	GO:0006468$$protein_phosphorylation;GO:0008152$$metabolic_process;GO:0016310$$phosphorylation	GO:0000166$$nucleotide_binding;GO:0003824$$catalytic_activity;GO:0004672$$protein_kinase_activity;GO:0004674$$protein_serine/threonine_kinase_activity;GO:0004683$$calmodulin-dependent_protein_kinase_activity;GO:0005515$$protein_binding;GO:0005516$$calmodulin_binding;GO:0005524$$ATP_binding;GO:0016301$$kinase_activity;GO:0016740$$transferase_activity	GO:0006468$$protein_phosphorylation;GO:0006913$$nucleocytoplasmic_transport;GO:0007049$$cell_cycle;GO:0007165$$signal_transduction;GO:0007275$$multicellular_organismal_development;GO:0007399$$nervous_system_development;GO:0008152$$metabolic_process;GO:0010976$$positive_regulation_of_neuron_projection_development;GO:0016310$$phosphorylation;GO:0030154$$cell_differentiation;GO:0032091$$negative_reg…
MGI:1098673	IPGTT AUC 0-120_female_above95;Oxygen consumption_male_above95;Metabolic rate_male_above95;IPGTT t0_female_below5;IPGTT AUC 0-120_male_above95;Metabolic rate_female_above95;Oxygen consumption_female_above95	7	52206	Anapc4	0	0			0	mmu04110$$Cell_cycle;mmu04114$$Oocyte_meiosis;mmu04120$$Ubiquitin_mediated_proteolysis;mmu05166$$HTLV-I_infection;mmu04914$$Progesterone-mediated_oocyte_maturation	GO:0070979$$protein_K11-linked_ubiquitination	GO:0019903$$protein_phosphatase_binding	GO:0007049$$cell_cycle;GO:0007067$$mitotic_nuclear_division;GO:0030071$$regulation_of_mitotic_metaphase/anaphase_transition;GO:0031145$$anaphase-promoting_complex-dependent_proteasomal_ubiquitin-dependent_protein_catabolic_process;GO:0051301$$cell_division;GO:0070979$$protein_K11-linked_ubiquitination
MGI:1098713	Triglycerides_male_above95	1	52552	Parp8	0	0			0	0	0	GO:0003950$$NAD+_ADP-ribosyltransferase_activity;GO:0016740$$transferase_activity;GO:0016757$$transferase_activity__transferring_glycosyl_groups
MGI:1098776	RER_male_below5;IPGTT t0_male_above95	2	16803	Lbp	4	9		MP:0000609$$abnormal_liver_physiology;MP:0002412$$increased_susceptibility_to_bacterial_infection;MP:0002419$$abnormal_innate_immunity;MP:0002463$$abnormal_neutrophil_physiology;MP:0002498$$abnormal_acute_inflammation;MP:0002723$$abnormal_immune_serum_protein_physiology;MP:0005597$$decreased_susceptibility_to_type_I_hypersensitivity_reaction;MP:0008556$$abnormal_tumor_necrosis_factor_secretion;MP…	0	mmu04064$$NF-kappa_B_signaling_pathway;mmu05132$$Salmonella_infection;mmu05152$$Tuberculosis;mmu04620$$Toll-like_receptor_signaling_pathway;mmu04620$$Toll-like_receptor_signaling_pathway	0	GO:0001530$$lipopolysaccharide_binding;GO:0005102$$receptor_binding;GO:0008289$$lipid_binding;GO:0070891$$lipoteichoic_acid_binding	GO:0002232$$leukocyte_chemotaxis_involved_in_inflammatory_response;GO:0002281$$macrophage_activation_involved_in_immune_response;GO:0002376$$immune_system_process;GO:0006810$$transport;GO:0006869$$lipid_transport;GO:0006953$$acute-phase_response;GO:0015920$$lipopolysaccharide_transport;GO:0031663$$lipopolysaccharide-mediated_signaling_pathway;GO:0032490$$detection_of_molecule_of_bacterial_origin;…
MGI:1100498	Body mass_female_below5;Body mass_male_below5	2	18742	Pitx3	11	60	MP:0001262$$decreased_body_weight	MP:0000221$$decreased_leukocyte_cell_number;MP:0000322$$increased_granulocyte_number;MP:0000836$$abnormal_substantia_nigra_morphology;MP:0000897$$abnormal_midbrain_morphology;MP:0001258$$decreased_body_length;MP:0001265$$decreased_body_size;MP:0001297$$microphthalmia;MP:0001297$$microphthalmia;MP:0001299$$abnormal_eye_distance/_position;MP:0001307$$fused_cornea_and_lens;MP:0001312$$abnormal_corne…	0	0	GO:0006351$$transcription__DNA-templated	GO:0000978$$RNA_polymerase_II_core_promoter_proximal_region_sequence-specific_DNA_binding;GO:0001077$$transcriptional_activator_activity__RNA_polymerase_II_core_promoter_proximal_region_sequence-specific_binding;GO:0003677$$DNA_binding;GO:0003700$$transcription_factor_activity__sequence-specific_DNA_binding;GO:0005515$$protein_binding;GO:0043565$$sequence-specific_DNA_binding	GO:0002088$$lens_development_in_camera-type_eye;GO:0002089$$lens_morphogenesis_in_camera-type_eye;GO:0006351$$transcription__DNA-templated;GO:0006355$$regulation_of_transcription__DNA-templated;GO:0007275$$multicellular_organismal_development;GO:0007626$$locomotory_behavior;GO:0010468$$regulation_of_gene_expression;GO:0030901$$midbrain_development;GO:0045893$$positive_regulation_of_transcription_…
MGI:1100511	RER_male_above95	1	17933	Myt1l	0	0			0	0	GO:0006351$$transcription__DNA-templated	GO:0001105$$RNA_polymerase_II_transcription_coactivator_activity;GO:0003677$$DNA_binding;GO:0003700$$transcription_factor_activity__sequence-specific_DNA_binding;GO:0005515$$protein_binding;GO:0008270$$zinc_ion_binding;GO:0044323$$retinoic_acid-responsive_element_binding;GO:0046872$$metal_ion_binding	GO:0006351$$transcription__DNA-templated;GO:0006355$$regulation_of_transcription__DNA-templated;GO:0007275$$multicellular_organismal_development;GO:0007399$$nervous_system_development;GO:0030154$$cell_differentiation;GO:0045944$$positive_regulation_of_transcription_from_RNA_polymerase_II_promoter
MGI:1100860	Body mass_female_below5	1	327826	Frs2	0	23		MP:0000266$$abnormal_heart_morphology;MP:0000433$$microcephaly;MP:0000774$$decreased_brain_size;MP:0000788$$abnormal_cerebral_cortex_morphology;MP:0000854$$abnormal_cerebellum_development;MP:0000856$$abnormal_cerebellar_plate_morphology;MP:0001293$$anophthalmia;MP:0001297$$microphthalmia;MP:0001698$$decreased_embryo_size;MP:0002109$$abnormal_limb_morphology;MP:0002884$$abnormal_pharyngeal_arch_mo…	0	mmu05205$$Proteoglycans_in_cancer;mmu04722$$Neurotrophin_signaling_pathway	0	GO:0005068$$transmembrane_receptor_protein_tyrosine_kinase_adaptor_activity;GO:0005104$$fibroblast_growth_factor_receptor_binding;GO:0005158$$insulin_receptor_binding;GO:0005168$$neurotrophin_TRKA_receptor_binding;GO:0005515$$protein_binding	GO:0000187$$activation_of_MAPK_activity;GO:0001702$$gastrulation_with_mouth_forming_second;GO:0001759$$organ_induction;GO:0002088$$lens_development_in_camera-type_eye;GO:0003281$$ventricular_septum_development;GO:0007169$$transmembrane_receptor_protein_tyrosine_kinase_signaling_pathway;GO:0007405$$neuroblast_proliferation;GO:0008543$$fibroblast_growth_factor_receptor_signaling_pathway;GO:0008595$…
MGI:1101059	RER_male_above95	1	21942	Tnfrsf9	2	20		MP:0002444$$abnormal_T_cell_physiology;MP:0002444$$abnormal_T_cell_physiology;MP:0002490$$abnormal_immunoglobulin_level;MP:0002495$$increased_IgA_level;MP:0004031$$insulitis;MP:0004031$$insulitis;MP:0005078$$abnormal_cytotoxic_T_cell_physiology;MP:0005078$$abnormal_cytotoxic_T_cell_physiology;MP:0005348$$increased_T_cell_proliferation;MP:0006410$$abnormal_common_myeloid_progenitor_cell_morphology…	0	mmu04060$$Cytokine-cytokine_receptor_interaction	0	GO:0004872$$receptor_activity;GO:0005031$$tumor_necrosis_factor-activated_receptor_activity;GO:0019955$$cytokine_binding	GO:0006954$$inflammatory_response;GO:0006955$$immune_response;GO:0007275$$multicellular_organismal_development;GO:0008625$$extrinsic_apoptotic_signaling_pathway_via_death_domain_receptors;GO:0032496$$response_to_lipopolysaccharide;GO:0042127$$regulation_of_cell_proliferation;GO:0042981$$regulation_of_apoptotic_process;GO:0070207$$protein_homotrimerization;GO:2001180$$negative_regulation_of_interl…
MGI:1194884	IPGTT t0_male_above95	1	14026	Evl	0	1		MP:0002169$$no_abnormal_phenotype_detected	0	0	0	GO:0003779$$actin_binding;GO:0005515$$protein_binding;GO:0005522$$profilin_binding;GO:0017124$$SH3_domain_binding	GO:0007411$$axon_guidance;GO:0008154$$actin_polymerization_or_depolymerization;GO:0010633$$negative_regulation_of_epithelial_cell_migration;GO:0030048$$actin_filament-based_movement;GO:0030168$$platelet_activation;GO:0030838$$positive_regulation_of_actin_filament_polymerization;GO:0045010$$actin_nucleation;GO:0051016$$barbed-end_actin_filament_capping;GO:0051289$$protein_homotetramerization;GO:00…
MGI:1195985	Oxygen consumption_female_above95	1	12418	Cbx4	0	4		MP:0000704$$abnormal_thymus_development;MP:0001823$$thymus_hypoplasia;MP:0003763$$abnormal_thymus_physiology;MP:0011087$$neonatal_lethality__complete_penetrance	0	0	GO:0006351$$transcription__DNA-templated;GO:0016925$$protein_sumoylation	GO:0003682$$chromatin_binding;GO:0003727$$single-stranded_RNA_binding;GO:0005515$$protein_binding;GO:0008766$$UDP-N-acetylmuramoylalanyl-D-glutamyl-2_6-diaminopimelate-D-alanyl-D-alanine_ligase_activity;GO:0016874$$ligase_activity;GO:0018169$$ribosomal_S6-glutamic_acid_ligase_activity;GO:0019789$$SUMO_transferase_activity;GO:0019899$$enzyme_binding;GO:0032183$$SUMO_binding;GO:0035064$$methylated_…	GO:0000122$$negative_regulation_of_transcription_from_RNA_polymerase_II_promoter;GO:0006351$$transcription__DNA-templated;GO:0006355$$regulation_of_transcription__DNA-templated;GO:0016568$$chromatin_modification;GO:0016925$$protein_sumoylation;GO:0045892$$negative_regulation_of_transcription__DNA-templated
MGI:1196217	IPGTT AUC 0-120_male_above95	1	382117	Tcaim	0	0			0	0	0			26286066(The mitochondrial protein TCAIM regulates activation of T cells and thereby promotes tolerance induction of allogeneic transplants)	26286066(The mitochondrial protein TCAIM regulates activation of T cells and thereby promotes tolerance induction of allogeneic transplants)	23799424(Patients developing AR were characterized by decreased TCAIM expression.)
MGI:1196297	IPGTT t0_female_below5;Body mass_male_above95	2	52120	Hgsnat	0	0			mmu00531$$Glycosaminoglycan_degradation;mmu01100$$Metabolic_pathways	mmu04142$$Lysosome	0	GO:0015019$$heparan-alpha-glucosaminide_N-acetyltransferase_activity;GO:0016740$$transferase_activity;GO:0016746$$transferase_activity__transferring_acyl_groups	GO:0007041$$lysosomal_transport;GO:0051259$$protein_oligomerization
MGI:1196326	Body mass_female_below5	1	52589	Ncald	0	2		MP:0006144$$increased_systemic_arterial_systolic_blood_pressure;MP:0011100$$preweaning_lethality__complete_penetrance	0	mmu04740$$Olfactory_transduction	0	GO:0003779$$actin_binding;GO:0005509$$calcium_ion_binding;GO:0015631$$tubulin_binding;GO:0030276$$clathrin_binding;GO:0043014$$alpha-tubulin_binding;GO:0046872$$metal_ion_binding	GO:0003073$$regulation_of_systemic_arterial_blood_pressure;GO:0019722$$calcium-mediated_signaling
MGI:1196405	IPGTT AUC 0-120_male_below5	1	329506	Ctdspl2	0	0			0	0	GO:0006470$$protein_dephosphorylation	GO:0004721$$phosphoprotein_phosphatase_activity;GO:0008138$$protein_tyrosine/serine/threonine_phosphatase_activity;GO:0008330$$protein_tyrosine/threonine_phosphatase_activity;GO:0008579$$JUN_kinase_phosphatase_activity;GO:0008969$$phosphohistidine_phosphatase_activity;GO:0016312$$inositol_bisphosphate_phosphatase_activity;GO:0016787$$hydrolase_activity;GO:0016791$$phosphatase_activity;GO:0017017$…	GO:0006470$$protein_dephosphorylation;GO:0030514$$negative_regulation_of_BMP_signaling_pathway;GO:0046827$$positive_regulation_of_protein_export_from_nucleus
MGI:1196458	IPGTT t0_female_below5;IPGTT t0_male_below5;Body mass_male_below5;Body mass_female_below5	4	12492	Scarb2	5	43	MP:0001262$$decreased_body_weight	MP:0000048$$abnormal_stria_vascularis_morphology;MP:0000519$$hydronephrosis;MP:0000534$$abnormal_ureter_morphology;MP:0000745$$tremors;MP:0000753$$paralysis;MP:0000921$$demyelination;MP:0001078$$abnormal_phrenic_nerve_morphology;MP:0001106$$abnormal_Schwann_cell_morphology;MP:0001270$$distended_abdomen;MP:0001426$$polydipsia;MP:0001513$$limb_grasping;MP:0001762$$polyuria;MP:0001967$$deafness;MP:0…	0	mmu04142$$Lysosome	0	GO:0004872$$receptor_activity;GO:0019899$$enzyme_binding	GO:0006622$$protein_targeting_to_lysosome;GO:0007155$$cell_adhesion
MGI:1196616	IPGTT AUC 0-120_female_above95	1	19668	Rbpjl	0	1		MP:0002169$$no_abnormal_phenotype_detected	0	mmu04330$$Notch_signaling_pathway;mmu05169$$Epstein-Barr_virus_infection;mmu05203$$Viral_carcinogenesis	GO:0006351$$transcription__DNA-templated	GO:0000978$$RNA_polymerase_II_core_promoter_proximal_region_sequence-specific_DNA_binding;GO:0000982$$transcription_factor_activity__RNA_polymerase_II_core_promoter_proximal_region_sequence-specific_binding;GO:0003677$$DNA_binding;GO:0003682$$chromatin_binding;GO:0003700$$transcription_factor_activity__sequence-specific_DNA_binding	GO:0006351$$transcription__DNA-templated;GO:0006355$$regulation_of_transcription__DNA-templated;GO:0045893$$positive_regulation_of_transcription__DNA-templated
MGI:1197006	Triglycerides_male_above95	1	19193	Pipox	0	0			mmu01100$$Metabolic_pathways	mmu04146$$Peroxisome	GO:0033514$$L-lysine_catabolic_process_to_acetyl-CoA_via_L-pipecolate;GO:0046653$$tetrahydrofolate_metabolic_process;GO:0055114$$oxidation-reduction_process	GO:0005102$$receptor_binding;GO:0008115$$sarcosine_oxidase_activity;GO:0016491$$oxidoreductase_activity;GO:0050031$$L-pipecolate_oxidase_activity	GO:0033514$$L-lysine_catabolic_process_to_acetyl-CoA_via_L-pipecolate;GO:0046653$$tetrahydrofolate_metabolic_process;GO:0055114$$oxidation-reduction_process
MGI:1201683	IPGTT AUC 0-120_female_above95;Body mass_male_above95;Body mass_female_above95	3	13813	Eomes	0	22		MP:0001683$$absent_mesoderm;MP:0001714$$absent_trophoblast_giant_cells;MP:0001728$$failure_of_embryo_implantation;MP:0001730$$embryonic_growth_arrest;MP:0001730$$embryonic_growth_arrest;MP:0002169$$no_abnormal_phenotype_detected;MP:0002169$$no_abnormal_phenotype_detected;MP:0002169$$no_abnormal_phenotype_detected;MP:0003085$$abnormal_egg_cylinder_morphology;MP:0005031$$abnormal_trophoblast_layer_…	0	0	GO:0006351$$transcription__DNA-templated	GO:0000977$$RNA_polymerase_II_regulatory_region_sequence-specific_DNA_binding;GO:0001102$$RNA_polymerase_II_activating_transcription_factor_binding;GO:0001191$$transcriptional_repressor_activity__RNA_polymerase_II_transcription_factor_binding;GO:0003677$$DNA_binding;GO:0003682$$chromatin_binding;GO:0003700$$transcription_factor_activity__sequence-specific_DNA_binding;GO:0043565$$sequence-specific…	GO:0000122$$negative_regulation_of_transcription_from_RNA_polymerase_II_promoter;GO:0001706$$endoderm_formation;GO:0001707$$mesoderm_formation;GO:0001714$$endodermal_cell_fate_specification;GO:0001824$$blastocyst_development;GO:0001829$$trophectodermal_cell_differentiation;GO:0002250$$adaptive_immune_response;GO:0002302$$CD8-positive__alpha-beta_T_cell_differentiation_involved_in_immune_response;…
MGI:1202295	Triglycerides_male_below5;RER_male_above95	2	12497	Entpd6	0	0			mmu00230$$Purine_metabolism;mmu00240$$Pyrimidine_metabolism	0	0	GO:0008894$$guanosine-5'-triphosphate_3'-diphosphate_diphosphatase_activity;GO:0017110$$nucleoside-diphosphatase_activity;GO:0017111$$nucleoside-triphosphatase_activity	GO:0032026$$response_to_magnesium_ion;GO:0051592$$response_to_calcium_ion
MGI:1202306	IPGTT AUC 0-120_female_above95;Body mass_male_above95	2	15171	Hcrt	1	25		MP:0000230$$abnormal_systemic_arterial_blood_pressure;MP:0001392$$abnormal_locomotor_behavior;MP:0001402$$hypoactivity;MP:0001402$$hypoactivity;MP:0001406$$abnormal_gait;MP:0001406$$abnormal_gait;MP:0001501$$abnormal_sleep_pattern;MP:0001501$$abnormal_sleep_pattern;MP:0001504$$abnormal_posture;MP:0002272$$abnormal_nervous_system_electrophysiology;MP:0002574$$increased_vertical_activity;MP:0002626…	0	0	0	GO:0005184$$neuropeptide_hormone_activity;GO:0031771$$type_1_hypocretin_receptor_binding;GO:0031772$$type_2_hypocretin_receptor_binding	GO:0001659$$temperature_homeostasis;GO:0007200$$phospholipase_C-activating_G-protein_coupled_receptor_signaling_pathway;GO:0007204$$positive_regulation_of_cytosolic_calcium_ion_concentration;GO:0007205$$protein_kinase_C-activating_G-protein_coupled_receptor_signaling_pathway;GO:0007218$$neuropeptide_signaling_pathway;GO:0007631$$feeding_behavior;GO:0008156$$negative_regulation_of_DNA_replication;…
MGI:1202395	IPGTT AUC 0-120_female_below5	1	17394	Mmp8	0	6		MP:0001845$$abnormal_inflammatory_response;MP:0002014$$increased_papilloma_incidence;MP:0002020$$increased_tumor_incidence;MP:0002412$$increased_susceptibility_to_bacterial_infection;MP:0002499$$chronic_inflammation;MP:0010363$$increased_fibrosarcoma_incidence	0	0	GO:0006508$$proteolysis;GO:0030574$$collagen_catabolic_process	GO:0004222$$metalloendopeptidase_activity;GO:0004252$$serine-type_endopeptidase_activity;GO:0005509$$calcium_ion_binding;GO:0008233$$peptidase_activity;GO:0008237$$metallopeptidase_activity;GO:0008270$$zinc_ion_binding;GO:0016787$$hydrolase_activity;GO:0046872$$metal_ion_binding	GO:0006508$$proteolysis;GO:0030574$$collagen_catabolic_process
MGI:1202717	Triglycerides_male_below5;IPGTT AUC 0-120_female_above95	2	19164	Psen1	4	167	MP:0001262$$decreased_body_weight	MP:0000074$$abnormal_neurocranium_morphology;MP:0000079$$abnormal_basioccipital_bone_morphology;MP:0000137$$abnormal_vertebrae_morphology;MP:0000140$$absent_vertebral_pedicles;MP:0000140$$absent_vertebral_pedicles;MP:0000141$$abnormal_vertebral_body_morphology;MP:0000141$$abnormal_vertebral_body_morphology;MP:0000141$$abnormal_vertebral_body_morphology;MP:0000150$$abnormal_rib_morphology;MP:00001…	0	mmu04310$$Wnt_signaling_pathway;mmu04330$$Notch_signaling_pathway;mmu05010$$Alzheimer's_disease;mmu04722$$Neurotrophin_signaling_pathway	GO:0006486$$protein_glycosylation;GO:0006508$$proteolysis;GO:0006509$$membrane_protein_ectodomain_proteolysis;GO:0007220$$Notch_receptor_processing;GO:0016485$$protein_processing;GO:0034205$$beta-amyloid_formation;GO:0042987$$amyloid_precursor_protein_catabolic_process;GO:0044267$$cellular_protein_metabolic_process;GO:0051604$$protein_maturation	GO:0004175$$endopeptidase_activity;GO:0004190$$aspartic-type_endopeptidase_activity;GO:0005262$$calcium_channel_activity;GO:0005515$$protein_binding;GO:0008013$$beta-catenin_binding;GO:0008233$$peptidase_activity;GO:0016787$$hydrolase_activity;GO:0030165$$PDZ_domain_binding;GO:0042500$$aspartic_endopeptidase_activity__intramembrane_cleaving;GO:0045296$$cadherin_binding	GO:0000045$$autophagosome_assembly;GO:0000122$$negative_regulation_of_transcription_from_RNA_polymerase_II_promoter;GO:0000186$$activation_of_MAPKK_activity;GO:0001568$$blood_vessel_development;GO:0001708$$cell_fate_specification;GO:0001756$$somitogenesis;GO:0001764$$neuron_migration;GO:0001921$$positive_regulation_of_receptor_recycling;GO:0001933$$negative_regulation_of_protein_phosphorylation;G…
MGI:1202879	IPGTT AUC 0-120_female_below5;Body mass_female_below5	2	21416	Tcf7l2	11	74	MP:0001262$$decreased_body_weight;MP:0001262$$decreased_body_weight	MP:0000339$$decreased_enterocyte_cell_number;MP:0000477$$abnormal_intestine_morphology;MP:0000477$$abnormal_intestine_morphology;MP:0000477$$abnormal_intestine_morphology;MP:0000477$$abnormal_intestine_morphology;MP:0000479$$abnormal_enterocyte_morphology;MP:0000488$$abnormal_intestinal_epithelium_morphology;MP:0000490$$abnormal_crypts_of_Lieberkuhn_morphology;MP:0000490$$abnormal_crypts_of_Liebe…	0	mmu04520$$Adherens_junction;mmu04310$$Wnt_signaling_pathway;mmu04390$$Hippo_signaling_pathway;mmu05412$$Arrhythmogenic_right_ventricular_cardiomyopathy_(ARVC);mmu05210$$Colorectal_cancer;mmu05216$$Thyroid_cancer;mmu05221$$Acute_myeloid_leukemia;mmu05217$$Basal_cell_carcinoma;mmu05215$$Prostate_cancer;mmu05213$$Endometrial_cancer;mmu05200$$Pathways_in_cancer;mmu04916$$Melanogenesis	GO:0005977$$glycogen_metabolic_process;GO:0006351$$transcription__DNA-templated;GO:0043570$$maintenance_of_DNA_repeat_elements;GO:1901142$$insulin_metabolic_process	GO:0000978$$RNA_polymerase_II_core_promoter_proximal_region_sequence-specific_DNA_binding;GO:0000979$$RNA_polymerase_II_core_promoter_sequence-specific_DNA_binding;GO:0001077$$transcriptional_activator_activity__RNA_polymerase_II_core_promoter_proximal_region_sequence-specific_binding;GO:0001103$$RNA_polymerase_II_repressing_transcription_factor_binding;GO:0003677$$DNA_binding;GO:0003682$$chromat…	GO:0000122$$negative_regulation_of_transcription_from_RNA_polymerase_II_promoter;GO:0001568$$blood_vessel_development;GO:0001678$$cellular_glucose_homeostasis;GO:0005977$$glycogen_metabolic_process;GO:0006006$$glucose_metabolic_process;GO:0006351$$transcription__DNA-templated;GO:0006355$$regulation_of_transcription__DNA-templated;GO:0006357$$regulation_of_transcription_from_RNA_polymerase_II_prom…
MGI:1261422	RER_male_above95	1	17939	Naga	0	0			mmu00603$$Glycosphingolipid_biosynthesis_-_globo_series	mmu04142$$Lysosome	GO:0005975$$carbohydrate_metabolic_process;GO:0008152$$metabolic_process;GO:0016052$$carbohydrate_catabolic_process;GO:0016139$$glycoside_catabolic_process;GO:0019377$$glycolipid_catabolic_process	GO:0003824$$catalytic_activity;GO:0004553$$hydrolase_activity__hydrolyzing_O-glycosyl_compounds;GO:0004557$$alpha-galactosidase_activity;GO:0008456$$alpha-N-acetylgalactosaminidase_activity;GO:0016787$$hydrolase_activity;GO:0016798$$hydrolase_activity__acting_on_glycosyl_bonds;GO:0042803$$protein_homodimerization_activity	GO:0005975$$carbohydrate_metabolic_process;GO:0008152$$metabolic_process;GO:0016052$$carbohydrate_catabolic_process;GO:0016139$$glycoside_catabolic_process;GO:0019377$$glycolipid_catabolic_process
MGI:1261827	RER_male_above95;Body mass_female_above95;Triglycerides_female_above95	3	13435	Dnmt3a	0	6		MP:0001265$$decreased_body_size;MP:0001732$$postnatal_growth_retardation;MP:0001732$$postnatal_growth_retardation;MP:0002083$$premature_death;MP:0002083$$premature_death;MP:0011085$$postnatal_lethality__complete_penetrance	mmu01100$$Metabolic_pathways	mmu04151$$PI3K-Akt_signaling_pathway;mmu05206$$MicroRNAs_in_cancer	GO:0006306$$DNA_methylation;GO:0006349$$regulation_of_gene_expression_by_genetic_imprinting;GO:0006351$$transcription__DNA-templated;GO:0010216$$maintenance_of_DNA_methylation;GO:0010424$$DNA_methylation_on_cytosine_within_a_CG_sequence;GO:0032259$$methylation;GO:0032776$$DNA_methylation_on_cytosine;GO:0043045$$DNA_methylation_involved_in_embryo_development;GO:0043046$$DNA_methylation_involved_in…	GO:0003677$$DNA_binding;GO:0003682$$chromatin_binding;GO:0003886$$DNA_(cytosine-5-)-methyltransferase_activity;GO:0005515$$protein_binding;GO:0008168$$methyltransferase_activity;GO:0009008$$DNA-methyltransferase_activity;GO:0016740$$transferase_activity;GO:0042802$$identical_protein_binding;GO:0045322$$unmethylated_CpG_binding;GO:0046872$$metal_ion_binding;GO:0051718$$DNA_(cytosine-5-)-methyltran…	GO:0000122$$negative_regulation_of_transcription_from_RNA_polymerase_II_promoter;GO:0006306$$DNA_methylation;GO:0006346$$methylation-dependent_chromatin_silencing;GO:0006349$$regulation_of_gene_expression_by_genetic_imprinting;GO:0006351$$transcription__DNA-templated;GO:0006355$$regulation_of_transcription__DNA-templated;GO:0007283$$spermatogenesis;GO:0010216$$maintenance_of_DNA_methylation;GO:00…
MGI:1261834	IPGTT t0_male_below5	1	22414	Wnt2b	0	1		MP:0002169$$no_abnormal_phenotype_detected	0	mmu04550$$Signaling_pathways_regulating_pluripotency_of_stem_cells;mmu04310$$Wnt_signaling_pathway;mmu04340$$Hedgehog_signaling_pathway;mmu04390$$Hippo_signaling_pathway;mmu05166$$HTLV-I_infection;mmu05217$$Basal_cell_carcinoma;mmu05200$$Pathways_in_cancer;mmu05205$$Proteoglycans_in_cancer;mmu04916$$Melanogenesis	0	GO:0005102$$receptor_binding;GO:0005109$$frizzled_binding;GO:0005515$$protein_binding	GO:0007165$$signal_transduction;GO:0007267$$cell-cell_signaling;GO:0007275$$multicellular_organismal_development;GO:0009267$$cellular_response_to_starvation;GO:0009887$$organ_morphogenesis;GO:0016055$$Wnt_signaling_pathway;GO:0030182$$neuron_differentiation;GO:0045165$$cell_fate_commitment;GO:0060070$$canonical_Wnt_signaling_pathway;GO:0060492$$lung_induction;GO:0060638$$mesenchymal-epithelial_ce…
MGI:1261910	Triglycerides_male_below5	1	52023	Pibf1	0	0			0	0	GO:0010531$$activation_of_JAK1_kinase_activity	GO:0005136$$interleukin-4_receptor_binding	GO:0007080$$mitotic_metaphase_plate_congression;GO:0010531$$activation_of_JAK1_kinase_activity;GO:0031393$$negative_regulation_of_prostaglandin_biosynthetic_process;GO:0032695$$negative_regulation_of_interleukin-12_production;GO:0032733$$positive_regulation_of_interleukin-10_production;GO:0032815$$negative_regulation_of_natural_killer_cell_activation;GO:0035058$$nonmotile_primary_cilium_assembly;…
MGI:1270848	Triglycerides_male_above95	1	19416	Rasd1	2	3		MP:0001502$$abnormal_circadian_rhythm;MP:0002563$$shortened_circadian_period;MP:0002564$$advanced_circadian_phase	0	mmu04713$$Circadian_entrainment	0	GO:0000166$$nucleotide_binding;GO:0005515$$protein_binding;GO:0005525$$GTP_binding	GO:0007165$$signal_transduction;GO:0007263$$nitric_oxide_mediated_signal_transduction;GO:0007264$$small_GTPase_mediated_signal_transduction;GO:0045892$$negative_regulation_of_transcription__DNA-templated
MGI:1270863	IPGTT t0_female_below5	1	19072	Prep	1	10	MP:0001260$$increased_body_weight;MP:0001262$$decreased_body_weight	MP:0002981$$increased_liver_weight;MP:0003917$$increased_kidney_weight;MP:0003918$$decreased_kidney_weight;MP:0004952$$increased_spleen_weight;MP:0005458$$increased_percent_body_fat/body_weight;MP:0006086$$decreased_body_mass_index;MP:0006087$$increased_body_mass_index;MP:0010025$$decreased_total_body_fat_amount	0	mmu04614$$Renin-angiotensin_system	GO:0006508$$proteolysis;GO:0019538$$protein_metabolic_process	GO:0004175$$endopeptidase_activity;GO:0004252$$serine-type_endopeptidase_activity;GO:0008233$$peptidase_activity;GO:0008236$$serine-type_peptidase_activity;GO:0016787$$hydrolase_activity;GO:0042277$$peptide_binding;GO:0070008$$serine-type_exopeptidase_activity	GO:0006508$$proteolysis;GO:0019538$$protein_metabolic_process
MGI:1274784	IPGTT AUC 0-120_female_below5	1	110789	Adgrv1	0	42		MP:0000043$$organ_of_Corti_degeneration;MP:0001489$$decreased_startle_reflex;MP:0001496$$audiogenic_seizures;MP:0001496$$audiogenic_seizures;MP:0001496$$audiogenic_seizures;MP:0001967$$deafness;MP:0001967$$deafness;MP:0002090$$abnormal_vision;MP:0002857$$cochlear_ganglion_degeneration;MP:0003146$$absent_cochlear_ganglion;MP:0004022$$abnormal_cone_electrophysiology;MP:0004362$$cochlear_hair_cell_d…	0	0	0	GO:0004871$$signal_transducer_activity;GO:0004888$$transmembrane_signaling_receptor_activity;GO:0004930$$G-protein_coupled_receptor_activity;GO:0005509$$calcium_ion_binding;GO:0005515$$protein_binding;GO:0017022$$myosin_binding	GO:0007154$$cell_communication;GO:0007165$$signal_transduction;GO:0007166$$cell_surface_receptor_signaling_pathway;GO:0007186$$G-protein_coupled_receptor_signaling_pathway;GO:0007275$$multicellular_organismal_development;GO:0007399$$nervous_system_development;GO:0007601$$visual_perception;GO:0007605$$sensory_perception_of_sound;GO:0010739$$positive_regulation_of_protein_kinase_A_signaling;GO:0016…
MGI:1274790	Triglycerides_male_below5	1	11685	Alox12e	0	0			mmu00590$$Arachidonic_acid_metabolism;mmu01100$$Metabolic_pathways	mmu04750$$Inflammatory_mediator_regulation_of_TRP_channels;mmu04726$$Serotonergic_synapse	GO:0006629$$lipid_metabolic_process;GO:0006631$$fatty_acid_metabolic_process;GO:0019369$$arachidonic_acid_metabolic_process;GO:0019372$$lipoxygenase_pathway;GO:0055114$$oxidation-reduction_process	GO:0004052$$arachidonate_12-lipoxygenase_activity;GO:0005506$$iron_ion_binding;GO:0016491$$oxidoreductase_activity;GO:0016702$$oxidoreductase_activity__acting_on_single_donors_with_incorporation_of_molecular_oxygen__incorporation_of_two_atoms_of_oxygen;GO:0046872$$metal_ion_binding;GO:0051213$$dioxygenase_activity	GO:0006629$$lipid_metabolic_process;GO:0006631$$fatty_acid_metabolic_process;GO:0019369$$arachidonic_acid_metabolic_process;GO:0019372$$lipoxygenase_pathway;GO:0055114$$oxidation-reduction_process
MGI:1276575	RER_female_above95	1	19210	Ptdss1	1	0			mmu00564$$Glycerophospholipid_metabolism;mmu01100$$Metabolic_pathways	0	GO:0006629$$lipid_metabolic_process;GO:0006659$$phosphatidylserine_biosynthetic_process;GO:0008654$$phospholipid_biosynthetic_process	GO:0016740$$transferase_activity	GO:0006629$$lipid_metabolic_process;GO:0006659$$phosphatidylserine_biosynthetic_process;GO:0008654$$phospholipid_biosynthetic_process
MGI:1276578	RER_male_below5	1	14582	Gfi1b	1	11		MP:0000215$$absent_erythrocytes;MP:0000229$$abnormal_megakaryocyte_differentiation;MP:0000245$$abnormal_erythropoiesis;MP:0000245$$abnormal_erythropoiesis;MP:0001634$$internal_hemorrhage;MP:0001914$$hemorrhage;MP:0003717$$pallor;MP:0004229$$abnormal_embryonic_erythropoiesis;MP:0004230$$abnormal_embryonic_erythrocyte_morphology;MP:0011099$$lethality_throughout_fetal_growth_and_development__complet…	0	0	GO:0006351$$transcription__DNA-templated	GO:0001085$$RNA_polymerase_II_transcription_factor_binding;GO:0003676$$nucleic_acid_binding;GO:0003677$$DNA_binding;GO:0005515$$protein_binding;GO:0046872$$metal_ion_binding	GO:0006351$$transcription__DNA-templated;GO:0006355$$regulation_of_transcription__DNA-templated;GO:0007275$$multicellular_organismal_development;GO:0030097$$hemopoiesis;GO:0030854$$positive_regulation_of_granulocyte_differentiation;GO:0045646$$regulation_of_erythrocyte_differentiation;GO:0051569$$regulation_of_histone_H3-K4_methylation;GO:0051572$$negative_regulation_of_histone_H3-K4_methylation;…
MGI:1277176	Triglycerides_male_below5	1	66079	Tmem42	0	0			0	0	0			None	None	None
MGI:1277184	Body mass_male_below5;IPGTT t0_male_below5;IPGTT t0_female_below5	3	52392	D1Ertd622e	0	0			0	0	0		GO:0006810$$transport;GO:0015031$$protein_transport;GO:0030030$$cell_projection_organization
MGI:1277959	Body mass_female_below5;Triglycerides_male_below5;Body mass_male_below5	3	13385	Dlg4	2	56	MP:0001262$$decreased_body_weight	MP:0000647$$abnormal_sebaceous_gland_morphology;MP:0000783$$abnormal_forebrain_morphology;MP:0001265$$decreased_body_size;MP:0001265$$decreased_body_size;MP:0001360$$abnormal_social_investigation;MP:0001360$$abnormal_social_investigation;MP:0001362$$abnormal_anxiety-related_response;MP:0001363$$increased_anxiety-related_response;MP:0001364$$decreased_anxiety-related_response;MP:0001386$$abnormal_…	0	mmu04390$$Hippo_signaling_pathway;mmu05030$$Cocaine_addiction;mmu05016$$Huntington's_disease;mmu04724$$Glutamatergic_synapse	0	GO:0004385$$guanylate_kinase_activity;GO:0005102$$receptor_binding;GO:0005198$$structural_molecule_activity;GO:0005515$$protein_binding;GO:0008022$$protein_C-terminus_binding;GO:0019900$$kinase_binding;GO:0019901$$protein_kinase_binding;GO:0019903$$protein_phosphatase_binding;GO:0030165$$PDZ_domain_binding;GO:0031697$$beta-1_adrenergic_receptor_binding;GO:0031748$$D1_dopamine_receptor_binding;GO:…	GO:0002091$$negative_regulation_of_receptor_internalization;GO:0006461$$protein_complex_assembly;GO:0007204$$positive_regulation_of_cytosolic_calcium_ion_concentration;GO:0007268$$synaptic_transmission;GO:0007626$$locomotory_behavior;GO:0016188$$synaptic_vesicle_maturation;GO:0035176$$social_behavior;GO:0035418$$protein_localization_to_synapse;GO:0035641$$locomotory_exploration_behavior;GO:004222…
MGI:1277991	Body mass_male_below5	1	13134	Dach1	2	10		MP:0001436$$abnormal_suckling_behavior;MP:0001954$$respiratory_distress;MP:0001954$$respiratory_distress;MP:0003339$$decreased_pancreatic_beta_cell_number;MP:0009172$$small_pancreatic_islets;MP:0009177$$decreased_pancreatic_alpha_cell_number;MP:0009546$$absent_gastric_milk_in_neonates;MP:0011087$$neonatal_lethality__complete_penetrance;MP:0011087$$neonatal_lethality__complete_penetrance;MP:001182…	0	0	GO:0006351$$transcription__DNA-templated	GO:0001075$$transcription_factor_activity__RNA_polymerase_II_core_promoter_sequence-specific_binding_involved_in_preinitiation_complex_assembly;GO:0001078$$transcriptional_repressor_activity__RNA_polymerase_II_core_promoter_proximal_region_sequence-specific_binding;GO:0003677$$DNA_binding;GO:0003700$$transcription_factor_activity__sequence-specific_DNA_binding;GO:0005515$$protein_binding	GO:0000122$$negative_regulation_of_transcription_from_RNA_polymerase_II_promoter;GO:0001967$$suckling_behavior;GO:0006351$$transcription__DNA-templated;GO:0006355$$regulation_of_transcription__DNA-templated;GO:0007275$$multicellular_organismal_development;GO:0007585$$respiratory_gaseous_exchange;GO:0008283$$cell_proliferation;GO:0010944$$negative_regulation_of_transcription_by_competitive_promote…
MGI:1278321	RER_male_above95;Triglycerides_female_above95;RER_female_above95	3	227867	Epc2	0	0			0	0	GO:0006281$$DNA_repair;GO:0006351$$transcription__DNA-templated		GO:0006281$$DNA_repair;GO:0006351$$transcription__DNA-templated;GO:0006355$$regulation_of_transcription__DNA-templated;GO:0006357$$regulation_of_transcription_from_RNA_polymerase_II_promoter;GO:0006974$$cellular_response_to_DNA_damage_stimulus;GO:0016568$$chromatin_modification
MGI:1298232	RER_male_above95	1	14945	Gzmk	0	0			0	0	GO:0006508$$proteolysis	GO:0004252$$serine-type_endopeptidase_activity;GO:0008233$$peptidase_activity;GO:0008236$$serine-type_peptidase_activity;GO:0016787$$hydrolase_activity	GO:0006508$$proteolysis
MGI:1298377	IPGTT t0_male_above95;IPGTT t0_female_above95	2	16407	Itgae	0	2		MP:0005016$$decreased_lymphocyte_cell_number;MP:0005018$$decreased_T_cell_number	0	mmu04810$$Regulation_of_actin_cytoskeleton	0	GO:0046872$$metal_ion_binding	GO:0007155$$cell_adhesion;GO:0007229$$integrin-mediated_signaling_pathway
MGI:1298393	Triglycerides_female_below5	1	14218	Sh3pxd2a	0	7		MP:0001431$$abnormal_eating_behavior;MP:0002083$$premature_death;MP:0004678$$split_xiphoid_process;MP:0009890$$cleft_secondary_palate;MP:0011088$$neonatal_lethality__incomplete_penetrance;MP:0011090$$perinatal_lethality__incomplete_penetrance;MP:0011110$$preweaning_lethality__incomplete_penetrance	0	0	GO:0006801$$superoxide_metabolic_process;GO:0072593$$reactive_oxygen_species_metabolic_process	GO:0005515$$protein_binding;GO:0035091$$phosphatidylinositol_binding	GO:0006801$$superoxide_metabolic_process;GO:0072593$$reactive_oxygen_species_metabolic_process;GO:0072675$$osteoclast_fusion
MGI:1309469	Body mass_male_above95	1	12373	Casq2	2	30		MP:0000278$$abnormal_myocardial_fiber_morphology;MP:0000278$$abnormal_myocardial_fiber_morphology;MP:0001625$$cardiac_hypertrophy;MP:0001625$$cardiac_hypertrophy;MP:0002625$$heart_left_ventricle_hypertrophy;MP:0002625$$heart_left_ventricle_hypertrophy;MP:0002833$$increased_heart_weight;MP:0002953$$thick_ventricular_wall;MP:0004088$$abnormal_sarcoplasmic_reticulum_morphology;MP:0004122$$abnormal_s…	0	0	0	GO:0005080$$protein_kinase_C_binding;GO:0005509$$calcium_ion_binding;GO:0042803$$protein_homodimerization_activity;GO:0046872$$metal_ion_binding;GO:0048306$$calcium-dependent_protein_binding	GO:0002027$$regulation_of_heart_rate;GO:0006937$$regulation_of_muscle_contraction;GO:0010649$$regulation_of_cell_communication_by_electrical_coupling;GO:0010880$$regulation_of_release_of_sequestered_calcium_ion_into_cytosol_by_sarcoplasmic_reticulum;GO:0010881$$regulation_of_cardiac_muscle_contraction_by_regulation_of_the_release_of_sequestered_calcium_ion;GO:0043267$$negative_regulation_of_potas…
MGI:1309478	Body mass_male_below5;IPGTT t0_female_above95	2	217578	Baz1a	0	0			0	0	GO:0006261$$DNA-dependent_DNA_replication;GO:0006351$$transcription__DNA-templated	GO:0005515$$protein_binding;GO:0008270$$zinc_ion_binding;GO:0046872$$metal_ion_binding	GO:0006261$$DNA-dependent_DNA_replication;GO:0006338$$chromatin_remodeling;GO:0006351$$transcription__DNA-templated;GO:0006355$$regulation_of_transcription__DNA-templated
MGI:1309515	Oxygen consumption_male_above95;Metabolic rate_male_above95	2	14860	Gsta4	3	5		MP:0000168$$abnormal_bone_marrow_development;MP:0001935$$decreased_litter_size;MP:0002412$$increased_susceptibility_to_bacterial_infection;MP:0002412$$increased_susceptibility_to_bacterial_infection;MP:0003674$$oxidative_stress	0	0	GO:0008152$$metabolic_process	GO:0004364$$glutathione_transferase_activity;GO:0008144$$drug_binding;GO:0016740$$transferase_activity;GO:0043295$$glutathione_binding	GO:0008152$$metabolic_process
MGI:1313271	Triglycerides_female_below5	1	20872	Stk16	0	0			0	0	GO:0006366$$transcription_from_RNA_polymerase_II_promoter;GO:0006468$$protein_phosphorylation;GO:0016310$$phosphorylation;GO:0046777$$protein_autophosphorylation	GO:0000166$$nucleotide_binding;GO:0001077$$transcriptional_activator_activity__RNA_polymerase_II_core_promoter_proximal_region_sequence-specific_binding;GO:0004672$$protein_kinase_activity;GO:0004674$$protein_serine/threonine_kinase_activity;GO:0004715$$non-membrane_spanning_protein_tyrosine_kinase_activity;GO:0005524$$ATP_binding;GO:0016301$$kinase_activity;GO:0016740$$transferase_activity	GO:0006366$$transcription_from_RNA_polymerase_II_promoter;GO:0006468$$protein_phosphorylation;GO:0016310$$phosphorylation;GO:0045944$$positive_regulation_of_transcription_from_RNA_polymerase_II_promoter;GO:0046777$$protein_autophosphorylation;GO:0071560$$cellular_response_to_transforming_growth_factor_beta_stimulus
MGI:1313312	Metabolic rate_male_below5;IPGTT t0_male_above95;Body mass_female_above95;Oxygen consumption_male_below5	4	13992	Khdrbs3	0	1		MP:0001935$$decreased_litter_size	0	0	GO:0006351$$transcription__DNA-templated;GO:0006397$$mRNA_processing	GO:0003676$$nucleic_acid_binding;GO:0003723$$RNA_binding;GO:0003727$$single-stranded_RNA_binding;GO:0017124$$SH3_domain_binding;GO:0044822$$poly(A)_RNA_binding	GO:0006351$$transcription__DNA-templated;GO:0006355$$regulation_of_transcription__DNA-templated;GO:0006397$$mRNA_processing;GO:0033120$$positive_regulation_of_RNA_splicing
MGI:1314872	RER_male_below5	1	15258	Hipk2	1	22	MP:0001262$$decreased_body_weight	MP:0000352$$decreased_cell_proliferation;MP:0000836$$abnormal_substantia_nigra_morphology;MP:0001095$$enlarged_trigeminal_ganglion;MP:0001405$$impaired_coordination;MP:0001406$$abnormal_gait;MP:0001407$$short_stride_length;MP:0001417$$decreased_exploration_in_new_environment;MP:0001513$$limb_grasping;MP:0001513$$limb_grasping;MP:0002066$$abnormal_motor_capabilities/coordination/movement;MP:000215…	0	0	GO:0006351$$transcription__DNA-templated;GO:0006468$$protein_phosphorylation;GO:0016310$$phosphorylation;GO:0018105$$peptidyl-serine_phosphorylation;GO:0018107$$peptidyl-threonine_phosphorylation	GO:0000166$$nucleotide_binding;GO:0001102$$RNA_polymerase_II_activating_transcription_factor_binding;GO:0001105$$RNA_polymerase_II_transcription_coactivator_activity;GO:0003677$$DNA_binding;GO:0003714$$transcription_corepressor_activity;GO:0004672$$protein_kinase_activity;GO:0004674$$protein_serine/threonine_kinase_activity;GO:0005515$$protein_binding;GO:0005524$$ATP_binding;GO:0016301$$kinase_ac…	GO:0000122$$negative_regulation_of_transcription_from_RNA_polymerase_II_promoter;GO:0001934$$positive_regulation_of_protein_phosphorylation;GO:0006351$$transcription__DNA-templated;GO:0006355$$regulation_of_transcription__DNA-templated;GO:0006468$$protein_phosphorylation;GO:0006915$$apoptotic_process;GO:0006974$$cellular_response_to_DNA_damage_stimulus;GO:0006978$$DNA_damage_response__signal_tran…
MGI:1315204	Triglycerides_male_above95	1	53945	Slc40a1	35	37		MP:0000598$$abnormal_liver_morphology;MP:0000609$$abnormal_liver_physiology;MP:0000692$$small_spleen;MP:0000692$$small_spleen;MP:0001297$$microphthalmia;MP:0001577$$anemia;MP:0001577$$anemia;MP:0001698$$decreased_embryo_size;MP:0001944$$abnormal_pancreas_morphology;MP:0002083$$premature_death;MP:0002447$$abnormal_erythrocyte_morphology;MP:0002451$$abnormal_macrophage_physiology;MP:0002590$$increa…	0	mmu04978$$Mineral_absorption	0	GO:0004872$$receptor_activity;GO:0005381$$iron_ion_transmembrane_transporter_activity;GO:0005515$$protein_binding;GO:0015093$$ferrous_iron_transmembrane_transporter_activity;GO:0017046$$peptide_hormone_binding;GO:0097689$$iron_channel_activity	GO:0002260$$lymphocyte_homeostasis;GO:0003158$$endothelium_development;GO:0006810$$transport;GO:0006811$$ion_transport;GO:0006826$$iron_ion_transport;GO:0006879$$cellular_iron_ion_homeostasis;GO:0034395$$regulation_of_transcription_from_RNA_polymerase_II_promoter_in_response_to_iron;GO:0034755$$iron_ion_transmembrane_transport;GO:0043066$$negative_regulation_of_apoptotic_process;GO:0045944$$posit…
MGI:1315208	IPGTT AUC 0-120_female_below5;IPGTT t0_female_above95	2	14789	P3h3	0	0			0	0	GO:0055114$$oxidation-reduction_process	GO:0005506$$iron_ion_binding;GO:0016491$$oxidoreductase_activity;GO:0016705$$oxidoreductase_activity__acting_on_paired_donors__with_incorporation_or_reduction_of_molecular_oxygen;GO:0019797$$procollagen-proline_3-dioxygenase_activity;GO:0031418$$L-ascorbic_acid_binding;GO:0046872$$metal_ion_binding;GO:0051213$$dioxygenase_activity	GO:0008285$$negative_regulation_of_cell_proliferation;GO:0055114$$oxidation-reduction_process
MGI:1316648	IPGTT AUC 0-120_female_above95	1	66395	Ahnak	1	10	MP:0001262$$decreased_body_weight	MP:0001828$$abnormal_T_cell_activation;MP:0002169$$no_abnormal_phenotype_detected;MP:0005027$$increased_susceptibility_to_parasitic_infection;MP:0005095$$decreased_T_cell_proliferation;MP:0005465$$abnormal_T-helper_1_physiology;MP:0008567$$decreased_interferon-gamma_secretion;MP:0008688$$decreased_interleukin-2_secretion;MP:0008699$$increased_interleukin-4_secretion;MP:0010025$$decreased_total_bo…	0	0	0	GO:0044548$$S100_protein_binding;GO:0044822$$poly(A)_RNA_binding;GO:0097493$$structural_molecule_activity_conferring_elasticity	GO:0043484$$regulation_of_RNA_splicing;GO:0051259$$protein_oligomerization;GO:1901385$$regulation_of_voltage-gated_calcium_channel_activity
MGI:1316658	Triglycerides_female_below5;Triglycerides_male_below5	2	13057	Cyba	0	11		MP:0001522$$impaired_swimming;MP:0001525$$impaired_balance;MP:0001846$$increased_inflammatory_response;MP:0001861$$lung_inflammation;MP:0002412$$increased_susceptibility_to_bacterial_infection;MP:0002463$$abnormal_neutrophil_physiology;MP:0002978$$absent_otoliths;MP:0004813$$absent_linear_vestibular_evoked_potential;MP:0005044$$sepsis;MP:0005191$$head_tilt;MP:0013799$$abnormal_intestinal_goblet_c…	0	mmu04145$$Phagosome;mmu05140$$Leishmaniasis;mmu04670$$Leukocyte_transendothelial_migration;mmu04670$$Leukocyte_transendothelial_migration;mmu04380$$Osteoclast_differentiation	GO:0006801$$superoxide_metabolic_process;GO:0045730$$respiratory_burst;GO:0050665$$hydrogen_peroxide_biosynthetic_process;GO:0055114$$oxidation-reduction_process;GO:0072593$$reactive_oxygen_species_metabolic_process	GO:0005515$$protein_binding;GO:0009055$$electron_carrier_activity;GO:0016175$$superoxide-generating_NADPH_oxidase_activity;GO:0016491$$oxidoreductase_activity;GO:0017124$$SH3_domain_binding;GO:0020037$$heme_binding;GO:0046872$$metal_ion_binding;GO:0046982$$protein_heterodimerization_activity	GO:0001938$$positive_regulation_of_endothelial_cell_proliferation;GO:0003106$$negative_regulation_of_glomerular_filtration_by_angiotensin;GO:0006801$$superoxide_metabolic_process;GO:0006810$$transport;GO:0006954$$inflammatory_response;GO:0008217$$regulation_of_blood_pressure;GO:0014895$$smooth_muscle_hypertrophy;GO:0017004$$cytochrome_complex_assembly;GO:0030307$$positive_regulation_of_cell_growt…
MGI:1328337	IPGTT AUC 0-120_female_above95;IPGTT AUC 0-120_male_above95	2	18392	Orc1	0	0			0	mmu04110$$Cell_cycle	GO:0006260$$DNA_replication	GO:0000166$$nucleotide_binding;GO:0003677$$DNA_binding;GO:0003682$$chromatin_binding;GO:0005524$$ATP_binding	GO:0006260$$DNA_replication;GO:0048661$$positive_regulation_of_smooth_muscle_cell_proliferation;GO:0070318$$positive_regulation_of_G0_to_G1_transition
MGI:1328360	Triglycerides_male_above95	1	13496	Arid3a	0	29		MP:0000245$$abnormal_erythropoiesis;MP:0000600$$liver_hypoplasia;MP:0001265$$decreased_body_size;MP:0001722$$pale_yolk_sac;MP:0001806$$decreased_IgM_level;MP:0002144$$abnormal_B_cell_differentiation;MP:0003717$$pallor;MP:0004057$$thin_myocardium_compact_layer;MP:0004229$$abnormal_embryonic_erythropoiesis;MP:0004808$$abnormal_hematopoietic_stem_cell_morphology;MP:0004810$$decreased_hematopoietic_s…	0	0	GO:0006351$$transcription__DNA-templated	GO:0000977$$RNA_polymerase_II_regulatory_region_sequence-specific_DNA_binding;GO:0001228$$transcriptional_activator_activity__RNA_polymerase_II_transcription_regulatory_region_sequence-specific_binding;GO:0003677$$DNA_binding;GO:0003682$$chromatin_binding;GO:0003700$$transcription_factor_activity__sequence-specific_DNA_binding;GO:0005515$$protein_binding;GO:0042803$$protein_homodimerization_activ…	GO:0006351$$transcription__DNA-templated;GO:0006355$$regulation_of_transcription__DNA-templated;GO:0045944$$positive_regulation_of_transcription_from_RNA_polymerase_II_promoter
MGI:1328368	IPGTT t0_female_below5	1	107951	Cdk9	0	0			0	mmu05202$$Transcriptional_misregulation_in_cancer	GO:0006281$$DNA_repair;GO:0006351$$transcription__DNA-templated;GO:0006468$$protein_phosphorylation;GO:0016310$$phosphorylation;GO:0031297$$replication_fork_processing	GO:0000166$$nucleotide_binding;GO:0000979$$RNA_polymerase_II_core_promoter_sequence-specific_DNA_binding;GO:0003677$$DNA_binding;GO:0003682$$chromatin_binding;GO:0004672$$protein_kinase_activity;GO:0004674$$protein_serine/threonine_kinase_activity;GO:0004693$$cyclin-dependent_protein_serine/threonine_kinase_activity;GO:0005515$$protein_binding;GO:0005524$$ATP_binding;GO:0008134$$transcription_fac…	GO:0006281$$DNA_repair;GO:0006282$$regulation_of_DNA_repair;GO:0006351$$transcription__DNA-templated;GO:0006355$$regulation_of_transcription__DNA-templated;GO:0006468$$protein_phosphorylation;GO:0006974$$cellular_response_to_DNA_damage_stimulus;GO:0010613$$positive_regulation_of_cardiac_muscle_hypertrophy;GO:0016310$$phosphorylation;GO:0031056$$regulation_of_histone_modification;GO:0031297$$repli…
MGI:1329010	IPGTT AUC 0-120_female_above95	1	20558	Slfn4	0	0			0	0	0			21249125(Macrophage activation and differentiation signals regulate schlafen-4 gene expression: evidence for Schlafen-4 as a modulator of myelopoiesis.)	None	none
MGI:1329045	IPGTT t0_female_below5;IPGTT AUC 0-120_male_above95	2	22158	Tulp3	2	47		MP:0000137$$abnormal_vertebrae_morphology;MP:0000153$$rib_bifurcation;MP:0000432$$abnormal_head_morphology;MP:0000562$$polydactyly;MP:0000783$$abnormal_forebrain_morphology;MP:0000784$$forebrain_hypoplasia;MP:0000841$$abnormal_hindbrain_morphology;MP:0000841$$abnormal_hindbrain_morphology;MP:0000897$$abnormal_midbrain_morphology;MP:0000897$$abnormal_midbrain_morphology;MP:0000913$$abnormal_brain_…	0	0	0	GO:0019899$$enzyme_binding;GO:0032403$$protein_complex_binding;GO:0035091$$phosphatidylinositol_binding	GO:0001841$$neural_tube_formation;GO:0001843$$neural_tube_closure;GO:0007275$$multicellular_organismal_development;GO:0007420$$brain_development;GO:0008277$$regulation_of_G-protein_coupled_receptor_protein_signaling_pathway;GO:0008589$$regulation_of_smoothened_signaling_pathway;GO:0009952$$anterior/posterior_pattern_specification;GO:0021904$$dorsal/ventral_neural_tube_patterning;GO:0021914$$negat…
MGI:1330238	IPGTT AUC 0-120_male_above95;Oxygen consumption_male_below5;Metabolic rate_male_below5;IPGTT t0_male_above95	4	13481	Dpm2	0	0			mmu00510$$N-Glycan_biosynthesis;mmu00563$$Glycosylphosphatidylinositol(GPI)-anchor_biosynthesis;mmu01100$$Metabolic_pathways	0	GO:0006506$$GPI_anchor_biosynthetic_process;GO:0009059$$macromolecule_biosynthetic_process;GO:0019348$$dolichol_metabolic_process;GO:0035269$$protein_O-linked_mannosylation	GO:0004582$$dolichyl-phosphate_beta-D-mannosyltransferase_activity;GO:0005515$$protein_binding;GO:0030234$$enzyme_regulator_activity	GO:0006506$$GPI_anchor_biosynthetic_process;GO:0009059$$macromolecule_biosynthetic_process;GO:0019348$$dolichol_metabolic_process;GO:0031647$$regulation_of_protein_stability;GO:0035269$$protein_O-linked_mannosylation;GO:0050790$$regulation_of_catalytic_activity
MGI:1330305	IPGTT AUC 0-120_male_above95	1	17364	Trpm1	0	13		MP:0002090$$abnormal_vision;MP:0003484$$abnormal_channel_response;MP:0003484$$abnormal_channel_response;MP:0004021$$abnormal_rod_electrophysiology;MP:0004021$$abnormal_rod_electrophysiology;MP:0004021$$abnormal_rod_electrophysiology;MP:0004021$$abnormal_rod_electrophysiology;MP:0004021$$abnormal_rod_electrophysiology;MP:0004022$$abnormal_cone_electrophysiology;MP:0004022$$abnormal_cone_electrophy…	0	0	0	GO:0005216$$ion_channel_activity;GO:0005261$$cation_channel_activity;GO:0005262$$calcium_channel_activity	GO:0006810$$transport;GO:0006811$$ion_transport;GO:0007165$$signal_transduction;GO:0007216$$G-protein_coupled_glutamate_receptor_signaling_pathway;GO:0007601$$visual_perception;GO:0034220$$ion_transmembrane_transport;GO:0046548$$retinal_rod_cell_development;GO:0050896$$response_to_stimulus;GO:0051262$$protein_tetramerization;GO:0055085$$transmembrane_transport;GO:0060402$$calcium_ion_transport_in…
MGI:1330838	RER_female_above95	1	19141	Lgmn	5	38	MP:0001262$$decreased_body_weight	MP:0000208$$decreased_hematocrit;MP:0000240$$extramedullary_hematopoiesis;MP:0000519$$hydronephrosis;MP:0000689$$abnormal_spleen_morphology;MP:0000691$$enlarged_spleen;MP:0001577$$anemia;MP:0002136$$abnormal_kidney_physiology;MP:0002398$$abnormal_bone_marrow_cell_morphology/development;MP:0002420$$abnormal_adaptive_immunity;MP:0002447$$abnormal_erythrocyte_morphology;MP:0002451$$abnormal_macropha…	0	mmu04142$$Lysosome;mmu04612$$Antigen_processing_and_presentation;mmu04612$$Antigen_processing_and_presentation	GO:0006508$$proteolysis;GO:0006624$$vacuolar_protein_processing;GO:0032801$$receptor_catabolic_process;GO:0051603$$proteolysis_involved_in_cellular_protein_catabolic_process	GO:0004197$$cysteine-type_endopeptidase_activity;GO:0008233$$peptidase_activity;GO:0008234$$cysteine-type_peptidase_activity;GO:0016787$$hydrolase_activity	GO:0003014$$renal_system_process;GO:0006508$$proteolysis;GO:0006624$$vacuolar_protein_processing;GO:0010447$$response_to_acidic_pH;GO:0032801$$receptor_catabolic_process;GO:0040015$$negative_regulation_of_multicellular_organism_growth;GO:0043524$$negative_regulation_of_neuron_apoptotic_process;GO:0051603$$proteolysis_involved_in_cellular_protein_catabolic_process;GO:1901185$$negative_regulation_o…
MGI:1333776	Body mass_male_above95	1	11624	Ahrr	1	0			0	0	GO:0006351$$transcription__DNA-templated;GO:0006805$$xenobiotic_metabolic_process	GO:0001191$$transcriptional_repressor_activity__RNA_polymerase_II_transcription_factor_binding;GO:0003677$$DNA_binding;GO:0046983$$protein_dimerization_activity	GO:0000122$$negative_regulation_of_transcription_from_RNA_polymerase_II_promoter;GO:0006351$$transcription__DNA-templated;GO:0006355$$regulation_of_transcription__DNA-templated;GO:0006805$$xenobiotic_metabolic_process;GO:0009410$$response_to_xenobiotic_stimulus;GO:0033235$$positive_regulation_of_protein_sumoylation;GO:0045892$$negative_regulation_of_transcription__DNA-templated
MGI:1333782	Triglycerides_female_below5	1	18807	Pld3	0	0			mmu00564$$Glycerophospholipid_metabolism;mmu00565$$Ether_lipid_metabolism;mmu01100$$Metabolic_pathways	0	GO:0006629$$lipid_metabolic_process;GO:0016042$$lipid_catabolic_process	GO:0003824$$catalytic_activity;GO:0004630$$phospholipase_D_activity;GO:0016787$$hydrolase_activity;GO:0070290$$N-acylphosphatidylethanolamine-specific_phospholipase_D_activity	GO:0006629$$lipid_metabolic_process;GO:0016042$$lipid_catabolic_process
MGI:1333877	IPGTT AUC 0-120_male_above95	1	14765	Gpr50	3	5		MP:0001399$$hyperactivity;MP:0002089$$abnormal_postnatal_growth/weight/body_size;MP:0005459$$decreased_percent_body_fat/body_weight;MP:0008489$$slow_postnatal_weight_gain;MP:0011939$$increased_food_intake	0	0	0	GO:0004871$$signal_transducer_activity;GO:0004930$$G-protein_coupled_receptor_activity;GO:0008502$$melatonin_receptor_activity;GO:0042802$$identical_protein_binding	GO:0007165$$signal_transduction;GO:0007166$$cell_surface_receptor_signaling_pathway;GO:0007186$$G-protein_coupled_receptor_signaling_pathway
MGI:1334448	Triglycerides_male_above95	1	12316	Aspm	0	39	MP:0001262$$decreased_body_weight	MP:0000433$$microcephaly;MP:0000433$$microcephaly;MP:0000433$$microcephaly;MP:0000774$$decreased_brain_size;MP:0000913$$abnormal_brain_development;MP:0001147$$small_testis;MP:0001152$$Leydig_cell_hyperplasia;MP:0001154$$seminiferous_tubule_degeneration;MP:0001922$$reduced_male_fertility;MP:0001922$$reduced_male_fertility;MP:0001923$$reduced_female_fertility;MP:0001923$$reduced_female_fertility;MP…	0	0	0	GO:0005516$$calmodulin_binding	GO:0001764$$neuron_migration;GO:0002052$$positive_regulation_of_neuroblast_proliferation;GO:0007049$$cell_cycle;GO:0007051$$spindle_organization;GO:0007067$$mitotic_nuclear_division;GO:0007283$$spermatogenesis;GO:0007420$$brain_development;GO:0008584$$male_gonad_development;GO:0021873$$forebrain_neuroblast_division;GO:0021987$$cerebral_cortex_development;GO:0045665$$negative_regulation_of_neuron_…
MGI:1336155	IPGTT t0_male_above95	1	16987	Lss	0	0			mmu00100$$Steroid_biosynthesis;mmu01100$$Metabolic_pathways	0	GO:0006629$$lipid_metabolic_process;GO:0006694$$steroid_biosynthetic_process;GO:0006695$$cholesterol_biosynthetic_process;GO:0016125$$sterol_metabolic_process	GO:0000250$$lanosterol_synthase_activity;GO:0016853$$isomerase_activity;GO:0016866$$intramolecular_transferase_activity	GO:0006629$$lipid_metabolic_process;GO:0006694$$steroid_biosynthetic_process;GO:0006695$$cholesterol_biosynthetic_process;GO:0016125$$sterol_metabolic_process
MGI:1336167	IPGTT AUC 0-120_male_above95;IPGTT t0_female_above95;Body mass_male_below5;IPGTT AUC 0-120_female_above95	4	19079	Prkab1	7	31	MP:0001262$$decreased_body_weight;MP:0001262$$decreased_body_weight	MP:0000745$$tremors;MP:0000774$$decreased_brain_size;MP:0000788$$abnormal_cerebral_cortex_morphology;MP:0000812$$abnormal_dentate_gyrus_morphology;MP:0000849$$abnormal_cerebellum_morphology;MP:0000852$$small_cerebellum;MP:0000888$$absent_cerebellar_granule_layer;MP:0000920$$abnormal_myelination;MP:0001330$$abnormal_optic_nerve_morphology;MP:0001393$$ataxia;MP:0002064$$seizures;MP:0002182$$abnorma…	0	mmu04068$$FoxO_signaling_pathway;mmu04152$$AMPK_signaling_pathway;mmu04932$$Non-alcoholic_fatty_liver_disease_(NAFLD);mmu04931$$Insulin_resistance;mmu05410$$Hypertrophic_cardiomyopathy_(HCM);mmu04710$$Circadian_rhythm;mmu04910$$Insulin_signaling_pathway;mmu04922$$Glucagon_signaling_pathway;mmu04920$$Adipocytokine_signaling_pathway;mmu04921$$Oxytocin_signaling_pathway;mmu04211$$Longevity_regulatin…	GO:0006468$$protein_phosphorylation;GO:0006629$$lipid_metabolic_process;GO:0006631$$fatty_acid_metabolic_process;GO:0006633$$fatty_acid_biosynthetic_process	GO:0004672$$protein_kinase_activity;GO:0004679$$AMP-activated_protein_kinase_activity;GO:0005515$$protein_binding;GO:0019901$$protein_kinase_binding	GO:0006468$$protein_phosphorylation;GO:0006629$$lipid_metabolic_process;GO:0006631$$fatty_acid_metabolic_process;GO:0006633$$fatty_acid_biosynthetic_process;GO:0007165$$signal_transduction;GO:0010628$$positive_regulation_of_gene_expression;GO:0045859$$regulation_of_protein_kinase_activity;GO:0050790$$regulation_of_catalytic_activity;GO:0051291$$protein_heterooligomerization
MGI:1336173	IPGTT t0_male_below5;IPGTT AUC 0-120_male_above95	2	108079	Prkaa2	14	2		MP:0004130$$abnormal_muscle_cell_glucose_uptake;MP:0004183$$abnormal_sympathetic_nervous_system_physiology	0	mmu04140$$Regulation_of_autophagy;mmu04068$$FoxO_signaling_pathway;mmu04151$$PI3K-Akt_signaling_pathway;mmu04152$$AMPK_signaling_pathway;mmu04150$$mTOR_signaling_pathway;mmu04932$$Non-alcoholic_fatty_liver_disease_(NAFLD);mmu04931$$Insulin_resistance;mmu05410$$Hypertrophic_cardiomyopathy_(HCM);mmu04710$$Circadian_rhythm;mmu04910$$Insulin_signaling_pathway;mmu04922$$Glucagon_signaling_pathway;mmu0…	GO:0006351$$transcription__DNA-templated;GO:0006468$$protein_phosphorylation;GO:0006629$$lipid_metabolic_process;GO:0006631$$fatty_acid_metabolic_process;GO:0006633$$fatty_acid_biosynthetic_process;GO:0006694$$steroid_biosynthetic_process;GO:0006695$$cholesterol_biosynthetic_process;GO:0008202$$steroid_metabolic_process;GO:0008203$$cholesterol_metabolic_process;GO:0008610$$lipid_biosynthetic_proc…	GO:0000166$$nucleotide_binding;GO:0003682$$chromatin_binding;GO:0004672$$protein_kinase_activity;GO:0004674$$protein_serine/threonine_kinase_activity;GO:0004679$$AMP-activated_protein_kinase_activity;GO:0004712$$protein_serine/threonine/tyrosine_kinase_activity;GO:0005515$$protein_binding;GO:0005524$$ATP_binding;GO:0016301$$kinase_activity;GO:0016740$$transferase_activity;GO:0030674$$protein_bind…	GO:0006351$$transcription__DNA-templated;GO:0006355$$regulation_of_transcription__DNA-templated;GO:0006468$$protein_phosphorylation;GO:0006629$$lipid_metabolic_process;GO:0006631$$fatty_acid_metabolic_process;GO:0006633$$fatty_acid_biosynthetic_process;GO:0006694$$steroid_biosynthetic_process;GO:0006695$$cholesterol_biosynthetic_process;GO:0006914$$autophagy;GO:0006950$$response_to_stress;GO:0008…
MGI:1336185	IPGTT AUC 0-120_male_above95	1	108097	Prkab2	17	5		MP:0000747$$muscle_weakness;MP:0004130$$abnormal_muscle_cell_glucose_uptake;MP:0004130$$abnormal_muscle_cell_glucose_uptake;MP:0009400$$decreased_skeletal_muscle_fiber_size;MP:0010024$$increased_total_body_fat_amount	0	0	GO:0006468$$protein_phosphorylation;GO:0006629$$lipid_metabolic_process;GO:0006631$$fatty_acid_metabolic_process;GO:0006633$$fatty_acid_biosynthetic_process	GO:0004679$$AMP-activated_protein_kinase_activity;GO:0019899$$enzyme_binding;GO:0019901$$protein_kinase_binding;GO:0042802$$identical_protein_binding	GO:0006468$$protein_phosphorylation;GO:0006629$$lipid_metabolic_process;GO:0006631$$fatty_acid_metabolic_process;GO:0006633$$fatty_acid_biosynthetic_process;GO:0007165$$signal_transduction;GO:0045859$$regulation_of_protein_kinase_activity
MGI:1336208	IPGTT t0_male_below5	1	16499	Kcnab3	0	0			0	0	0	GO:0005244$$voltage-gated_ion_channel_activity;GO:0005249$$voltage-gated_potassium_channel_activity;GO:0005515$$protein_binding	GO:0006810$$transport;GO:0006811$$ion_transport;GO:0006813$$potassium_ion_transport;GO:0034765$$regulation_of_ion_transmembrane_transport
MGI:1336880	IPGTT t0_male_below5	1	20624	Eftud2	0	0			0	mmu03040$$Spliceosome	GO:0006397$$mRNA_processing;GO:0008380$$RNA_splicing	GO:0000166$$nucleotide_binding;GO:0003924$$GTPase_activity;GO:0005515$$protein_binding;GO:0005525$$GTP_binding;GO:0044822$$poly(A)_RNA_binding	GO:0006397$$mRNA_processing;GO:0008380$$RNA_splicing
MGI:1336894	IPGTT t0_male_above95;IPGTT t0_female_above95	2	17434	Mocs2	0	0			mmu00790$$Folate_biosynthesis;mmu01100$$Metabolic_pathways	mmu04122$$Sulfur_relay_system	GO:0006777$$Mo-molybdopterin_cofactor_biosynthetic_process;GO:0032324$$molybdopterin_cofactor_biosynthetic_process	GO:0000166$$nucleotide_binding;GO:0016740$$transferase_activity;GO:0030366$$molybdopterin_synthase_activity;GO:0042802$$identical_protein_binding	GO:0006777$$Mo-molybdopterin_cofactor_biosynthetic_process;GO:0032324$$molybdopterin_cofactor_biosynthetic_process
MGI:1336993	RER_female_below5;IPGTT t0_male_below5;IPGTT t0_female_above95;Metabolic rate_male_above95;Oxygen consumption_male_above95;IPGTT AUC 0-120_female_above95;Triglycerides_male_above95;IPGTT AUC 0-120_male_above95;Triglycerides_male_below5	9	108011	Ap4e1	0	0			0	mmu04142$$Lysosome	0		GO:0006810$$transport;GO:0006886$$intracellular_protein_transport;GO:0015031$$protein_transport;GO:0016192$$vesicle-mediated_transport
MGI:1337060	Triglycerides_male_below5	1	11778	Ap3s2	0	0			0	mmu04142$$Lysosome	0	GO:0008565$$protein_transporter_activity	GO:0006810$$transport;GO:0006886$$intracellular_protein_transport;GO:0008089$$anterograde_axonal_transport;GO:0015031$$protein_transport;GO:0016192$$vesicle-mediated_transport;GO:0048490$$anterograde_synaptic_vesicle_transport
MGI:1337062	IPGTT t0_male_above95	1	11777	Ap3s1	0	0			0	mmu04142$$Lysosome	0	GO:0008565$$protein_transporter_activity	GO:0006810$$transport;GO:0006886$$intracellular_protein_transport;GO:0008089$$anterograde_axonal_transport;GO:0015031$$protein_transport;GO:0016192$$vesicle-mediated_transport;GO:0048490$$anterograde_synaptic_vesicle_transport
MGI:1337113	RER_male_below5	1	18440	P2rx6	0	0			0	mmu04080$$Neuroactive_ligand-receptor_interaction;mmu04020$$Calcium_signaling_pathway	0	GO:0001614$$purinergic_nucleotide_receptor_activity;GO:0004931$$extracellular_ATP-gated_cation_channel_activity;GO:0005216$$ion_channel_activity;GO:0005524$$ATP_binding;GO:0042802$$identical_protein_binding	GO:0006810$$transport;GO:0006811$$ion_transport;GO:0033198$$response_to_ATP;GO:0051260$$protein_homooligomerization;GO:0051291$$protein_heterooligomerization;GO:0098655$$cation_transmembrane_transport
MGI:1338015	IPGTT AUC 0-120_male_above95	1	20661	Sort1	1	5		MP:0000937$$abnormal_motor_neuron_morphology;MP:0002882$$abnormal_neuron_morphology;MP:0005058$$abnormal_lysosome_morphology;MP:0005253$$abnormal_eye_physiology;MP:0008056$$abnormal_retinal_ganglion_cell_morphology	0	0	0	GO:0005515$$protein_binding;GO:0010465$$nerve_growth_factor_receptor_activity;GO:0019899$$enzyme_binding;GO:0030379$$neurotensin_receptor_activity__non-G-protein_coupled;GO:0048406$$nerve_growth_factor_binding	GO:0001503$$ossification;GO:0006810$$transport;GO:0006895$$Golgi_to_endosome_transport;GO:0006897$$endocytosis;GO:0007186$$G-protein_coupled_receptor_signaling_pathway;GO:0007218$$neuropeptide_signaling_pathway;GO:0007275$$multicellular_organismal_development;GO:0008333$$endosome_to_lysosome_transport;GO:0008625$$extrinsic_apoptotic_signaling_pathway_via_death_domain_receptors;GO:0010468$$regulat…
MGI:1338759	Triglycerides_female_below5	1	20333	Sec22b	0	0			0	mmu04145$$Phagosome;mmu04130$$SNARE_interactions_in_vesicular_transport;mmu05134$$Legionellosis	0	GO:0000149$$SNARE_binding;GO:0005484$$SNAP_receptor_activity;GO:0019905$$syntaxin_binding	GO:0006810$$transport;GO:0006888$$ER_to_Golgi_vesicle-mediated_transport;GO:0015031$$protein_transport;GO:0016192$$vesicle-mediated_transport;GO:0033043$$regulation_of_organelle_organization;GO:0045732$$positive_regulation_of_protein_catabolic_process;GO:0048280$$vesicle_fusion_with_Golgi_apparatus
MGI:1338803	IPGTT t0_female_below5	1	11634	Aire	2	124	MP:0001262$$decreased_body_weight	MP:0000220$$increased_monocyte_cell_number;MP:0000613$$abnormal_salivary_gland_morphology;MP:0000691$$enlarged_spleen;MP:0000703$$abnormal_thymus_morphology;MP:0000703$$abnormal_thymus_morphology;MP:0000753$$paralysis;MP:0000755$$hindlimb_paralysis;MP:0000921$$demyelination;MP:0001263$$weight_loss;MP:0001313$$increased_incidence_of_corneal_inflammation;MP:0001326$$retinal_degeneration;MP:0001513$…	0	mmu04120$$Ubiquitin_mediated_proteolysis	GO:0006351$$transcription__DNA-templated	GO:0000977$$RNA_polymerase_II_regulatory_region_sequence-specific_DNA_binding;GO:0003677$$DNA_binding;GO:0003682$$chromatin_binding;GO:0003712$$transcription_cofactor_activity;GO:0008270$$zinc_ion_binding;GO:0042393$$histone_binding;GO:0042802$$identical_protein_binding;GO:0044212$$transcription_regulatory_region_DNA_binding;GO:0045182$$translation_regulator_activity;GO:0046872$$metal_ion_binding	GO:0006351$$transcription__DNA-templated;GO:0006355$$regulation_of_transcription__DNA-templated;GO:0006959$$humoral_immune_response;GO:0045060$$negative_thymic_T_cell_selection;GO:0045893$$positive_regulation_of_transcription__DNA-templated;GO:0045944$$positive_regulation_of_transcription_from_RNA_polymerase_II_promoter
MGI:1338859	RER_male_below5	1	18438	P2rx4	2	7		MP:0000249$$abnormal_blood_vessel_physiology;MP:0001473$$reduced_long_term_potentiation;MP:0001613$$abnormal_vasodilation;MP:0002451$$abnormal_macrophage_physiology;MP:0004003$$abnormal_vascular_endothelial_cell_physiology;MP:0004875$$increased_mean_systemic_arterial_blood_pressure;MP:0012729$$abnormal_common_carotid_artery_morphology	0	mmu04080$$Neuroactive_ligand-receptor_interaction;mmu04020$$Calcium_signaling_pathway	GO:0006809$$nitric_oxide_biosynthetic_process	GO:0001614$$purinergic_nucleotide_receptor_activity;GO:0004931$$extracellular_ATP-gated_cation_channel_activity;GO:0005102$$receptor_binding;GO:0005216$$ion_channel_activity;GO:0005507$$copper_ion_binding;GO:0005524$$ATP_binding;GO:0008144$$drug_binding;GO:0008270$$zinc_ion_binding;GO:0045296$$cadherin_binding	GO:0002028$$regulation_of_sodium_ion_transport;GO:0006809$$nitric_oxide_biosynthetic_process;GO:0006810$$transport;GO:0006811$$ion_transport;GO:0006816$$calcium_ion_transport;GO:0007165$$signal_transduction;GO:0008217$$regulation_of_blood_pressure;GO:0010524$$positive_regulation_of_calcium_ion_transport_into_cytosol;GO:0010614$$negative_regulation_of_cardiac_muscle_hypertrophy;GO:0019228$$neurona…
MGI:1338883	Oxygen consumption_female_below5;IPGTT t0_male_above95	2	14584	Gfpt2	0	0			mmu01100$$Metabolic_pathways;mmu00520$$Amino_sugar_and_nucleotide_sugar_metabolism;mmu00250$$Alanine	mmu04931$$Insulin_resistance	GO:0005975$$carbohydrate_metabolic_process;GO:0006002$$fructose_6-phosphate_metabolic_process;GO:0006487$$protein_N-linked_glycosylation;GO:0006541$$glutamine_metabolic_process;GO:1901137$$carbohydrate_derivative_biosynthetic_process	GO:0004360$$glutamine-fructose-6-phosphate_transaminase_(isomerizing)_activity;GO:0008483$$transaminase_activity;GO:0016740$$transferase_activity;GO:0030246$$carbohydrate_binding	GO:0005975$$carbohydrate_metabolic_process;GO:0006002$$fructose_6-phosphate_metabolic_process;GO:0006047$$UDP-N-acetylglucosamine_metabolic_process;GO:0006487$$protein_N-linked_glycosylation;GO:0006541$$glutamine_metabolic_process;GO:1901137$$carbohydrate_derivative_biosynthetic_process
MGI:1338944	RER_male_below5;Body mass_male_above95;Body mass_female_above95	3	11479	Acvr1b	0	13		MP:0001683$$absent_mesoderm;MP:0001693$$failure_of_primitive_streak_formation;MP:0001694$$absent_egg_cylinders;MP:0001730$$embryonic_growth_arrest;MP:0002169$$no_abnormal_phenotype_detected;MP:0002582$$disorganized_extraembryonic_tissue;MP:0003886$$abnormal_embryonic_epiblast_morphology;MP:0005076$$abnormal_cell_differentiation;MP:0010126$$abnormal_distal_visceral_endoderm_morphology;MP:0010736$$…	0	mmu04550$$Signaling_pathways_regulating_pluripotency_of_stem_cells;mmu04060$$Cytokine-cytokine_receptor_interaction;mmu04350$$TGF-beta_signaling_pathway	GO:0006468$$protein_phosphorylation;GO:0016310$$phosphorylation;GO:0018107$$peptidyl-threonine_phosphorylation;GO:0023014$$signal_transduction_by_protein_phosphorylation;GO:0046777$$protein_autophosphorylation	GO:0000166$$nucleotide_binding;GO:0004672$$protein_kinase_activity;GO:0004674$$protein_serine/threonine_kinase_activity;GO:0004675$$transmembrane_receptor_protein_serine/threonine_kinase_activity;GO:0004702$$receptor_signaling_protein_serine/threonine_kinase_activity;GO:0005515$$protein_binding;GO:0005524$$ATP_binding;GO:0016301$$kinase_activity;GO:0016361$$activin_receptor_activity__type_I;GO:00…	GO:0000082$$G1/S_transition_of_mitotic_cell_cycle;GO:0001701$$in_utero_embryonic_development;GO:0001942$$hair_follicle_development;GO:0006355$$regulation_of_transcription__DNA-templated;GO:0006468$$protein_phosphorylation;GO:0007165$$signal_transduction;GO:0007166$$cell_surface_receptor_signaling_pathway;GO:0007178$$transmembrane_receptor_protein_serine/threonine_kinase_signaling_pathway;GO:00074…
MGI:1339755	IPGTT t0_male_below5	1	12986	Csf3r	0	24		MP:0000222$$decreased_neutrophil_cell_number;MP:0000222$$decreased_neutrophil_cell_number;MP:0000222$$decreased_neutrophil_cell_number;MP:0000222$$decreased_neutrophil_cell_number;MP:0000222$$decreased_neutrophil_cell_number;MP:0000222$$decreased_neutrophil_cell_number;MP:0000223$$decreased_monocyte_cell_number;MP:0000321$$increased_bone_marrow_cell_number;MP:0000321$$increased_bone_marrow_cell_n…	0	mmu04060$$Cytokine-cytokine_receptor_interaction;mmu04630$$Jak-STAT_signaling_pathway;mmu04151$$PI3K-Akt_signaling_pathway;mmu04640$$Hematopoietic_cell_lineage;mmu05200$$Pathways_in_cancer;mmu04640$$Hematopoietic_cell_lineage	0	GO:0004896$$cytokine_receptor_activity	GO:0007155$$cell_adhesion;GO:0030593$$neutrophil_chemotaxis;GO:0045637$$regulation_of_myeloid_cell_differentiation
MGI:1339957	Metabolic rate_female_above95;IPGTT t0_female_above95;Oxygen consumption_female_above95	3	18439	P2rx7	0	19	MP:0001262$$decreased_body_weight	MP:0000313$$abnormal_cell_death;MP:0000313$$abnormal_cell_death;MP:0001533$$abnormal_skeleton_physiology;MP:0001648$$abnormal_apoptosis;MP:0001845$$abnormal_inflammatory_response;MP:0001970$$abnormal_pain_threshold;MP:0002113$$abnormal_skeleton_development;MP:0002423$$abnormal_mast_cell_physiology;MP:0002451$$abnormal_macrophage_physiology;MP:0002451$$abnormal_macrophage_physiology;MP:0003063$$in…	0	mmu04080$$Neuroactive_ligand-receptor_interaction;mmu04020$$Calcium_signaling_pathway	GO:0006468$$protein_phosphorylation;GO:0006509$$membrane_protein_ectodomain_proteolysis;GO:0010467$$gene_expression;GO:0016485$$protein_processing;GO:0032963$$collagen_metabolic_process;GO:0044254$$multicellular_organismal_protein_catabolic_process;GO:0046513$$ceramide_biosynthetic_process;GO:0072593$$reactive_oxygen_species_metabolic_process	GO:0001530$$lipopolysaccharide_binding;GO:0001614$$purinergic_nucleotide_receptor_activity;GO:0004872$$receptor_activity;GO:0004931$$extracellular_ATP-gated_cation_channel_activity;GO:0005216$$ion_channel_activity;GO:0005515$$protein_binding;GO:0005524$$ATP_binding;GO:0015267$$channel_activity	GO:0000187$$activation_of_MAPK_activity;GO:0000902$$cell_morphogenesis;GO:0001845$$phagolysosome_assembly;GO:0001916$$positive_regulation_of_T_cell_mediated_cytotoxicity;GO:0001934$$positive_regulation_of_protein_phosphorylation;GO:0006468$$protein_phosphorylation;GO:0006509$$membrane_protein_ectodomain_proteolysis;GO:0006649$$phospholipid_transfer_to_membrane;GO:0006810$$transport;GO:0006811$$io…
MGI:1339972	IPGTT t0_male_below5	1	12116	Bhmt	10	7		MP:0000598$$abnormal_liver_morphology;MP:0002628$$hepatic_steatosis;MP:0002981$$increased_liver_weight;MP:0003324$$increased_liver_adenoma_incidence;MP:0003331$$increased_hepatocellular_carcinoma_incidence;MP:0008019$$increased_liver_tumor_incidence;MP:0008489$$slow_postnatal_weight_gain	mmu01100$$Metabolic_pathways	0	GO:0006479$$protein_methylation;GO:0006577$$amino-acid_betaine_metabolic_process;GO:0009086$$methionine_biosynthetic_process;GO:0071267$$L-methionine_salvage	GO:0008168$$methyltransferase_activity;GO:0008270$$zinc_ion_binding;GO:0008898$$S-adenosylmethionine-homocysteine_S-methyltransferase_activity;GO:0032403$$protein_complex_binding;GO:0047150$$betaine-homocysteine_S-methyltransferase_activity	GO:0006479$$protein_methylation;GO:0006577$$amino-acid_betaine_metabolic_process;GO:0009086$$methionine_biosynthetic_process;GO:0071267$$L-methionine_salvage
MGI:1339975	IPGTT AUC 0-120_male_above95	1	18479	Pak1	0	4		MP:0001473$$reduced_long_term_potentiation;MP:0002169$$no_abnormal_phenotype_detected;MP:0002423$$abnormal_mast_cell_physiology;MP:0008765$$decreased_mast_cell_degranulation	0	0	GO:0006468$$protein_phosphorylation;GO:0008152$$metabolic_process;GO:0016310$$phosphorylation;GO:0023014$$signal_transduction_by_protein_phosphorylation;GO:0046777$$protein_autophosphorylation	GO:0000166$$nucleotide_binding;GO:0003824$$catalytic_activity;GO:0004672$$protein_kinase_activity;GO:0004674$$protein_serine/threonine_kinase_activity;GO:0005515$$protein_binding;GO:0005518$$collagen_binding;GO:0005524$$ATP_binding;GO:0016301$$kinase_activity;GO:0016740$$transferase_activity;GO:0019901$$protein_kinase_binding;GO:0048365$$Rac_GTPase_binding	GO:0001666$$response_to_hypoxia;GO:0001934$$positive_regulation_of_protein_phosphorylation;GO:0006468$$protein_phosphorylation;GO:0006887$$exocytosis;GO:0006915$$apoptotic_process;GO:0007266$$Rho_protein_signal_transduction;GO:0007346$$regulation_of_mitotic_cell_cycle;GO:0007528$$neuromuscular_junction_development;GO:0008152$$metabolic_process;GO:0010033$$response_to_organic_substance;GO:0010468$…
MGI:1340024	Metabolic rate_female_below5	1	107747	Aldh1l1	0	0			mmu00670$$One_carbon_pool_by_folate	0	GO:0006730$$one-carbon_metabolic_process;GO:0008152$$metabolic_process;GO:0009058$$biosynthetic_process;GO:0009258$$10-formyltetrahydrofolate_catabolic_process;GO:0055114$$oxidation-reduction_process	GO:0003824$$catalytic_activity;GO:0004030$$aldehyde_dehydrogenase_[NAD(P)+]_activity;GO:0005515$$protein_binding;GO:0008168$$methyltransferase_activity;GO:0016155$$formyltetrahydrofolate_dehydrogenase_activity;GO:0016491$$oxidoreductase_activity;GO:0016620$$oxidoreductase_activity__acting_on_the_aldehyde_or_oxo_group_of_donors__NAD_or_NADP_as_acceptor;GO:0016742$$hydroxymethyl-__formyl-_and_relat…	GO:0006730$$one-carbon_metabolic_process;GO:0008152$$metabolic_process;GO:0009058$$biosynthetic_process;GO:0009258$$10-formyltetrahydrofolate_catabolic_process;GO:0055114$$oxidation-reduction_process
MGI:1340045	Body mass_male_above95	1	22680	Zfp207	0	0			0	0	0	GO:0008017$$microtubule_binding;GO:0008201$$heparin_binding;GO:0044822$$poly(A)_RNA_binding;GO:0046872$$metal_ion_binding	GO:0000070$$mitotic_sister_chromatid_segregation;GO:0007049$$cell_cycle;GO:0007059$$chromosome_segregation;GO:0007067$$mitotic_nuclear_division;GO:0007094$$mitotic_spindle_assembly_checkpoint;GO:0008608$$attachment_of_spindle_microtubules_to_kinetochore;GO:0050821$$protein_stabilization;GO:0051301$$cell_division;GO:0051983$$regulation_of_chromosome_segregation;GO:0090307$$mitotic_spindle_assembly
MGI:1341204	Body mass_female_above95	1	11831	Aqp6	0	0			0	0	0	GO:0005215$$transporter_activity;GO:0005253$$anion_channel_activity;GO:0015112$$nitrate_transmembrane_transporter_activity;GO:0015250$$water_channel_activity;GO:0015254$$glycerol_channel_activity	GO:0006810$$transport;GO:0006833$$water_transport;GO:0015706$$nitrate_transport;GO:0034220$$ion_transmembrane_transport;GO:0098656$$anion_transmembrane_transport
MGI:1341272	IPGTT AUC 0-120_male_above95;Body mass_male_below5	2	12818	Col14a1	0	5		MP:0002106$$abnormal_muscle_physiology;MP:0003089$$decreased_skin_tensile_strength;MP:0003098$$decreased_tendon_stiffness;MP:0003098$$decreased_tendon_stiffness;MP:0005503$$abnormal_tendon_morphology	0	0	0	GO:0044822$$poly(A)_RNA_binding	GO:0003229$$ventricular_cardiac_muscle_tissue_development;GO:0007155$$cell_adhesion;GO:0030199$$collagen_fibril_organization;GO:0048873$$homeostasis_of_number_of_cells_within_a_tissue;GO:0061050$$regulation_of_cell_growth_involved_in_cardiac_muscle_cell_development
MGI:1341723	IPGTT t0_female_above95;Body mass_female_above95;Body mass_male_above95;IPGTT AUC 0-120_female_below5;IPGTT AUC 0-120_male_below5	5	16512	Kcnh3	0	15		MP:0000948$$nonconvulsive_seizures;MP:0002206$$abnormal_CNS_synaptic_transmission;MP:0002207$$abnormal_long_term_potentiation;MP:0002801$$abnormal_long_term_object_recognition_memory;MP:0002801$$abnormal_long_term_object_recognition_memory;MP:0002906$$increased_susceptibility_to_pharmacologically_induced_seizures;MP:0003463$$abnormal_single_cell_response;MP:0003463$$abnormal_single_cell_response;…	0	0	0	GO:0000155$$phosphorelay_sensor_kinase_activity;GO:0005216$$ion_channel_activity;GO:0005244$$voltage-gated_ion_channel_activity;GO:0005249$$voltage-gated_potassium_channel_activity;GO:0005267$$potassium_channel_activity	GO:0000160$$phosphorelay_signal_transduction_system;GO:0006810$$transport;GO:0006811$$ion_transport;GO:0006813$$potassium_ion_transport;GO:0034765$$regulation_of_ion_transmembrane_transport;GO:0042391$$regulation_of_membrane_potential;GO:0055085$$transmembrane_transport;GO:0071805$$potassium_ion_transmembrane_transport
MGI:1341724	IPGTT AUC 0-120_male_above95	1	14593	Ggps1	0	0			0	0	GO:0006720$$isoprenoid_metabolic_process;GO:0008299$$isoprenoid_biosynthetic_process	GO:0004161$$dimethylallyltranstransferase_activity;GO:0004311$$farnesyltranstransferase_activity;GO:0004337$$geranyltranstransferase_activity;GO:0004659$$prenyltransferase_activity;GO:0004661$$protein_geranylgeranyltransferase_activity;GO:0008318$$protein_prenyltransferase_activity;GO:0008412$$4-hydroxybenzoate_octaprenyltransferase_activity;GO:0008495$$protoheme_IX_farnesyltransferase_activity;G…	GO:0006720$$isoprenoid_metabolic_process;GO:0008299$$isoprenoid_biosynthetic_process
MGI:1342276	Triglycerides_male_above95	1	76293	Mfap4	0	0			0	0	0		GO:0007155$$cell_adhesion;GO:0009650$$UV_protection;GO:0010712$$regulation_of_collagen_metabolic_process;GO:0043206$$extracellular_fibril_organization;GO:0048251$$elastic_fiber_assembly;GO:0071493$$cellular_response_to_UV-B
MGI:1343044	Body mass_female_below5	1	19655	Rbmx	0	0			0	mmu03040$$Spliceosome	GO:0006351$$transcription__DNA-templated;GO:0006366$$transcription_from_RNA_polymerase_II_promoter;GO:0006397$$mRNA_processing;GO:0006509$$membrane_protein_ectodomain_proteolysis;GO:0008380$$RNA_splicing	GO:0000166$$nucleotide_binding;GO:0001047$$core_promoter_binding;GO:0003676$$nucleic_acid_binding;GO:0003682$$chromatin_binding;GO:0003723$$RNA_binding;GO:0003727$$single-stranded_RNA_binding;GO:0003729$$mRNA_binding;GO:0044822$$poly(A)_RNA_binding	GO:0000381$$regulation_of_alternative_mRNA_splicing__via_spliceosome;GO:0001649$$osteoblast_differentiation;GO:0006351$$transcription__DNA-templated;GO:0006366$$transcription_from_RNA_polymerase_II_promoter;GO:0006376$$mRNA_splice_site_selection;GO:0006397$$mRNA_processing;GO:0006509$$membrane_protein_ectodomain_proteolysis;GO:0008380$$RNA_splicing;GO:0045893$$positive_regulation_of_transcription…
MGI:1343085	RER_male_below5	1	20747	Spop	0	4		MP:0003562$$abnormal_pancreatic_beta_cell_physiology;MP:0009113$$increased_pancreatic_beta_cell_mass;MP:0009488$$abnormal_pancreatic_islet_cell_apoptosis;MP:0011089$$perinatal_lethality__complete_penetrance	0	0	GO:0042787$$protein_ubiquitination_involved_in_ubiquitin-dependent_protein_catabolic_process;GO:0043161$$proteasome-mediated_ubiquitin-dependent_protein_catabolic_process	GO:0001085$$RNA_polymerase_II_transcription_factor_binding;GO:0005515$$protein_binding;GO:0031625$$ubiquitin_protein_ligase_binding	GO:0000122$$negative_regulation_of_transcription_from_RNA_polymerase_II_promoter;GO:0042593$$glucose_homeostasis;GO:0042787$$protein_ubiquitination_involved_in_ubiquitin-dependent_protein_catabolic_process;GO:0043161$$proteasome-mediated_ubiquitin-dependent_protein_catabolic_process;GO:0043433$$negative_regulation_of_sequence-specific_DNA_binding_transcription_factor_activity;GO:1902237$$positive…
MGI:1343124	Triglycerides_male_above95;Triglycerides_female_above95	2	15442	Hpse	0	11		MP:0000221$$decreased_leukocyte_cell_number;MP:0000628$$abnormal_mammary_gland_development;MP:0003711$$pathological_neovascularization;MP:0005011$$increased_eosinophil_cell_number;MP:0005087$$decreased_acute_inflammation;MP:0005564$$increased_hemoglobin_content;MP:0005601$$increased_angiogenesis;MP:0006382$$abnormal_lung_epithelium_morphology;MP:0008117$$abnormal_Langerhans_cell_morphology;MP:000…	mmu00531$$Glycosaminoglycan_degradation;mmu01100$$Metabolic_pathways	mmu04151$$PI3K-Akt_signaling_pathway;mmu05205$$Proteoglycans_in_cancer	GO:0005975$$carbohydrate_metabolic_process;GO:0030200$$heparan_sulfate_proteoglycan_catabolic_process	GO:0016787$$hydrolase_activity;GO:0016798$$hydrolase_activity__acting_on_glycosyl_bonds;GO:0030305$$heparanase_activity;GO:0045545$$syndecan_binding;GO:0046983$$protein_dimerization_activity	GO:0005975$$carbohydrate_metabolic_process;GO:0007155$$cell_adhesion;GO:0007160$$cell-matrix_adhesion;GO:0010575$$positive_regulation_of_vascular_endothelial_growth_factor_production;GO:0030194$$positive_regulation_of_blood_coagulation;GO:0030200$$heparan_sulfate_proteoglycan_catabolic_process;GO:0033690$$positive_regulation_of_osteoblast_proliferation;GO:0042060$$wound_healing;GO:0051797$$regula…
MGI:1343142	Triglycerides_male_below5;Body mass_male_below5	2	11867	Arpc1b	0	0			0	mmu04144$$Endocytosis;mmu04810$$Regulation_of_actin_cytoskeleton;mmu05132$$Salmonella_infection;mmu05100$$Bacterial_invasion_of_epithelial_cells;mmu04666$$Fc_gamma_R-mediated_phagocytosis;mmu04666$$Fc_gamma_R-mediated_phagocytosis	0	GO:0003779$$actin_binding;GO:0005200$$structural_constituent_of_cytoskeleton;GO:0051015$$actin_filament_binding	GO:0030833$$regulation_of_actin_filament_polymerization;GO:0034314$$Arp2/3_complex-mediated_actin_nucleation
MGI:1344349	IPGTT t0_male_above95	1	108086	Rnf216	0	0			0	0	GO:0043161$$proteasome-mediated_ubiquitin-dependent_protein_catabolic_process;GO:0070936$$protein_K48-linked_ubiquitination	GO:0008766$$UDP-N-acetylmuramoylalanyl-D-glutamyl-2_6-diaminopimelate-D-alanyl-D-alanine_ligase_activity;GO:0016874$$ligase_activity;GO:0018169$$ribosomal_S6-glutamic_acid_ligase_activity;GO:0043773$$coenzyme_F420-0_gamma-glutamyl_ligase_activity;GO:0043774$$coenzyme_F420-2_alpha-glutamyl_ligase_activity;GO:0046872$$metal_ion_binding;GO:0070735$$protein-glycine_ligase_activity;GO:0070736$$protein…	GO:0006915$$apoptotic_process;GO:0032648$$regulation_of_interferon-beta_production;GO:0043161$$proteasome-mediated_ubiquitin-dependent_protein_catabolic_process;GO:0050691$$regulation_of_defense_response_to_virus_by_host;GO:0070936$$protein_K48-linked_ubiquitination
MGI:1344351	RER_male_below5	1	23859	Dlg2	0	6		MP:0001491$$unresponsive_to_tactile_stimuli;MP:0001968$$abnormal_touch/_nociception;MP:0002206$$abnormal_CNS_synaptic_transmission;MP:0002910$$abnormal_excitatory_postsynaptic_currents;MP:0002912$$abnormal_excitatory_postsynaptic_potential;MP:0003632$$abnormal_nervous_system_morphology	0	mmu04390$$Hippo_signaling_pathway	0	GO:0004385$$guanylate_kinase_activity;GO:0005515$$protein_binding;GO:0008022$$protein_C-terminus_binding;GO:0019900$$kinase_binding;GO:0019903$$protein_phosphatase_binding;GO:0030165$$PDZ_domain_binding;GO:0035255$$ionotropic_glutamate_receptor_binding;GO:0046982$$protein_heterodimerization_activity	GO:0007268$$synaptic_transmission;GO:0007399$$nervous_system_development;GO:0010923$$negative_regulation_of_phosphatase_activity;GO:0019233$$sensory_perception_of_pain;GO:0043113$$receptor_clustering;GO:0045161$$neuronal_ion_channel_clustering;GO:0097120$$receptor_localization_to_synapse
MGI:1344391	Triglycerides_male_below5;Triglycerides_female_below5	2	24056	Sh3bp5	0	0			0	0	0	GO:0004860$$protein_kinase_inhibitor_activity;GO:0017124$$SH3_domain_binding	GO:0006469$$negative_regulation_of_protein_kinase_activity;GO:0035556$$intracellular_signal_transduction;GO:0061099$$negative_regulation_of_protein_tyrosine_kinase_activity;GO:1904030$$negative_regulation_of_cyclin-dependent_protein_kinase_activity
MGI:1346006	Metabolic rate_male_below5;Oxygen consumption_male_below5;RER_male_above95	3	110854	Ppp2r4	0	0			0	mmu04931$$Insulin_resistance	0	GO:0000166$$nucleotide_binding;GO:0003755$$peptidyl-prolyl_cis-trans_isomerase_activity;GO:0005102$$receptor_binding;GO:0005524$$ATP_binding;GO:0008160$$protein_tyrosine_phosphatase_activator_activity;GO:0008601$$protein_phosphatase_type_2A_regulator_activity;GO:0016853$$isomerase_activity;GO:0016887$$ATPase_activity;GO:0019211$$phosphatase_activator_activity;GO:0042803$$protein_homodimerization_…	GO:0030472$$mitotic_spindle_organization_in_nucleus;GO:0032515$$negative_regulation_of_phosphoprotein_phosphatase_activity;GO:0032516$$positive_regulation_of_phosphoprotein_phosphatase_activity;GO:0034047$$regulation_of_protein_phosphatase_type_2A_activity;GO:0035307$$positive_regulation_of_protein_dephosphorylation;GO:0035308$$negative_regulation_of_protein_dephosphorylation;GO:0043065$$positive…
MGI:1346013	IPGTT AUC 0-120_male_below5;IPGTT t0_female_below5	2	23828	Bves	1	4		MP:0004115$$abnormal_sinoatrial_node_morphology;MP:0006142$$abnormal_sinoatrial_node_conduction;MP:0010637$$sinus_bradycardia;MP:0013239$$impaired_skeletal_muscle_regeneration	0	0	0	GO:0005198$$structural_molecule_activity;GO:0005515$$protein_binding;GO:0030552$$cAMP_binding	GO:0001921$$positive_regulation_of_receptor_recycling;GO:0002027$$regulation_of_heart_rate;GO:0002244$$hematopoietic_progenitor_cell_differentiation;GO:0007155$$cell_adhesion;GO:0007275$$multicellular_organismal_development;GO:0008360$$regulation_of_cell_shape;GO:0016192$$vesicle-mediated_transport;GO:0034446$$substrate_adhesion-dependent_cell_spreading;GO:0040017$$positive_regulation_of_locomoti…
MGI:1346327	RER_male_above95	1	23880	Fyb	0	6		MP:0000715$$decreased_thymocyte_number;MP:0002444$$abnormal_T_cell_physiology;MP:0003179$$thrombocytopenia;MP:0003628$$abnormal_leukocyte_adhesion;MP:0005095$$decreased_T_cell_proliferation;MP:0008688$$decreased_interleukin-2_secretion	0	mmu04015$$Rap1_signaling_pathway	0	GO:0005515$$protein_binding;GO:0032403$$protein_complex_binding	GO:0006955$$immune_response;GO:0045576$$mast_cell_activation;GO:0072659$$protein_localization_to_plasma_membrane
MGI:1346872	IPGTT t0_male_below5;Triglycerides_female_above95	2	26401	Map3k1	2	38		MP:0000043$$organ_of_Corti_degeneration;MP:0000043$$organ_of_Corti_degeneration;MP:0001297$$microphthalmia;MP:0001302$$eyelids_open_at_birth;MP:0001302$$eyelids_open_at_birth;MP:0001302$$eyelids_open_at_birth;MP:0001314$$corneal_opacity;MP:0001340$$abnormal_eyelid_morphology;MP:0001485$$abnormal_pinna_reflex;MP:0001853$$heart_inflammation;MP:0002092$$abnormal_eye_morphology;MP:0002655$$abnormal_k…	0	mmu04010$$MAPK_signaling_pathway;mmu04120$$Ubiquitin_mediated_proteolysis;mmu05166$$HTLV-I_infection;mmu05161$$Hepatitis_B;mmu04622$$RIG-I-like_receptor_signaling_pathway;mmu04722$$Neurotrophin_signaling_pathway;mmu04622$$RIG-I-like_receptor_signaling_pathway;mmu04912$$GnRH_signaling_pathway	GO:0006468$$protein_phosphorylation;GO:0016310$$phosphorylation	GO:0000166$$nucleotide_binding;GO:0004672$$protein_kinase_activity;GO:0004674$$protein_serine/threonine_kinase_activity;GO:0004706$$JUN_kinase_kinase_kinase_activity;GO:0004709$$MAP_kinase_kinase_kinase_activity;GO:0004842$$ubiquitin-protein_transferase_activity;GO:0005515$$protein_binding;GO:0005524$$ATP_binding;GO:0008092$$cytoskeletal_protein_binding;GO:0008270$$zinc_ion_binding;GO:0008432$$JU…	GO:0002011$$morphogenesis_of_an_epithelial_sheet;GO:0003382$$epithelial_cell_morphogenesis;GO:0006468$$protein_phosphorylation;GO:0007179$$transforming_growth_factor_beta_receptor_signaling_pathway;GO:0007254$$JNK_cascade;GO:0007257$$activation_of_JUN_kinase_activity;GO:0007346$$regulation_of_mitotic_cell_cycle;GO:0008637$$apoptotic_mitochondrial_changes;GO:0016310$$phosphorylation;GO:0030334$$re…
MGI:1346879	Metabolic rate_male_above95;Oxygen consumption_male_above95	2	269881	Map3k10	0	1		MP:0002169$$no_abnormal_phenotype_detected	0	0	GO:0006468$$protein_phosphorylation;GO:0016310$$phosphorylation;GO:0018105$$peptidyl-serine_phosphorylation;GO:0018107$$peptidyl-threonine_phosphorylation	GO:0000166$$nucleotide_binding;GO:0003714$$transcription_corepressor_activity;GO:0004672$$protein_kinase_activity;GO:0004674$$protein_serine/threonine_kinase_activity;GO:0004709$$MAP_kinase_kinase_kinase_activity;GO:0005515$$protein_binding;GO:0005524$$ATP_binding;GO:0016301$$kinase_activity;GO:0016740$$transferase_activity;GO:0043425$$bHLH_transcription_factor_binding	GO:0006468$$protein_phosphorylation;GO:0007224$$smoothened_signaling_pathway;GO:0008219$$cell_death;GO:0016310$$phosphorylation;GO:0018105$$peptidyl-serine_phosphorylation;GO:0018107$$peptidyl-threonine_phosphorylation;GO:0043065$$positive_regulation_of_apoptotic_process;GO:0043433$$negative_regulation_of_sequence-specific_DNA_binding_transcription_factor_activity;GO:0043507$$positive_regulation_…
MGI:1347004	IPGTT AUC 0-120_female_above95	1	26390	Mapkbp1	0	0			0	0	0	GO:0005515$$protein_binding	GO:0007256$$activation_of_JNKK_activity
MGI:1347061	Triglycerides_female_below5;IPGTT t0_female_above95	2	26357	Abcg2	11	13		MP:0000341$$abnormal_bile_color;MP:0000607$$abnormal_hepatocyte_morphology;MP:0001860$$liver_inflammation;MP:0002169$$no_abnormal_phenotype_detected;MP:0002396$$abnormal_hematopoietic_system_morphology/development;MP:0002398$$abnormal_bone_marrow_cell_morphology/development;MP:0003674$$oxidative_stress;MP:0006035$$abnormal_mitochondrion_morphology;MP:0006036$$abnormal_mitochondrial_physiology;MP:…	0	mmu02010$$ABC_transporters;mmu04976$$Bile_secretion	GO:0046415$$urate_metabolic_process	GO:0000166$$nucleotide_binding;GO:0005524$$ATP_binding;GO:0015238$$drug_transmembrane_transporter_activity;GO:0016887$$ATPase_activity;GO:0042626$$ATPase_activity__coupled_to_transmembrane_movement_of_substances;GO:0042803$$protein_homodimerization_activity;GO:0046983$$protein_dimerization_activity	GO:0006810$$transport;GO:0006855$$drug_transmembrane_transport;GO:0015893$$drug_transport;GO:0046415$$urate_metabolic_process;GO:0046618$$drug_export;GO:0055085$$transmembrane_transport;GO:0060136$$embryonic_process_involved_in_female_pregnancy
MGI:1347071	IPGTT t0_female_above95	1	26466	Zfp260	0	0			0	0	GO:0006351$$transcription__DNA-templated	GO:0003676$$nucleic_acid_binding;GO:0003677$$DNA_binding;GO:0003700$$transcription_factor_activity__sequence-specific_DNA_binding;GO:0046872$$metal_ion_binding	GO:0006351$$transcription__DNA-templated;GO:0006355$$regulation_of_transcription__DNA-templated;GO:0007275$$multicellular_organismal_development
MGI:1347355	Oxygen consumption_male_above95;Metabolic rate_male_above95;Triglycerides_male_below5	3	26570	Slc7a11	4	5		MP:0000313$$abnormal_cell_death;MP:0002376$$abnormal_dendritic_cell_physiology;MP:0002451$$abnormal_macrophage_physiology;MP:0011704$$decreased_fibroblast_proliferation;MP:0011704$$decreased_fibroblast_proliferation	0	0	0	GO:0015171$$amino_acid_transmembrane_transporter_activity;GO:0015327$$cystine:glutamate_antiporter_activity	GO:0003333$$amino_acid_transmembrane_transport;GO:0006810$$transport;GO:0006865$$amino_acid_transport;GO:0009636$$response_to_toxic_substance;GO:0070527$$platelet_aggregation;GO:0089711$$L-glutamate_transmembrane_transport
MGI:1347522	IPGTT t0_female_above95	1	26565	Pla2g10	5	12		MP:0000222$$decreased_neutrophil_cell_number;MP:0001744$$hypersecretion_of_corticosterone;MP:0001876$$decreased_inflammatory_response;MP:0002463$$abnormal_neutrophil_physiology;MP:0002492$$decreased_IgE_level;MP:0002972$$abnormal_cardiac_muscle_contractility;MP:0003698$$abnormal_male_reproductive_system_physiology;MP:0005012$$decreased_eosinophil_cell_number;MP:0005018$$decreased_T_cell_number;MP…	mmu00564$$Glycerophospholipid_metabolism;mmu00565$$Ether_lipid_metabolism;mmu00590$$Arachidonic_acid_metabolism;mmu00591$$Linoleic_acid_metabolism;mmu00592$$alpha-Linolenic_acid_metabolism;mmu01100$$Metabolic_pathways	mmu04014$$Ras_signaling_pathway;mmu04972$$Pancreatic_secretion;mmu04975$$Fat_digestion_and_absorption;mmu04270$$Vascular_smooth_muscle_contraction	GO:0006629$$lipid_metabolic_process;GO:0006644$$phospholipid_metabolic_process;GO:0016042$$lipid_catabolic_process	GO:0004620$$phospholipase_activity;GO:0004623$$phospholipase_A2_activity;GO:0005509$$calcium_ion_binding;GO:0016787$$hydrolase_activity;GO:0046872$$metal_ion_binding	GO:0006629$$lipid_metabolic_process;GO:0006644$$phospholipid_metabolic_process;GO:0007411$$axon_guidance;GO:0010884$$positive_regulation_of_lipid_storage;GO:0016042$$lipid_catabolic_process;GO:0032270$$positive_regulation_of_cellular_protein_metabolic_process;GO:0032308$$positive_regulation_of_prostaglandin_secretion;GO:0042632$$cholesterol_homeostasis;GO:0043030$$regulation_of_macrophage_activat…
MGI:1349165	Body mass_female_above95;Body mass_male_above95;Triglycerides_male_above95	3	15529	Sdc2	0	0			0	mmu04514$$Cell_adhesion_molecules_(CAMs);mmu05144$$Malaria;mmu05205$$Proteoglycans_in_cancer	0	GO:0005515$$protein_binding;GO:0030165$$PDZ_domain_binding	GO:0007399$$nervous_system_development;GO:0016477$$cell_migration;GO:0030154$$cell_differentiation;GO:0048813$$dendrite_morphogenesis;GO:0048814$$regulation_of_dendrite_morphogenesis
MGI:1349417	IPGTT t0_male_below5;IPGTT t0_female_below5	2	26919	Zfp346	0	0			0	0	0	GO:0002039$$p53_binding;GO:0003676$$nucleic_acid_binding;GO:0003723$$RNA_binding;GO:0003725$$double-stranded_RNA_binding;GO:0005515$$protein_binding;GO:0008270$$zinc_ion_binding;GO:0019899$$enzyme_binding;GO:0044822$$poly(A)_RNA_binding;GO:0046872$$metal_ion_binding	GO:0043065$$positive_regulation_of_apoptotic_process;GO:0072332$$intrinsic_apoptotic_signaling_pathway_by_p53_class_mediator
MGI:1349457	IPGTT t0_female_above95	1	26943	Serinc3	0	0			0	0	GO:0006658$$phosphatidylserine_metabolic_process;GO:0006665$$sphingolipid_metabolic_process	GO:0015194$$L-serine_transmembrane_transporter_activity	GO:0002376$$immune_system_process;GO:0006658$$phosphatidylserine_metabolic_process;GO:0006665$$sphingolipid_metabolic_process;GO:0009597$$detection_of_virus;GO:0015825$$L-serine_transport;GO:0045087$$innate_immune_response;GO:0051607$$defense_response_to_virus;GO:1902237$$positive_regulation_of_endoplasmic_reticulum_stress-induced_intrinsic_apoptotic_signaling_pathway
MGI:1349660	Triglycerides_female_below5	1	26970	Pla2g2e	0	0			mmu00564$$Glycerophospholipid_metabolism;mmu00565$$Ether_lipid_metabolism;mmu00590$$Arachidonic_acid_metabolism;mmu00591$$Linoleic_acid_metabolism;mmu00592$$alpha-Linolenic_acid_metabolism;mmu01100$$Metabolic_pathways	mmu04014$$Ras_signaling_pathway;mmu04972$$Pancreatic_secretion;mmu04975$$Fat_digestion_and_absorption;mmu04270$$Vascular_smooth_muscle_contraction	GO:0006629$$lipid_metabolic_process;GO:0006644$$phospholipid_metabolic_process;GO:0016042$$lipid_catabolic_process	GO:0004623$$phospholipase_A2_activity;GO:0005509$$calcium_ion_binding;GO:0016787$$hydrolase_activity;GO:0046872$$metal_ion_binding	GO:0006629$$lipid_metabolic_process;GO:0006644$$phospholipid_metabolic_process;GO:0016042$$lipid_catabolic_process
MGI:1350930	IPGTT AUC 0-120_female_above95;Body mass_male_below5;IPGTT t0_female_below5;IPGTT t0_male_below5	4	27058	Srp9	0	0			0	mmu03060$$Protein_export	0	GO:0003723$$RNA_binding;GO:0008312$$7S_RNA_binding	GO:0006614$$SRP-dependent_cotranslational_protein_targeting_to_membrane;GO:0045900$$negative_regulation_of_translational_elongation
MGI:1350985	IPGTT t0_female_below5	1	27081	Zfp275	0	0			0	0	0	GO:0003700$$transcription_factor_activity__sequence-specific_DNA_binding	GO:0006355$$regulation_of_transcription__DNA-templated
MGI:1351335	Triglycerides_male_below5	1	27222	Atp1a4	0	11		MP:0000242$$impaired_fertilization;MP:0001925$$male_infertility;MP:0001925$$male_infertility;MP:0002675$$asthenozoospermia;MP:0002675$$asthenozoospermia;MP:0003666$$impaired_sperm_capacitation;MP:0004543$$abnormal_sperm_physiology;MP:0005578$$teratozoospermia;MP:0009237$$kinked_sperm_flagellum;MP:0009237$$kinked_sperm_flagellum;MP:0009282$$reduced_hyperactivated_sperm_motility	0	mmu04024$$cAMP_signaling_pathway;mmu04022$$cGMP-PKG_signaling_pathway;mmu04960$$Aldosterone-regulated_sodium_reabsorption;mmu04961$$Endocrine_and_other_factor-regulated_calcium_reabsorption;mmu04964$$Proximal_tubule_bicarbonate_reclamation;mmu04911$$Insulin_secretion;mmu04918$$Thyroid_hormone_synthesis;mmu04919$$Thyroid_hormone_signaling_pathway;mmu04970$$Salivary_secretion;mmu04971$$Gastric_acid…	0	GO:0000166$$nucleotide_binding;GO:0005391$$sodium:potassium-exchanging_ATPase_activity;GO:0005524$$ATP_binding;GO:0016787$$hydrolase_activity;GO:0046872$$metal_ion_binding	GO:0006810$$transport;GO:0006811$$ion_transport;GO:0006813$$potassium_ion_transport;GO:0006814$$sodium_ion_transport;GO:0006883$$cellular_sodium_ion_homeostasis;GO:0007283$$spermatogenesis;GO:0009566$$fertilization;GO:0010107$$potassium_ion_import;GO:0010248$$establishment_or_maintenance_of_transmembrane_electrochemical_gradient;GO:0015991$$ATP_hydrolysis_coupled_proton_transport;GO:0030007$$cell…
MGI:1351340	IPGTT AUC 0-120_male_above95	1	108069	Grm3	0	3		MP:0001362$$abnormal_anxiety-related_response;MP:0004811$$abnormal_neuron_physiology;MP:0008916$$abnormal_astrocyte_physiology	0	0	0	GO:0001641$$group_II_metabotropic_glutamate_receptor_activity;GO:0004871$$signal_transducer_activity;GO:0004930$$G-protein_coupled_receptor_activity;GO:0005246$$calcium_channel_regulator_activity	GO:0007165$$signal_transduction;GO:0007186$$G-protein_coupled_receptor_signaling_pathway;GO:0007196$$adenylate_cyclase-inhibiting_G-protein_coupled_glutamate_receptor_signaling_pathway;GO:0019233$$sensory_perception_of_pain;GO:0035249$$synaptic_transmission__glutamatergic;GO:0050804$$modulation_of_synaptic_transmission;GO:0051930$$regulation_of_sensory_perception_of_pain
MGI:1351481	IPGTT t0_male_below5	1	27273	Pdk4	11	7		MP:0000130$$abnormal_trabecular_bone_morphology;MP:0004982$$abnormal_osteoclast_morphology;MP:0004983$$abnormal_osteoclast_cell_number;MP:0008396$$abnormal_osteoclast_differentiation;MP:0009345$$abnormal_trabecular_bone_thickness;MP:0010874$$abnormal_bone_volume;MP:0010877$$abnormal_trabecular_bone_volume	0	0	GO:0005975$$carbohydrate_metabolic_process;GO:0006468$$protein_phosphorylation;GO:0016310$$phosphorylation;GO:0072593$$reactive_oxygen_species_metabolic_process	GO:0000166$$nucleotide_binding;GO:0004672$$protein_kinase_activity;GO:0004712$$protein_serine/threonine/tyrosine_kinase_activity;GO:0004740$$pyruvate_dehydrogenase_(acetyl-transferring)_kinase_activity;GO:0005524$$ATP_binding;GO:0016301$$kinase_activity;GO:0016740$$transferase_activity	GO:0002230$$positive_regulation_of_defense_response_to_virus_by_host;GO:0005975$$carbohydrate_metabolic_process;GO:0006006$$glucose_metabolic_process;GO:0006468$$protein_phosphorylation;GO:0006885$$regulation_of_pH;GO:0008286$$insulin_receptor_signaling_pathway;GO:0009267$$cellular_response_to_starvation;GO:0010510$$regulation_of_acetyl-CoA_biosynthetic_process_from_pyruvate;GO:0010565$$regulatio…
MGI:1351614	Metabolic rate_male_below5;Oxygen consumption_male_below5	2	27357	Gyg	0	0			0	0	GO:0005978$$glycogen_biosynthetic_process	GO:0005536$$glucose_binding;GO:0008466$$glycogenin_glucosyltransferase_activity;GO:0016740$$transferase_activity;GO:0016757$$transferase_activity__transferring_glycosyl_groups;GO:0046872$$metal_ion_binding	GO:0005978$$glycogen_biosynthetic_process
MGI:1351619	RER_female_below5;Triglycerides_male_below5;IPGTT t0_male_above95	3	27413	Abcb11	5	7	MP:0001262$$decreased_body_weight	MP:0000599$$enlarged_liver;MP:0000607$$abnormal_hepatocyte_morphology;MP:0001732$$postnatal_growth_retardation;MP:0004772$$abnormal_bile_secretion;MP:0005415$$intrahepatic_cholestasis;MP:0008991$$abnormal_bile_canaliculus_morphology	0	mmu02010$$ABC_transporters;mmu04976$$Bile_secretion	0	GO:0000166$$nucleotide_binding;GO:0005524$$ATP_binding;GO:0015126$$canalicular_bile_acid_transmembrane_transporter_activity;GO:0015238$$drug_transmembrane_transporter_activity;GO:0016887$$ATPase_activity;GO:0042626$$ATPase_activity__coupled_to_transmembrane_movement_of_substances	GO:0006810$$transport;GO:0006855$$drug_transmembrane_transport;GO:0015721$$bile_acid_and_bile_salt_transport;GO:0015722$$canalicular_bile_acid_transport;GO:0042493$$response_to_drug;GO:0046618$$drug_export;GO:0055085$$transmembrane_transport
MGI:1351661	IPGTT t0_male_below5	1	622402	Akr1c12	0	0			0	0	GO:0006805$$xenobiotic_metabolic_process	GO:0004033$$aldo-keto_reductase_(NADP)_activity	GO:0006805$$xenobiotic_metabolic_process
MGI:1351869	Body mass_female_above95	1	216134	Pdxk	0	0			mmu00750$$Vitamin_B6_metabolism;mmu01100$$Metabolic_pathways	0	GO:0009443$$pyridoxal_5'-phosphate_salvage;GO:0016310$$phosphorylation;GO:0042816$$vitamin_B6_metabolic_process;GO:0042823$$pyridoxal_phosphate_biosynthetic_process	GO:0000166$$nucleotide_binding;GO:0000287$$magnesium_ion_binding;GO:0005524$$ATP_binding;GO:0008144$$drug_binding;GO:0008270$$zinc_ion_binding;GO:0008478$$pyridoxal_kinase_activity;GO:0016301$$kinase_activity;GO:0016740$$transferase_activity;GO:0030170$$pyridoxal_phosphate_binding;GO:0030955$$potassium_ion_binding;GO:0031402$$sodium_ion_binding;GO:0031403$$lithium_ion_binding;GO:0042803$$protein_…	GO:0008283$$cell_proliferation;GO:0009443$$pyridoxal_5'-phosphate_salvage;GO:0016310$$phosphorylation;GO:0042816$$vitamin_B6_metabolic_process;GO:0042823$$pyridoxal_phosphate_biosynthetic_process;GO:0043066$$negative_regulation_of_apoptotic_process
MGI:1352449	IPGTT t0_male_below5	1	17329	Cxcl9	0	4		MP:0001805$$decreased_IgG_level;MP:0001876$$decreased_inflammatory_response;MP:0002460$$decreased_immunoglobulin_level;MP:0003009$$abnormal_cytokine_secretion	0	mmu04060$$Cytokine-cytokine_receptor_interaction;mmu04620$$Toll-like_receptor_signaling_pathway;mmu04062$$Chemokine_signaling_pathway;mmu04620$$Toll-like_receptor_signaling_pathway;mmu04062$$Chemokine_signaling_pathway	0	GO:0005125$$cytokine_activity;GO:0008009$$chemokine_activity;GO:0045236$$CXCR_chemokine_receptor_binding	GO:0002690$$positive_regulation_of_leukocyte_chemotaxis;GO:0006935$$chemotaxis;GO:0006954$$inflammatory_response;GO:0006955$$immune_response;GO:0007186$$G-protein_coupled_receptor_signaling_pathway;GO:0032496$$response_to_lipopolysaccharide;GO:0042127$$regulation_of_cell_proliferation;GO:0045663$$positive_regulation_of_myoblast_differentiation;GO:0051607$$defense_response_to_virus;GO:0070098$$che…
MGI:1352750	RER_male_below5;IPGTT AUC 0-120_female_below5;IPGTT AUC 0-120_male_below5;Oxygen consumption_male_above95;Metabolic rate_male_above95	5	29867	Cabp1	0	0			0	0	0	GO:0005509$$calcium_ion_binding;GO:0005515$$protein_binding;GO:0046872$$metal_ion_binding
MGI:1352751	IPGTT t0_male_below5	1	29862	Ninj2	0	0			0	0	0		GO:0007155$$cell_adhesion;GO:0042246$$tissue_regeneration
MGI:1353435	Triglycerides_female_below5;Triglycerides_male_below5;IPGTT AUC 0-120_female_below5	3	30050	Fbxw2	0	0			0	0	0	GO:0005515$$protein_binding
MGI:1353467	Triglycerides_female_below5	1	30785	Cttnbp2	0	0			0	0	0	GO:0005519$$cytoskeletal_regulatory_protein_binding;GO:0017124$$SH3_domain_binding	GO:0030036$$actin_cytoskeleton_organization
MGI:1353495	IPGTT AUC 0-120_male_below5;Body mass_female_below5;IPGTT AUC 0-120_female_below5;Metabolic rate_male_above95;Oxygen consumption_male_above95;Triglycerides_female_below5	6	11739	Slc25a4	4	4		MP:0000751$$myopathy;MP:0001625$$cardiac_hypertrophy;MP:0002169$$no_abnormal_phenotype_detected;MP:0010957$$abnormal_aerobic_respiration	0	mmu04020$$Calcium_signaling_pathway;mmu04022$$cGMP-PKG_signaling_pathway;mmu05012$$Parkinson's_disease;mmu05016$$Huntington's_disease;mmu05166$$HTLV-I_infection	GO:0006412$$translation	GO:0003735$$structural_constituent_of_ribosome;GO:0005215$$transporter_activity;GO:0005515$$protein_binding;GO:0019899$$enzyme_binding	GO:0006412$$translation;GO:0006810$$transport;GO:0008637$$apoptotic_mitochondrial_changes;GO:0010667$$negative_regulation_of_cardiac_muscle_cell_apoptotic_process;GO:0055085$$transmembrane_transport;GO:0060546$$negative_regulation_of_necroptotic_process;GO:0061051$$positive_regulation_of_cell_growth_involved_in_cardiac_muscle_cell_development;GO:1902109$$negative_regulation_of_mitochondrial_membr…
MGI:1353498	IPGTT t0_female_above95	1	18674	Slc25a3	0	0			0	0	GO:0006412$$translation	GO:0003735$$structural_constituent_of_ribosome;GO:0015293$$symporter_activity;GO:0032403$$protein_complex_binding	GO:0006412$$translation;GO:0006810$$transport
MGI:1353633	IPGTT t0_female_above95	1	233908	Fus	1	21	MP:0001262$$decreased_body_weight	MP:0000706$$small_thymus;MP:0001147$$small_testis;MP:0001265$$decreased_body_size;MP:0001436$$abnormal_suckling_behavior;MP:0001732$$postnatal_growth_retardation;MP:0001923$$reduced_female_fertility;MP:0001925$$male_infertility;MP:0001935$$decreased_litter_size;MP:0002083$$premature_death;MP:0002223$$lymphoid_hypoplasia;MP:0002490$$abnormal_immunoglobulin_level;MP:0003702$$abnormal_chromosome_mor…	0	mmu05202$$Transcriptional_misregulation_in_cancer	0	GO:0000166$$nucleotide_binding;GO:0003676$$nucleic_acid_binding;GO:0003677$$DNA_binding;GO:0003723$$RNA_binding;GO:0008270$$zinc_ion_binding;GO:0030331$$estrogen_receptor_binding;GO:0031489$$myosin_V_binding;GO:0035255$$ionotropic_glutamate_receptor_binding;GO:0046872$$metal_ion_binding;GO:0046965$$retinoid_X_receptor_binding;GO:0046966$$thyroid_hormone_receptor_binding	GO:0071277$$cellular_response_to_calcium_ion
MGI:1354706	IPGTT AUC 0-120_male_above95	1	50759	Fbxo16	0	0			0	0	0			None	None	None
MGI:1354708	Body mass_male_above95;IPGTT AUC 0-120_male_above95	2	76454	Fbxo31	0	0			0	0	0	GO:0030332$$cyclin_binding	GO:0006974$$cellular_response_to_DNA_damage_stimulus;GO:0007049$$cell_cycle;GO:0008054$$negative_regulation_of_cyclin-dependent_protein_serine/threonine_kinase_by_cyclin_degradation;GO:0031146$$SCF-dependent_proteasomal_ubiquitin-dependent_protein_catabolic_process;GO:0031571$$mitotic_G1_DNA_damage_checkpoint;GO:0050775$$positive_regulation_of_dendrite_morphogenesis;GO:2001224$$positive_regulatio…
MGI:1354744	IPGTT t0_male_below5	1	230903	Fbxo44	0	0			0	0	0			None	None	None
MGI:1355311	Body mass_male_above95;Body mass_female_above95	2	50878	Stag3	0	0			0	mmu04114$$Oocyte_meiosis	0	GO:0005515$$protein_binding	GO:0007049$$cell_cycle;GO:0007059$$chromosome_segregation;GO:0007065$$male_meiosis_sister_chromatid_cohesion;GO:0007066$$female_meiosis_sister_chromatid_cohesion;GO:0007129$$synapsis;GO:0034502$$protein_localization_to_chromosome;GO:0051321$$meiotic_cell_cycle
MGI:1855699	IPGTT AUC 0-120_female_above95;IPGTT t0_female_below5	2	53611	Vti1a	0	1		MP:0002169$$no_abnormal_phenotype_detected	0	mmu04130$$SNARE_interactions_in_vesicular_transport	0	GO:0000149$$SNARE_binding;GO:0005484$$SNAP_receptor_activity	GO:0006810$$transport;GO:0006886$$intracellular_protein_transport;GO:0006888$$ER_to_Golgi_vesicle-mediated_transport;GO:0006914$$autophagy;GO:0015031$$protein_transport;GO:0016192$$vesicle-mediated_transport;GO:0042147$$retrograde_transport__endosome_to_Golgi;GO:0048280$$vesicle_fusion_with_Golgi_apparatus;GO:0050882$$voluntary_musculoskeletal_movement;GO:0090161$$Golgi_ribbon_formation
MGI:1858178	Oxygen consumption_male_below5;IPGTT AUC 0-120_male_above95;Metabolic rate_male_below5	3	53376	Usp2	0	9		MP:0000242$$impaired_fertilization;MP:0001399$$hyperactivity;MP:0001922$$reduced_male_fertility;MP:0001935$$decreased_litter_size;MP:0002216$$abnormal_seminiferous_tubule_morphology;MP:0002558$$abnormal_circadian_period;MP:0002565$$delayed_circadian_phase;MP:0002674$$abnormal_sperm_motility;MP:0006362$$abnormal_male_germ_cell_morphology	0	0	GO:0006508$$proteolysis;GO:0016579$$protein_deubiquitination	GO:0004843$$thiol-dependent_ubiquitin-specific_protease_activity;GO:0008233$$peptidase_activity;GO:0008234$$cysteine-type_peptidase_activity;GO:0016787$$hydrolase_activity;GO:0030332$$cyclin_binding;GO:0031625$$ubiquitin_protein_ligase_binding;GO:0036459$$thiol-dependent_ubiquitinyl_hydrolase_activity;GO:0042802$$identical_protein_binding;GO:0046872$$metal_ion_binding	GO:0000122$$negative_regulation_of_transcription_from_RNA_polymerase_II_promoter;GO:0006508$$proteolysis;GO:0006511$$ubiquitin-dependent_protein_catabolic_process;GO:0007049$$cell_cycle;GO:0007517$$muscle_organ_development;GO:0016579$$protein_deubiquitination;GO:0032922$$circadian_regulation_of_gene_expression;GO:0043153$$entrainment_of_circadian_clock_by_photoperiod;GO:0045475$$locomotor_rhythm;…
MGI:1858200	IPGTT AUC 0-120_female_below5	1	53856	Prg3	0	0			0	0	GO:0001694$$histamine_biosynthetic_process;GO:0019370$$leukotriene_biosynthetic_process	GO:0030246$$carbohydrate_binding	GO:0001694$$histamine_biosynthetic_process;GO:0006955$$immune_response;GO:0017148$$negative_regulation_of_translation;GO:0019370$$leukotriene_biosynthetic_process;GO:0042035$$regulation_of_cytokine_biosynthetic_process;GO:0042119$$neutrophil_activation;GO:0042554$$superoxide_anion_generation;GO:0045416$$positive_regulation_of_interleukin-8_biosynthetic_process;GO:0045575$$basophil_activation
MGI:1858213	Triglycerides_male_below5	1	53895	Clpp	0	52		MP:0000352$$decreased_cell_proliferation;MP:0000352$$decreased_cell_proliferation;MP:0001127$$small_ovary;MP:0001127$$small_ovary;MP:0001147$$small_testis;MP:0001147$$small_testis;MP:0001155$$arrest_of_spermatogenesis;MP:0001155$$arrest_of_spermatogenesis;MP:0001194$$dermatitis;MP:0001194$$dermatitis;MP:0001258$$decreased_body_length;MP:0001258$$decreased_body_length;MP:0001402$$hypoactivity;MP:0…	0	0	GO:0006508$$proteolysis;GO:0006515$$misfolded_or_incompletely_synthesized_protein_catabolic_process;GO:0051603$$proteolysis_involved_in_cellular_protein_catabolic_process	GO:0004252$$serine-type_endopeptidase_activity;GO:0005515$$protein_binding;GO:0008233$$peptidase_activity;GO:0008236$$serine-type_peptidase_activity;GO:0016787$$hydrolase_activity;GO:0042802$$identical_protein_binding	GO:0006508$$proteolysis;GO:0006515$$misfolded_or_incompletely_synthesized_protein_catabolic_process;GO:0051260$$protein_homooligomerization;GO:0051603$$proteolysis_involved_in_cellular_protein_catabolic_process
MGI:1858231	IPGTT AUC 0-120_female_above95;IPGTT t0_male_below5	2	53871	Pkd2l2	0	0			0	0	0	GO:0005262$$calcium_channel_activity;GO:0005509$$calcium_ion_binding	GO:0006810$$transport;GO:0006811$$ion_transport;GO:0050982$$detection_of_mechanical_stimulus
MGI:1858233	IPGTT AUC 0-120_female_below5	1	53885	Nphp1	0	9		MP:0001326$$retinal_degeneration;MP:0001925$$male_infertility;MP:0002687$$oligozoospermia;MP:0004182$$abnormal_spermiation;MP:0004852$$decreased_testis_weight;MP:0004901$$decreased_male_germ_cell_number;MP:0005578$$teratozoospermia;MP:0008515$$thin_retinal_outer_nuclear_layer;MP:0008892$$abnormal_sperm_flagellum_morphology	0	0	0	GO:0005515$$protein_binding	GO:0007283$$spermatogenesis;GO:0030030$$cell_projection_organization;GO:0030154$$cell_differentiation;GO:0034613$$cellular_protein_localization;GO:0035845$$photoreceptor_cell_outer_segment_organization;GO:0048515$$spermatid_differentiation;GO:0060041$$retina_development_in_camera-type_eye
MGI:1858275	IPGTT AUC 0-120_male_below5;Body mass_male_below5	2	53878	Svs2	0	6		MP:0001922$$reduced_male_fertility;MP:0001922$$reduced_male_fertility;MP:0003698$$abnormal_male_reproductive_system_physiology;MP:0003698$$abnormal_male_reproductive_system_physiology;MP:0004543$$abnormal_sperm_physiology;MP:0004543$$abnormal_sperm_physiology	0	0	0		GO:0009566$$fertilization;GO:0048240$$sperm_capacitation
MGI:1858420	IPGTT AUC 0-120_female_above95;IPGTT t0_male_below5;IPGTT t0_female_below5;Body mass_male_below5	4	51812	Mcrs1	0	0			0	mmu05168$$Herpes_simplex_infection	GO:0006281$$DNA_repair;GO:0006310$$DNA_recombination;GO:0006351$$transcription__DNA-templated;GO:0043981$$histone_H4-K5_acetylation;GO:0043982$$histone_H4-K8_acetylation;GO:0043984$$histone_H4-K16_acetylation	GO:0010521$$telomerase_inhibitor_activity;GO:0043995$$histone_acetyltransferase_activity_(H4-K5_specific);GO:0043996$$histone_acetyltransferase_activity_(H4-K8_specific);GO:0046972$$histone_acetyltransferase_activity_(H4-K16_specific)	GO:0006281$$DNA_repair;GO:0006310$$DNA_recombination;GO:0006351$$transcription__DNA-templated;GO:0006355$$regulation_of_transcription__DNA-templated;GO:0006974$$cellular_response_to_DNA_damage_stimulus;GO:0016568$$chromatin_modification;GO:0043981$$histone_H4-K5_acetylation;GO:0043982$$histone_H4-K8_acetylation;GO:0043984$$histone_H4-K16_acetylation;GO:0051974$$negative_regulation_of_telomerase_a…
MGI:1858430	IPGTT AUC 0-120_male_below5;Body mass_male_below5	2	224024	Scarf2	0	0			0	0	0	GO:0005044$$scavenger_receptor_activity	GO:0007155$$cell_adhesion;GO:0007157$$heterophilic_cell-cell_adhesion_via_plasma_membrane_cell_adhesion_molecules
MGI:1858494	Triglycerides_male_above95;Triglycerides_female_above95	2	51800	Bok	0	2		MP:0004952$$increased_spleen_weight;MP:0004955$$increased_thymus_weight	0	0	GO:0006919$$activation_of_cysteine-type_endopeptidase_activity_involved_in_apoptotic_process	GO:0042803$$protein_homodimerization_activity;GO:0046982$$protein_heterodimerization_activity;GO:0046983$$protein_dimerization_activity;GO:0051400$$BH_domain_binding	GO:0006915$$apoptotic_process;GO:0006919$$activation_of_cysteine-type_endopeptidase_activity_involved_in_apoptotic_process;GO:0008630$$intrinsic_apoptotic_signaling_pathway_in_response_to_DNA_damage;GO:0042981$$regulation_of_apoptotic_process;GO:0043065$$positive_regulation_of_apoptotic_process;GO:0051402$$neuron_apoptotic_process;GO:0072332$$intrinsic_apoptotic_signaling_pathway_by_p53_class_med…
MGI:1858952	IPGTT AUC 0-120_male_below5	1	54324	Arhgef5	0	5		MP:0002376$$abnormal_dendritic_cell_physiology;MP:0004997$$increased_CNS_synapse_formation;MP:0005012$$decreased_eosinophil_cell_number;MP:0005463$$abnormal_CD4-positive__alpha-beta_T_cell_physiology;MP:0008700$$decreased_interleukin-4_secretion	0	0	0	GO:0005085$$guanyl-nucleotide_exchange_factor_activity;GO:0005089$$Rho_guanyl-nucleotide_exchange_factor_activity;GO:0005515$$protein_binding;GO:0008289$$lipid_binding	GO:0002408$$myeloid_dendritic_cell_chemotaxis;GO:0030036$$actin_cytoskeleton_organization;GO:0032956$$regulation_of_actin_cytoskeleton_organization;GO:0035023$$regulation_of_Rho_protein_signal_transduction;GO:0035556$$intracellular_signal_transduction;GO:0043087$$regulation_of_GTPase_activity;GO:0043507$$positive_regulation_of_JUN_kinase_activity;GO:0043547$$positive_regulation_of_GTPase_activity…
MGI:1859149	IPGTT t0_female_below5;IPGTT AUC 0-120_female_above95;Body mass_female_below5	3	54357	Epb41l4b	0	0			0	0	0	GO:0005515$$protein_binding;GO:0008092$$cytoskeletal_protein_binding	GO:0010628$$positive_regulation_of_gene_expression;GO:0031032$$actomyosin_structure_organization;GO:0042060$$wound_healing;GO:0045785$$positive_regulation_of_cell_adhesion;GO:0051549$$positive_regulation_of_keratinocyte_migration
MGI:1859162	Triglycerides_female_below5;Oxygen consumption_male_above95;Metabolic rate_male_above95;IPGTT t0_female_above95;RER_male_below5;Triglycerides_female_above95;IPGTT AUC 0-120_female_below5;Body mass_female_below5;Triglycerides_male_below5;Body mass_male_below5	10	50849	Rnf10	0	0			0	0	GO:0006351$$transcription__DNA-templated;GO:0051865$$protein_autoubiquitination	GO:0003677$$DNA_binding;GO:0004842$$ubiquitin-protein_transferase_activity;GO:0008270$$zinc_ion_binding;GO:0044212$$transcription_regulatory_region_DNA_binding;GO:0046872$$metal_ion_binding	GO:0006351$$transcription__DNA-templated;GO:0006355$$regulation_of_transcription__DNA-templated;GO:0010626$$negative_regulation_of_Schwann_cell_proliferation;GO:0031643$$positive_regulation_of_myelination;GO:0045893$$positive_regulation_of_transcription__DNA-templated;GO:0045944$$positive_regulation_of_transcription_from_RNA_polymerase_II_promoter;GO:0051865$$protein_autoubiquitination
MGI:1859212	Triglycerides_male_above95	1	54123	Irf7	1	2		MP:0002418$$increased_susceptibility_to_viral_infection;MP:0002444$$abnormal_T_cell_physiology	0	mmu05162$$Measles;mmu05164$$Influenza_A;mmu05161$$Hepatitis_B;mmu05160$$Hepatitis_C;mmu05168$$Herpes_simplex_infection;mmu04620$$Toll-like_receptor_signaling_pathway;mmu04622$$RIG-I-like_receptor_signaling_pathway;mmu04623$$Cytosolic_DNA-sensing_pathway;mmu05203$$Viral_carcinogenesis;mmu04620$$Toll-like_receptor_signaling_pathway;mmu04622$$RIG-I-like_receptor_signaling_pathway;mmu04623$$Cytosolic…	GO:0006351$$transcription__DNA-templated;GO:0045351$$type_I_interferon_biosynthetic_process	GO:0000975$$regulatory_region_DNA_binding;GO:0000979$$RNA_polymerase_II_core_promoter_sequence-specific_DNA_binding;GO:0000982$$transcription_factor_activity__RNA_polymerase_II_core_promoter_proximal_region_sequence-specific_binding;GO:0003677$$DNA_binding;GO:0003700$$transcription_factor_activity__sequence-specific_DNA_binding;GO:0005515$$protein_binding	GO:0002376$$immune_system_process;GO:0002819$$regulation_of_adaptive_immune_response;GO:0006351$$transcription__DNA-templated;GO:0006355$$regulation_of_transcription__DNA-templated;GO:0016064$$immunoglobulin_mediated_immune_response;GO:0032481$$positive_regulation_of_type_I_interferon_production;GO:0032607$$interferon-alpha_production;GO:0032608$$interferon-beta_production;GO:0032727$$positive_re…
MGI:1859607	Body mass_female_above95	1	54637	Praf2	0	0			0	0	0		GO:0006810$$transport;GO:0015031$$protein_transport
MGI:1859619	IPGTT t0_female_above95;Body mass_female_above95;Body mass_male_above95;IPGTT AUC 0-120_female_below5;IPGTT t0_male_above95	5	54648	Ccdc120	0	0			0	0	0			None	None	25326380 (Here, we show that cytohesin-2 binds to a protein with a previously unknown function, CCDC120, which contains three coiled-coil domains, and is transported along neurites in differentiating N1E-115 cells.)
MGI:1859866	IPGTT t0_male_above95;IPGTT AUC 0-120_male_below5;Body mass_male_above95	3	107995	Cdc20	0	23		MP:0000313$$abnormal_cell_death;MP:0000352$$decreased_cell_proliferation;MP:0001125$$abnormal_oocyte_morphology;MP:0001698$$decreased_embryo_size;MP:0001923$$reduced_female_fertility;MP:0001926$$female_infertility;MP:0002020$$increased_tumor_incidence;MP:0003406$$failure_of_zygotic_cell_division;MP:0003702$$abnormal_chromosome_morphology;MP:0003718$$maternal_effect;MP:0004024$$aneuploidy;MP:00040…	0	mmu04110$$Cell_cycle;mmu04114$$Oocyte_meiosis;mmu04120$$Ubiquitin_mediated_proteolysis;mmu05166$$HTLV-I_infection;mmu05203$$Viral_carcinogenesis	0	GO:0005515$$protein_binding;GO:0008022$$protein_C-terminus_binding;GO:0019899$$enzyme_binding;GO:0042826$$histone_deacetylase_binding	GO:0007049$$cell_cycle;GO:0007067$$mitotic_nuclear_division;GO:0007399$$nervous_system_development;GO:0008284$$positive_regulation_of_cell_proliferation;GO:0030154$$cell_differentiation;GO:0031145$$anaphase-promoting_complex-dependent_proteasomal_ubiquitin-dependent_protein_catabolic_process;GO:0031915$$positive_regulation_of_synaptic_plasticity;GO:0040020$$regulation_of_meiotic_nuclear_division;…
MGI:1860138	Metabolic rate_female_above95;Body mass_male_above95;Oxygen consumption_female_above95	3	56055	Gtpbp2	0	0			0	0	GO:0070966$$nuclear-transcribed_mRNA_catabolic_process__no-go_decay;GO:0072344$$rescue_of_stalled_ribosome	GO:0000166$$nucleotide_binding;GO:0003746$$translation_elongation_factor_activity;GO:0003924$$GTPase_activity;GO:0005515$$protein_binding;GO:0005525$$GTP_binding	GO:0070966$$nuclear-transcribed_mRNA_catabolic_process__no-go_decay;GO:0072344$$rescue_of_stalled_ribosome
MGI:1860443	RER_male_below5;Metabolic rate_male_below5	2	56187	Rabggta	1	6		MP:0000229$$abnormal_megakaryocyte_differentiation;MP:0002599$$increased_mean_platelet_volume;MP:0003179$$thrombocytopenia;MP:0004720$$abnormal_platelet_morphology;MP:0005079$$decreased_cytotoxic_T_cell_cytolysis;MP:0005079$$decreased_cytotoxic_T_cell_cytolysis	0	0	GO:0018342$$protein_prenylation;GO:0018344$$protein_geranylgeranylation	GO:0004659$$prenyltransferase_activity;GO:0004663$$Rab_geranylgeranyltransferase_activity;GO:0008270$$zinc_ion_binding;GO:0008318$$protein_prenyltransferase_activity;GO:0016740$$transferase_activity;GO:0017137$$Rab_GTPase_binding	GO:0018342$$protein_prenylation;GO:0018344$$protein_geranylgeranylation
MGI:1860511	IPGTT AUC 0-120_female_above95;IPGTT t0_female_below5	2	56198	Heyl	0	2		MP:0000966$$decreased_sensory_neuron_number;MP:0002169$$no_abnormal_phenotype_detected	0	0	GO:0006351$$transcription__DNA-templated	GO:0000979$$RNA_polymerase_II_core_promoter_sequence-specific_DNA_binding;GO:0000983$$transcription_factor_activity__RNA_polymerase_II_core_promoter_sequence-specific;GO:0000988$$transcription_factor_activity__protein_binding;GO:0001077$$transcriptional_activator_activity__RNA_polymerase_II_core_promoter_proximal_region_sequence-specific_binding;GO:0001106$$RNA_polymerase_II_transcription_corepre…	GO:0003151$$outflow_tract_morphogenesis;GO:0003181$$atrioventricular_valve_morphogenesis;GO:0003184$$pulmonary_valve_morphogenesis;GO:0003198$$epithelial_to_mesenchymal_transition_involved_in_endocardial_cushion_formation;GO:0003203$$endocardial_cushion_morphogenesis;GO:0003208$$cardiac_ventricle_morphogenesis;GO:0006351$$transcription__DNA-templated;GO:0006355$$regulation_of_transcription__DNA-t…
MGI:1861305	Triglycerides_male_below5;Triglycerides_female_below5	2	110606	Fntb	0	9		MP:0000358$$abnormal_cell_morphology;MP:0000358$$abnormal_cell_morphology;MP:0001675$$abnormal_ectoderm_development;MP:0003077$$abnormal_cell_cycle;MP:0003077$$abnormal_cell_cycle;MP:0011098$$embryonic_lethality_during_organogenesis__complete_penetrance;MP:0011704$$decreased_fibroblast_proliferation;MP:0011704$$decreased_fibroblast_proliferation;MP:0012113$$decreased_inner_cell_mass_proliferation	0	0	GO:0018343$$protein_farnesylation	GO:0003824$$catalytic_activity;GO:0004311$$farnesyltranstransferase_activity;GO:0004659$$prenyltransferase_activity;GO:0004660$$protein_farnesyltransferase_activity;GO:0008144$$drug_binding;GO:0008270$$zinc_ion_binding;GO:0016740$$transferase_activity;GO:0019840$$isoprenoid_binding;GO:0042277$$peptide_binding;GO:0046872$$metal_ion_binding	GO:0008284$$positive_regulation_of_cell_proliferation;GO:0008285$$negative_regulation_of_cell_proliferation;GO:0010035$$response_to_inorganic_substance;GO:0014070$$response_to_organic_cyclic_compound;GO:0018343$$protein_farnesylation;GO:0034097$$response_to_cytokine;GO:0042060$$wound_healing;GO:0042127$$regulation_of_cell_proliferation;GO:0045787$$positive_regulation_of_cell_cycle;GO:0048146$$pos…
MGI:1861607	Triglycerides_female_below5	1	107338	Gbf1	0	0			0	mmu04144$$Endocytosis	GO:1903409$$reactive_oxygen_species_biosynthetic_process	GO:0005086$$ARF_guanyl-nucleotide_exchange_factor_activity;GO:0005515$$protein_binding;GO:0005547$$phosphatidylinositol-3_4_5-trisphosphate_binding;GO:0080025$$phosphatidylinositol-3_5-bisphosphate_binding	GO:0002263$$cell_activation_involved_in_immune_response;GO:0006890$$retrograde_vesicle-mediated_transport__Golgi_to_ER;GO:0006895$$Golgi_to_endosome_transport;GO:0007030$$Golgi_organization;GO:0007346$$regulation_of_mitotic_cell_cycle;GO:0016192$$vesicle-mediated_transport;GO:0030593$$neutrophil_chemotaxis;GO:0034067$$protein_localization_to_Golgi_apparatus;GO:0042147$$retrograde_transport__endos…
MGI:1861622	IPGTT AUC 0-120_male_above95	1	56752	Aldh9a1	0	0			0	0	GO:0006081$$cellular_aldehyde_metabolic_process;GO:0008152$$metabolic_process;GO:0009437$$carnitine_metabolic_process;GO:0042136$$neurotransmitter_biosynthetic_process;GO:0055114$$oxidation-reduction_process	GO:0004029$$aldehyde_dehydrogenase_(NAD)_activity;GO:0016491$$oxidoreductase_activity;GO:0016620$$oxidoreductase_activity__acting_on_the_aldehyde_or_oxo_group_of_donors__NAD_or_NADP_as_acceptor;GO:0019145$$aminobutyraldehyde_dehydrogenase_activity;GO:0042803$$protein_homodimerization_activity;GO:0043176$$amine_binding;GO:0047105$$4-trimethylammoniobutyraldehyde_dehydrogenase_activity;GO:0051287$$…	GO:0006081$$cellular_aldehyde_metabolic_process;GO:0008152$$metabolic_process;GO:0009437$$carnitine_metabolic_process;GO:0042136$$neurotransmitter_biosynthetic_process;GO:0055114$$oxidation-reduction_process
MGI:1861676	IPGTT AUC 0-120_female_below5	1	54369	Nme6	0	0			mmu00230$$Purine_metabolism;mmu00240$$Pyrimidine_metabolism;mmu01100$$Metabolic_pathways	0	GO:0016310$$phosphorylation	GO:0000166$$nucleotide_binding;GO:0004550$$nucleoside_diphosphate_kinase_activity;GO:0005524$$ATP_binding;GO:0016301$$kinase_activity;GO:0016740$$transferase_activity;GO:0046872$$metal_ion_binding	GO:0006165$$nucleoside_diphosphate_phosphorylation;GO:0006183$$GTP_biosynthetic_process;GO:0006228$$UTP_biosynthetic_process;GO:0006241$$CTP_biosynthetic_process;GO:0009117$$nucleotide_metabolic_process;GO:0016310$$phosphorylation;GO:0030308$$negative_regulation_of_cell_growth;GO:0045839$$negative_regulation_of_mitotic_nuclear_division
MGI:1861733	Body mass_male_below5	1	104401	Pcnxl3	0	0			0	0	0			None	None	None
MGI:1861774	Metabolic rate_male_below5;IPGTT AUC 0-120_male_above95;Oxygen consumption_male_below5	3	56878	Rbms1	1	5		MP:0001698$$decreased_embryo_size;MP:0002637$$small_uterus;MP:0003984$$embryonic_growth_retardation;MP:0011101$$prenatal_lethality__incomplete_penetrance;MP:0011108$$embryonic_lethality_during_organogenesis__incomplete_penetrance	0	0	GO:0006260$$DNA_replication	GO:0000166$$nucleotide_binding;GO:0003676$$nucleic_acid_binding;GO:0003677$$DNA_binding;GO:0003723$$RNA_binding;GO:0044822$$poly(A)_RNA_binding	GO:0006260$$DNA_replication
MGI:1861899	Triglycerides_female_below5;IPGTT AUC 0-120_female_below5;Body mass_male_above95	3	57014	Htr3b	0	0			0	mmu04742$$Taste_transduction;mmu04726$$Serotonergic_synapse	0	GO:0004889$$acetylcholine-activated_cation-selective_channel_activity;GO:0004993$$G-protein_coupled_serotonin_receptor_activity;GO:0005230$$extracellular_ligand-gated_ion_channel_activity;GO:0005232$$serotonin-activated_cation-selective_channel_activity;GO:0015276$$ligand-gated_ion_channel_activity;GO:0015464$$acetylcholine_receptor_activity	GO:0006810$$transport;GO:0006811$$ion_transport;GO:0007210$$serotonin_receptor_signaling_pathway
MGI:1888712	IPGTT AUC 0-120_male_below5;IPGTT t0_male_below5	2	57349	Ppbp	0	0			0	mmu04060$$Cytokine-cytokine_receptor_interaction;mmu04062$$Chemokine_signaling_pathway;mmu04062$$Chemokine_signaling_pathway	0	GO:0008009$$chemokine_activity;GO:0045236$$CXCR_chemokine_receptor_binding	GO:0002523$$leukocyte_migration_involved_in_inflammatory_response;GO:0002690$$positive_regulation_of_leukocyte_chemotaxis;GO:0006955$$immune_response;GO:0007186$$G-protein_coupled_receptor_signaling_pathway;GO:0032496$$response_to_lipopolysaccharide;GO:0042127$$regulation_of_cell_proliferation;GO:0070098$$chemokine-mediated_signaling_pathway
MGI:1888978	IPGTT AUC 0-120_male_above95	1	57764	Ntn4	0	3		MP:0000351$$increased_cell_proliferation;MP:0002792$$abnormal_retinal_vasculature_morphology;MP:0005253$$abnormal_eye_physiology	0	0	0	GO:0043237$$laminin-1_binding	GO:0016322$$neuron_remodeling;GO:0060668$$regulation_of_branching_involved_in_salivary_gland_morphogenesis_by_extracellular_matrix-epithelial_cell_signaling
MGI:1888981	IPGTT AUC 0-120_female_above95	1	104444	Rexo2	0	0			0	mmu03008$$Ribosome_biogenesis_in_eukaryotes	GO:0006139$$nucleobase-containing_compound_metabolic_process;GO:0090305$$nucleic_acid_phosphodiester_bond_hydrolysis	GO:0000175$$3'-5'-exoribonuclease_activity;GO:0003676$$nucleic_acid_binding;GO:0004518$$nuclease_activity;GO:0004527$$exonuclease_activity;GO:0008408$$3'-5'_exonuclease_activity;GO:0016787$$hydrolase_activity;GO:0016788$$hydrolase_activity__acting_on_ester_bonds;GO:0042578$$phosphoric_ester_hydrolase_activity;GO:0043765$$T/G_mismatch-specific_endonuclease_activity;GO:0044824$$retroviral_3'_proces…	GO:0006139$$nucleobase-containing_compound_metabolic_process;GO:0090305$$nucleic_acid_phosphodiester_bond_hydrolysis
MGI:1888986	IPGTT t0_male_below5;IPGTT AUC 0-120_male_below5	2	53310	Dlg3	0	3		MP:0001463$$abnormal_spatial_learning;MP:0002207$$abnormal_long_term_potentiation;MP:0003313$$abnormal_locomotor_activation	0	mmu04390$$Hippo_signaling_pathway	0	GO:0004385$$guanylate_kinase_activity;GO:0005515$$protein_binding;GO:0008022$$protein_C-terminus_binding;GO:0019900$$kinase_binding;GO:0019902$$phosphatase_binding;GO:0019903$$protein_phosphatase_binding;GO:0019904$$protein_domain_specific_binding;GO:0030165$$PDZ_domain_binding;GO:0031625$$ubiquitin_protein_ligase_binding;GO:0035255$$ionotropic_glutamate_receptor_binding	GO:0001736$$establishment_of_planar_polarity;GO:0007268$$synaptic_transmission;GO:0007399$$nervous_system_development;GO:0010923$$negative_regulation_of_phosphatase_activity;GO:0043113$$receptor_clustering;GO:0045197$$establishment_or_maintenance_of_epithelial_cell_apical/basal_polarity;GO:0097120$$receptor_localization_to_synapse
MGI:1888999	Triglycerides_male_below5	1	57875	Angptl4	17	22		MP:0000511$$abnormal_intestinal_mucosa_morphology;MP:0000511$$abnormal_intestinal_mucosa_morphology;MP:0001879$$abnormal_lymphatic_vessel_morphology;MP:0001879$$abnormal_lymphatic_vessel_morphology;MP:0002082$$postnatal_lethality;MP:0002082$$postnatal_lethality;MP:0002725$$abnormal_vein_morphology;MP:0003070$$increased_vascular_permeability;MP:0003658$$abnormal_capillary_morphology;MP:0003719$$ab…	0	mmu03320$$PPAR_signaling_pathway	0	GO:0004857$$enzyme_inhibitor_activity	GO:0001525$$angiogenesis;GO:0009267$$cellular_response_to_starvation;GO:0043066$$negative_regulation_of_apoptotic_process;GO:0045834$$positive_regulation_of_lipid_metabolic_process;GO:0051005$$negative_regulation_of_lipoprotein_lipase_activity;GO:0051260$$protein_homooligomerization;GO:0070328$$triglyceride_homeostasis;GO:2000352$$negative_regulation_of_endothelial_cell_apoptotic_process
MGI:1889286	IPGTT AUC 0-120_male_below5;IPGTT t0_male_above95;Body mass_female_above95;Body mass_male_above95	4	56410	Cbln3	0	1		MP:0002169$$no_abnormal_phenotype_detected	0	0	0	GO:0005515$$protein_binding
MGI:1889336	Body mass_female_below5	1	57869	Adck2	0	0			0	0	GO:0016310$$phosphorylation	GO:0000166$$nucleotide_binding;GO:0004674$$protein_serine/threonine_kinase_activity;GO:0004675$$transmembrane_receptor_protein_serine/threonine_kinase_activity;GO:0004676$$3-phosphoinositide-dependent_protein_kinase_activity;GO:0004677$$DNA-dependent_protein_kinase_activity;GO:0004679$$AMP-activated_protein_kinase_activity;GO:0004690$$cyclic_nucleotide-dependent_protein_kinase_activity;GO:0004694…	GO:0016310$$phosphorylation
MGI:1889549	Triglycerides_male_above95;Triglycerides_female_above95	2	56338	Txnip	34	24		MP:0002169$$no_abnormal_phenotype_detected;MP:0002581$$abnormal_ileum_morphology;MP:0002628$$hepatic_steatosis;MP:0002981$$increased_liver_weight;MP:0003103$$liver_degeneration;MP:0003331$$increased_hepatocellular_carcinoma_incidence;MP:0003331$$increased_hepatocellular_carcinoma_incidence;MP:0003606$$kidney_failure;MP:0003921$$abnormal_heart_left_ventricle_morphology;MP:0003926$$impaired_cellula…	0	0	GO:0006351$$transcription__DNA-templated	GO:0004857$$enzyme_inhibitor_activity;GO:0005515$$protein_binding;GO:0031625$$ubiquitin_protein_ligase_binding	GO:0000122$$negative_regulation_of_transcription_from_RNA_polymerase_II_promoter;GO:0006351$$transcription__DNA-templated;GO:0006355$$regulation_of_transcription__DNA-templated;GO:0006606$$protein_import_into_nucleus;GO:0006979$$response_to_oxidative_stress;GO:0007049$$cell_cycle;GO:0030216$$keratinocyte_differentiation;GO:0042127$$regulation_of_cell_proliferation;GO:0043065$$positive_regulation_…
MGI:1889575	Triglycerides_female_below5;Body mass_male_above95	2	56417	Adar	2	26		MP:0000239$$absent_common_myeloid_progenitor_cells;MP:0000239$$absent_common_myeloid_progenitor_cells;MP:0000596$$abnormal_liver_development;MP:0000596$$abnormal_liver_development;MP:0000596$$abnormal_liver_development;MP:0000601$$small_liver;MP:0000601$$small_liver;MP:0001606$$impaired_hematopoiesis;MP:0001606$$impaired_hematopoiesis;MP:0001648$$abnormal_apoptosis;MP:0001722$$pale_yolk_sac;MP:00…	0	mmu05162$$Measles;mmu05164$$Influenza_A;mmu04623$$Cytosolic_DNA-sensing_pathway;mmu04623$$Cytosolic_DNA-sensing_pathway	GO:0006351$$transcription__DNA-templated;GO:0006382$$adenosine_to_inosine_editing;GO:0006396$$RNA_processing;GO:0006397$$mRNA_processing;GO:0016553$$base_conversion_or_substitution_editing;GO:0031054$$pre-miRNA_processing;GO:0035196$$production_of_miRNAs_involved_in_gene_silencing_by_miRNA	GO:0003677$$DNA_binding;GO:0003692$$left-handed_Z-DNA_binding;GO:0003723$$RNA_binding;GO:0003726$$double-stranded_RNA_adenosine_deaminase_activity;GO:0004000$$adenosine_deaminase_activity;GO:0005515$$protein_binding;GO:0016787$$hydrolase_activity;GO:0044822$$poly(A)_RNA_binding;GO:0046872$$metal_ion_binding	GO:0001649$$osteoblast_differentiation;GO:0001701$$in_utero_embryonic_development;GO:0002244$$hematopoietic_progenitor_cell_differentiation;GO:0002376$$immune_system_process;GO:0002566$$somatic_diversification_of_immune_receptors_via_somatic_mutation;GO:0006351$$transcription__DNA-templated;GO:0006355$$regulation_of_transcription__DNA-templated;GO:0006382$$adenosine_to_inosine_editing;GO:0006396$…
MGI:1889619	IPGTT t0_female_below5;Oxygen consumption_female_below5;IPGTT AUC 0-120_female_above95	3	58518	Cts6	0	0			0	0	GO:0051603$$proteolysis_involved_in_cellular_protein_catabolic_process	GO:0004197$$cysteine-type_endopeptidase_activity	GO:0051603$$proteolysis_involved_in_cellular_protein_catabolic_process
MGI:1889802	IPGTT t0_male_below5	1	58875	Hibadh	0	0			mmu01100$$Metabolic_pathways	0	GO:0006574$$valine_catabolic_process;GO:0009083$$branched-chain_amino_acid_catabolic_process;GO:0055114$$oxidation-reduction_process	GO:0004616$$phosphogluconate_dehydrogenase_(decarboxylating)_activity;GO:0008442$$3-hydroxyisobutyrate_dehydrogenase_activity;GO:0016491$$oxidoreductase_activity;GO:0051287$$NAD_binding	GO:0006574$$valine_catabolic_process;GO:0009083$$branched-chain_amino_acid_catabolic_process;GO:0055114$$oxidation-reduction_process
MGI:1890081	IPGTT AUC 0-120_male_above95;IPGTT t0_male_below5	2	56484	Foxo3	5	44		MP:0000688$$lymphoid_hyperplasia;MP:0000691$$enlarged_spleen;MP:0000693$$spleen_hyperplasia;MP:0000702$$enlarged_lymph_nodes;MP:0001125$$abnormal_oocyte_morphology;MP:0001129$$impaired_ovarian_folliculogenesis;MP:0001130$$abnormal_ovarian_folliculogenesis;MP:0001130$$abnormal_ovarian_folliculogenesis;MP:0001194$$dermatitis;MP:0001577$$anemia;MP:0001585$$hemolytic_anemia;MP:0001828$$abnormal_T_cel…	0	mmu04068$$FoxO_signaling_pathway;mmu04151$$PI3K-Akt_signaling_pathway;mmu04152$$AMPK_signaling_pathway;mmu04062$$Chemokine_signaling_pathway;mmu05213$$Endometrial_cancer;mmu05223$$Non-small_cell_lung_cancer;mmu04722$$Neurotrophin_signaling_pathway;mmu04062$$Chemokine_signaling_pathway;mmu04917$$Prolactin_signaling_pathway;mmu04211$$Longevity_regulating_pathway_-_mammal	GO:0006351$$transcription__DNA-templated	GO:0001047$$core_promoter_binding;GO:0001221$$transcription_cofactor_binding;GO:0001227$$transcriptional_repressor_activity__RNA_polymerase_II_transcription_regulatory_region_sequence-specific_binding;GO:0001228$$transcriptional_activator_activity__RNA_polymerase_II_transcription_regulatory_region_sequence-specific_binding;GO:0003677$$DNA_binding;GO:0003700$$transcription_factor_activity__sequenc…	GO:0000122$$negative_regulation_of_transcription_from_RNA_polymerase_II_promoter;GO:0001542$$ovulation_from_ovarian_follicle;GO:0001544$$initiation_of_primordial_ovarian_follicle_growth;GO:0001547$$antral_ovarian_follicle_growth;GO:0001556$$oocyte_maturation;GO:0006351$$transcription__DNA-templated;GO:0006355$$regulation_of_transcription__DNA-templated;GO:0006357$$regulation_of_transcription_from…
MGI:1890215	IPGTT AUC 0-120_female_above95;IPGTT AUC 0-120_male_above95	2	57751	Rnf25	0	0			0	0	GO:0016567$$protein_ubiquitination	GO:0004842$$ubiquitin-protein_transferase_activity;GO:0005515$$protein_binding;GO:0008270$$zinc_ion_binding;GO:0008766$$UDP-N-acetylmuramoylalanyl-D-glutamyl-2_6-diaminopimelate-D-alanyl-D-alanine_ligase_activity;GO:0016874$$ligase_activity;GO:0018169$$ribosomal_S6-glutamic_acid_ligase_activity;GO:0043773$$coenzyme_F420-0_gamma-glutamyl_ligase_activity;GO:0043774$$coenzyme_F420-2_alpha-glutamyl_l…	GO:0016567$$protein_ubiquitination;GO:0051092$$positive_regulation_of_NF-kappaB_transcription_factor_activity
MGI:1890216	IPGTT t0_female_above95;IPGTT AUC 0-120_female_below5	2	56774	Slc6a14	0	0			0	0	GO:0006520$$cellular_amino_acid_metabolic_process	GO:0005275$$amine_transmembrane_transporter_activity;GO:0005328$$neurotransmitter:sodium_symporter_activity;GO:0015171$$amino_acid_transmembrane_transporter_activity;GO:0015293$$symporter_activity	GO:0006520$$cellular_amino_acid_metabolic_process;GO:0006810$$transport;GO:0006836$$neurotransmitter_transport;GO:0006865$$amino_acid_transport;GO:0009636$$response_to_toxic_substance
MGI:1890391	IPGTT t0_female_below5	1	83554	Fstl3	5	11		MP:0000010$$abnormal_abdominal_fat_pad_morphology;MP:0000013$$abnormal_adipose_tissue_distribution;MP:0000231$$hypertension;MP:0002628$$hepatic_steatosis;MP:0002833$$increased_heart_weight;MP:0003645$$increased_pancreatic_beta_cell_number;MP:0003820$$increased_left_ventricle_systolic_pressure;MP:0005215$$abnormal_pancreatic_islet_morphology;MP:0005217$$abnormal_pancreatic_beta_cell_morphology;MP:…	0	0	GO:0006351$$transcription__DNA-templated	GO:0001968$$fibronectin_binding;GO:0048185$$activin_binding	GO:0001503$$ossification;GO:0002244$$hematopoietic_progenitor_cell_differentiation;GO:0006351$$transcription__DNA-templated;GO:0006355$$regulation_of_transcription__DNA-templated;GO:0006357$$regulation_of_transcription_from_RNA_polymerase_II_promoter;GO:0022409$$positive_regulation_of_cell-cell_adhesion;GO:0030514$$negative_regulation_of_BMP_signaling_pathway;GO:0032926$$negative_regulation_of_ac…
MGI:1890520	IPGTT AUC 0-120_female_above95	1	116733	Vps4a	0	0			0	mmu04144$$Endocytosis	GO:0090611$$ubiquitin-independent_protein_catabolic_process_via_the_multivesicular_body_sorting_pathway	GO:0000166$$nucleotide_binding;GO:0005515$$protein_binding;GO:0005524$$ATP_binding;GO:0008022$$protein_C-terminus_binding;GO:0016787$$hydrolase_activity;GO:0016887$$ATPase_activity;GO:0017048$$Rho_GTPase_binding;GO:0019904$$protein_domain_specific_binding	GO:0000920$$cell_separation_after_cytokinesis;GO:0006810$$transport;GO:0006900$$membrane_budding;GO:0006997$$nucleus_organization;GO:0007033$$vacuole_organization;GO:0007049$$cell_cycle;GO:0007080$$mitotic_metaphase_plate_congression;GO:0009838$$abscission;GO:0015031$$protein_transport;GO:0016192$$vesicle-mediated_transport;GO:0016197$$endosomal_transport;GO:0019076$$viral_release_from_host_cell;…
MGI:1891017	IPGTT AUC 0-120_male_above95	1	81909	Zfpl1	0	0			0	0	0	GO:0005515$$protein_binding;GO:0008270$$zinc_ion_binding;GO:0046872$$metal_ion_binding	GO:0006810$$transport;GO:0016192$$vesicle-mediated_transport
MGI:1891214	Triglycerides_female_above95	1	237091	Lhfpl1	0	0			0	0	0			None	None	None
MGI:1891341	Oxygen consumption_male_above95;Metabolic rate_male_above95;IPGTT AUC 0-120_female_above95;Body mass_female_below5	4	64898	Lpin2	5	10		MP:0000745$$tremors;MP:0000849$$abnormal_cerebellum_morphology;MP:0000875$$abnormal_cerebellar_Purkinje_cell_layer;MP:0001393$$ataxia;MP:0001525$$impaired_balance;MP:0001577$$anemia;MP:0002447$$abnormal_erythrocyte_morphology;MP:0002874$$decreased_hemoglobin_content;MP:0005335$$abnormal_gonadal_fat_pad_morphology;MP:0010067$$increased_red_blood_cell_distribution_width	mmu00561$$Glycerolipid_metabolism;mmu00564$$Glycerophospholipid_metabolism;mmu01100$$Metabolic_pathways	0	GO:0006351$$transcription__DNA-templated;GO:0006629$$lipid_metabolic_process;GO:0006631$$fatty_acid_metabolic_process;GO:0009062$$fatty_acid_catabolic_process;GO:0019432$$triglyceride_biosynthetic_process	GO:0003713$$transcription_coactivator_activity;GO:0008195$$phosphatidate_phosphatase_activity;GO:0016787$$hydrolase_activity	GO:0006351$$transcription__DNA-templated;GO:0006355$$regulation_of_transcription__DNA-templated;GO:0006629$$lipid_metabolic_process;GO:0006631$$fatty_acid_metabolic_process;GO:0009062$$fatty_acid_catabolic_process;GO:0019432$$triglyceride_biosynthetic_process;GO:0045944$$positive_regulation_of_transcription_from_RNA_polymerase_II_promoter
MGI:1891351	IPGTT t0_male_above95	1	94214	Spock2	0	0			0	0	GO:0019800$$peptide_cross-linking_via_chondroitin_4-sulfate_glycosaminoglycan	GO:0005509$$calcium_ion_binding;GO:0005539$$glycosaminoglycan_binding;GO:0050840$$extracellular_matrix_binding	GO:0007165$$signal_transduction;GO:0010811$$positive_regulation_of_cell-substrate_adhesion;GO:0019800$$peptide_cross-linking_via_chondroitin_4-sulfate_glycosaminoglycan;GO:0030198$$extracellular_matrix_organization
MGI:1891410	Body mass_female_above95	1	80708	Pacsin3	0	0			0	0	0	GO:0005515$$protein_binding;GO:0008092$$cytoskeletal_protein_binding;GO:0008289$$lipid_binding;GO:0019855$$calcium_channel_inhibitor_activity	GO:0006897$$endocytosis;GO:0045806$$negative_regulation_of_endocytosis;GO:0051044$$positive_regulation_of_membrane_protein_ectodomain_proteolysis;GO:0051926$$negative_regulation_of_calcium_ion_transport;GO:0097320$$membrane_tubulation
MGI:1891435	Body mass_female_below5	1	66477	Usmg5	0	0			0	0	0			None	None	¾highlight specific SNPs that¾regulate¾the expression of USMG5, a gene critical for mitochondrial¾function.
MGI:1891704	Body mass_male_below5;Body mass_female_below5;IPGTT AUC 0-120_female_below5	3	56422	Hbs1l	0	0			0	mmu03015$$mRNA_surveillance_pathway;mmu05134$$Legionellosis	GO:0006412$$translation;GO:0006414$$translational_elongation	GO:0000166$$nucleotide_binding;GO:0003746$$translation_elongation_factor_activity;GO:0003924$$GTPase_activity;GO:0005525$$GTP_binding	GO:0006412$$translation;GO:0006414$$translational_elongation;GO:0032790$$ribosome_disassembly
MGI:1891748	RER_female_above95	1	59003	Maea	0	6		MP:0000245$$abnormal_erythropoiesis;MP:0003717$$pallor;MP:0003884$$decreased_macrophage_cell_number;MP:0004200$$decreased_fetal_size;MP:0009395$$increased_nucleated_erythrocyte_cell_number;MP:0011089$$perinatal_lethality__complete_penetrance	0	0	0	GO:0003779$$actin_binding	GO:0007010$$cytoskeleton_organization;GO:0007049$$cell_cycle;GO:0007155$$cell_adhesion;GO:0033033$$negative_regulation_of_myeloid_cell_apoptotic_process;GO:0043249$$erythrocyte_maturation;GO:0048821$$erythrocyte_development;GO:0048822$$enucleate_erythrocyte_development;GO:0051301$$cell_division
MGI:1891838	Triglycerides_male_above95	1	58206	Zbtb32	0	7		MP:0002123$$abnormal_definitive_hematopoiesis;MP:0002169$$no_abnormal_phenotype_detected;MP:0003009$$abnormal_cytokine_secretion;MP:0003009$$abnormal_cytokine_secretion;MP:0005348$$increased_T_cell_proliferation;MP:0005348$$increased_T_cell_proliferation;MP:0005621$$abnormal_cell_physiology	0	0	GO:0006351$$transcription__DNA-templated	GO:0003676$$nucleic_acid_binding;GO:0003677$$DNA_binding;GO:0003714$$transcription_corepressor_activity;GO:0008270$$zinc_ion_binding;GO:0046872$$metal_ion_binding	GO:0001817$$regulation_of_cytokine_production;GO:0006351$$transcription__DNA-templated;GO:0006355$$regulation_of_transcription__DNA-templated;GO:0030097$$hemopoiesis;GO:0042098$$T_cell_proliferation
MGI:1913208	Triglycerides_female_below5;Triglycerides_male_below5	2	59035	Carm1	0	14		MP:0001175$$abnormal_lung_morphology;MP:0001823$$thymus_hypoplasia;MP:0001825$$arrested_T_cell_differentiation;MP:0001825$$arrested_T_cell_differentiation;MP:0001953$$respiratory_failure;MP:0004200$$decreased_fetal_size;MP:0004200$$decreased_fetal_size;MP:0011086$$postnatal_lethality__incomplete_penetrance;MP:0011087$$neonatal_lethality__complete_penetrance;MP:0011087$$neonatal_lethality__complet…	0	0	GO:0006351$$transcription__DNA-templated;GO:0006479$$protein_methylation;GO:0016571$$histone_methylation;GO:0032259$$methylation;GO:0034969$$histone_arginine_methylation;GO:0034970$$histone_H3-R2_methylation;GO:0034971$$histone_H3-R17_methylation	GO:0003713$$transcription_coactivator_activity;GO:0005515$$protein_binding;GO:0008168$$methyltransferase_activity;GO:0008276$$protein_methyltransferase_activity;GO:0008469$$histone-arginine_N-methyltransferase_activity;GO:0016274$$protein-arginine_N-methyltransferase_activity;GO:0016740$$transferase_activity;GO:0030374$$ligand-dependent_nuclear_receptor_transcription_coactivator_activity;GO:00352…	GO:0003420$$regulation_of_growth_plate_cartilage_chondrocyte_proliferation;GO:0006351$$transcription__DNA-templated;GO:0006355$$regulation_of_transcription__DNA-templated;GO:0006479$$protein_methylation;GO:0008284$$positive_regulation_of_cell_proliferation;GO:0016568$$chromatin_modification;GO:0016571$$histone_methylation;GO:0030518$$intracellular_steroid_hormone_receptor_signaling_pathway;GO:003…
MGI:1913277	IPGTT AUC 0-120_male_below5	1	58799	Crbn	8	7	MP:0001262$$decreased_body_weight	MP:0000598$$abnormal_liver_morphology;MP:0000601$$small_liver;MP:0002310$$decreased_susceptibility_to_hepatic_steatosis;MP:0003402$$decreased_liver_weight;MP:0009289$$decreased_epididymal_fat_pad_weight;MP:0009454$$impaired_contextual_conditioning_behavior	0	0	GO:0006508$$proteolysis;GO:0016567$$protein_ubiquitination;GO:0043161$$proteasome-mediated_ubiquitin-dependent_protein_catabolic_process	GO:0004176$$ATP-dependent_peptidase_activity;GO:0046872$$metal_ion_binding	GO:0006508$$proteolysis;GO:0016567$$protein_ubiquitination;GO:0032463$$negative_regulation_of_protein_homooligomerization;GO:0034766$$negative_regulation_of_ion_transmembrane_transport;GO:0043161$$proteasome-mediated_ubiquitin-dependent_protein_catabolic_process;GO:0090073$$positive_regulation_of_protein_homodimerization_activity
MGI:1913284	Body mass_female_below5;Oxygen consumption_male_above95;Triglycerides_female_below5;Metabolic rate_male_above95	4	59029	Psmd14	0	0			0	mmu03050$$Proteasome;mmu05169$$Epstein-Barr_virus_infection	GO:0000724$$double-strand_break_repair_via_homologous_recombination;GO:0006281$$DNA_repair;GO:0006303$$double-strand_break_repair_via_nonhomologous_end_joining;GO:0006508$$proteolysis	GO:0004175$$endopeptidase_activity;GO:0005515$$protein_binding;GO:0008233$$peptidase_activity;GO:0008237$$metallopeptidase_activity;GO:0016787$$hydrolase_activity;GO:0016920$$pyroglutamyl-peptidase_activity;GO:0046872$$metal_ion_binding;GO:0061133$$endopeptidase_activator_activity;GO:0070628$$proteasome_binding	GO:0000724$$double-strand_break_repair_via_homologous_recombination;GO:0006281$$DNA_repair;GO:0006303$$double-strand_break_repair_via_nonhomologous_end_joining;GO:0006508$$proteolysis;GO:0006974$$cellular_response_to_DNA_damage_stimulus;GO:0010950$$positive_regulation_of_endopeptidase_activity;GO:0061136$$regulation_of_proteasomal_protein_catabolic_process;GO:0070536$$protein_K63-linked_deubiquit…
MGI:1913292	IPGTT t0_male_below5	1	66042	Sostdc1	2	11		MP:0001092$$abnormal_trigeminal_ganglion_morphology;MP:0002100$$abnormal_tooth_morphology;MP:0002576$$abnormal_enamel_morphology;MP:0002689$$abnormal_molar_morphology;MP:0002689$$abnormal_molar_morphology;MP:0003932$$abnormal_molar_crown_morphology;MP:0004033$$supernumerary_teeth;MP:0004033$$supernumerary_teeth;MP:0009652$$abnormal_palatal_rugae_morphology;MP:0011088$$neonatal_lethality__incomple…	0	0	0	GO:0005515$$protein_binding	GO:0007389$$pattern_specification_process;GO:0010454$$negative_regulation_of_cell_fate_commitment;GO:0016055$$Wnt_signaling_pathway;GO:0030514$$negative_regulation_of_BMP_signaling_pathway;GO:0031069$$hair_follicle_morphogenesis;GO:0042475$$odontogenesis_of_dentin-containing_tooth;GO:0060648$$mammary_gland_bud_morphogenesis;GO:0090090$$negative_regulation_of_canonical_Wnt_signaling_pathway
MGI:1913302	Triglycerides_male_below5;IPGTT AUC 0-120_female_above95;IPGTT AUC 0-120_male_above95	3	66052	Sdhc	0	0			mmu01100$$Metabolic_pathways;mmu01200$$Carbon_metabolism;mmu00190$$Oxidative_phosphorylation;mmu00020$$Citrate_cycle_(TCA_cycle)	mmu05010$$Alzheimer's_disease;mmu05012$$Parkinson's_disease;mmu05016$$Huntington's_disease;mmu04932$$Non-alcoholic_fatty_liver_disease_(NAFLD)	GO:0006099$$tricarboxylic_acid_cycle;GO:0006121$$mitochondrial_electron_transport__succinate_to_ubiquinone;GO:0055114$$oxidation-reduction_process	GO:0000104$$succinate_dehydrogenase_activity;GO:0009055$$electron_carrier_activity;GO:0016627$$oxidoreductase_activity__acting_on_the_CH-CH_group_of_donors;GO:0046872$$metal_ion_binding	GO:0006099$$tricarboxylic_acid_cycle;GO:0006121$$mitochondrial_electron_transport__succinate_to_ubiquinone;GO:0006810$$transport;GO:0055114$$oxidation-reduction_process
MGI:1913310	RER_female_below5	1	66060	Cystm1	0	0			0	0	0			10.1038/ejhg.2014.281.(The five genes (PROK2, ZNF238, AQP9,¾CYSTM1¾and ANXA3) that were validated independently in both cohorts present a candidate biomarker panel for stage determination and therapeutic readout in Huntington's disease.)	None	None
MGI:1913333	IPGTT AUC 0-120_female_above95	1	66083	Setd6	0	0			0	0	GO:0018026$$peptidyl-lysine_monomethylation;GO:0032259$$methylation;GO:0034968$$histone_lysine_methylation	GO:0000179$$rRNA_(adenine-N6_N6-)-dimethyltransferase_activity;GO:0003880$$protein_C-terminal_carboxyl_O-methyltransferase_activity;GO:0004809$$tRNA_(guanine-N2-)-methyltransferase_activity;GO:0008168$$methyltransferase_activity;GO:0008169$$C-methyltransferase_activity;GO:0008170$$N-methyltransferase_activity;GO:0008171$$O-methyltransferase_activity;GO:0008172$$S-methyltransferase_activity;GO:000…	GO:0018026$$peptidyl-lysine_monomethylation;GO:0019827$$stem_cell_population_maintenance;GO:0032088$$negative_regulation_of_NF-kappaB_transcription_factor_activity;GO:0032259$$methylation;GO:0034968$$histone_lysine_methylation;GO:0048863$$stem_cell_differentiation;GO:0050727$$regulation_of_inflammatory_response
MGI:1913340	Body mass_female_below5;IPGTT t0_male_above95;Body mass_male_below5	3	66090	Ypel3	0	0			0	0	0		GO:0006915$$apoptotic_process;GO:2000774$$positive_regulation_of_cellular_senescence
MGI:1913355	Body mass_female_above95;Body mass_male_above95	2	66105	Ube2d3	0	0			0	mmu04141$$Protein_processing_in_endoplasmic_reticulum;mmu04120$$Ubiquitin_mediated_proteolysis	GO:0000209$$protein_polyubiquitination;GO:0006281$$DNA_repair;GO:0006513$$protein_monoubiquitination;GO:0016567$$protein_ubiquitination;GO:0043161$$proteasome-mediated_ubiquitin-dependent_protein_catabolic_process;GO:0051865$$protein_autoubiquitination;GO:0070936$$protein_K48-linked_ubiquitination;GO:0070979$$protein_K11-linked_ubiquitination	GO:0000166$$nucleotide_binding;GO:0004842$$ubiquitin-protein_transferase_activity;GO:0005515$$protein_binding;GO:0005524$$ATP_binding;GO:0016740$$transferase_activity;GO:0061631$$ubiquitin_conjugating_enzyme_activity	GO:0000209$$protein_polyubiquitination;GO:0006281$$DNA_repair;GO:0006511$$ubiquitin-dependent_protein_catabolic_process;GO:0006513$$protein_monoubiquitination;GO:0006915$$apoptotic_process;GO:0006974$$cellular_response_to_DNA_damage_stimulus;GO:0016567$$protein_ubiquitination;GO:0043161$$proteasome-mediated_ubiquitin-dependent_protein_catabolic_process;GO:0051865$$protein_autoubiquitination;GO:00…
MGI:1913367	Body mass_male_above95	1	66117	1110001J03Rik	0	0			0	0	0			None	doi:10.1016/j.bbrc.2015.04.074( We examined the pancreatic function of p13 encoded by 1110001J03Rik, whose expression is decreased in pancreatic islets in high-fat-fed diabetic mice)	None
MGI:1913390	Body mass_female_below5	1	66140	Ska2	0	0			0	0	0	GO:0008017$$microtubule_binding	GO:0000090$$mitotic_anaphase;GO:0007049$$cell_cycle;GO:0007059$$chromosome_segregation;GO:0007067$$mitotic_nuclear_division;GO:0031110$$regulation_of_microtubule_polymerization_or_depolymerization;GO:0051301$$cell_division
MGI:1913398	IPGTT AUC 0-120_male_above95	1	66148	Dnajc15	7	5		MP:0001783$$decreased_white_adipose_tissue_amount;MP:0002310$$decreased_susceptibility_to_hepatic_steatosis;MP:0002981$$increased_liver_weight;MP:0005010$$abnormal_CD8-positive__alpha_beta_T_cell_morphology;MP:0010956$$abnormal_mitochondrial_ATP_synthesis_coupled_electron_transport	0	0	0	GO:0005515$$protein_binding	GO:0006810$$transport;GO:0009267$$cellular_response_to_starvation;GO:0015031$$protein_transport;GO:0019216$$regulation_of_lipid_metabolic_process;GO:0031333$$negative_regulation_of_protein_complex_assembly;GO:1902957$$negative_regulation_of_mitochondrial_electron_transport__NADH_to_ubiquinone
MGI:1913399	Triglycerides_female_above95;IPGTT t0_female_below5	2	104725	Sptssa	0	0			0	0	GO:0006629$$lipid_metabolic_process;GO:0006665$$sphingolipid_metabolic_process	GO:0004758$$serine_C-palmitoyltransferase_activity	GO:0006629$$lipid_metabolic_process;GO:0006665$$sphingolipid_metabolic_process
MGI:1913424	IPGTT t0_female_above95;IPGTT AUC 0-120_female_below5	2	66174	Nudt14	0	0			0	0	0	GO:0008768$$UDP-sugar_diphosphatase_activity;GO:0016787$$hydrolase_activity;GO:0016818$$hydrolase_activity__acting_on_acid_anhydrides__in_phosphorus-containing_anhydrides;GO:0046872$$metal_ion_binding;GO:0047631$$ADP-ribose_diphosphatase_activity
MGI:1913429	IPGTT t0_female_above95	1	66179	Ogfod3	0	0			0	0	GO:0055114$$oxidation-reduction_process	GO:0000907$$sulfonate_dioxygenase_activity;GO:0005506$$iron_ion_binding;GO:0016491$$oxidoreductase_activity;GO:0016705$$oxidoreductase_activity__acting_on_paired_donors__with_incorporation_or_reduction_of_molecular_oxygen;GO:0018602$$2_4-dichlorophenoxyacetate_alpha-ketoglutarate_dioxygenase_activity;GO:0019798$$procollagen-proline_dioxygenase_activity;GO:0031418$$L-ascorbic_acid_binding;GO:00347…	GO:0055114$$oxidation-reduction_process
MGI:1913486	RER_male_below5	1	66236	1500011B03Rik	0	0			0	0	0			None	None	None
MGI:1913533	IPGTT AUC 0-120_male_below5	1	66283	Gkn1	0	0			0	0	0	GO:0008083$$growth_factor_activity	GO:0008284$$positive_regulation_of_cell_proliferation;GO:0051781$$positive_regulation_of_cell_division
MGI:1913572	Body mass_female_above95;IPGTT AUC 0-120_male_above95;Triglycerides_female_above95	3	66322	1700011A15Rik	0	0			0	0	0			None	None	None
MGI:1913576	Metabolic rate_male_above95;Oxygen consumption_male_above95	2	66326	Dnajc5b	0	0			0	0	0
MGI:1913585	Oxygen consumption_female_below5;Metabolic rate_female_below5;Oxygen consumption_male_below5;Metabolic rate_male_below5	4	66335	Atp6v1c1	0	0			mmu01100$$Metabolic_pathways;mmu00190$$Oxidative_phosphorylation	mmu04145$$Phagosome;mmu04721$$Synaptic_vesicle_cycle;mmu04966$$Collecting_duct_acid_secretion	0	GO:0008553$$hydrogen-exporting_ATPase_activity__phosphorylative_mechanism;GO:0015078$$hydrogen_ion_transmembrane_transporter_activity	GO:0006810$$transport;GO:0006811$$ion_transport;GO:0015991$$ATP_hydrolysis_coupled_proton_transport;GO:0015992$$proton_transport
MGI:1913612	IPGTT t0_female_above95;IPGTT AUC 0-120_female_below5	2	66362	Exosc3	0	1		MP:0002169$$no_abnormal_phenotype_detected	0	mmu03018$$RNA_degradation	GO:0000467$$exonucleolytic_trimming_to_generate_mature_3'-end_of_5.8S_rRNA_from_tricistronic_rRNA_transcript_(SSU-rRNA__5.8S_rRNA__LSU-rRNA);GO:0006364$$rRNA_processing;GO:0034427$$nuclear-transcribed_mRNA_catabolic_process__exonucleolytic__3'-5';GO:0034475$$U4_snRNA_3'-end_processing;GO:0043928$$exonucleolytic_nuclear-transcribed_mRNA_catabolic_process_involved_in_deadenylation-dependent_decay;G…	GO:0000175$$3'-5'-exoribonuclease_activity;GO:0003723$$RNA_binding;GO:0004518$$nuclease_activity;GO:0004527$$exonuclease_activity;GO:0004534$$5'-3'_exoribonuclease_activity;GO:0016787$$hydrolase_activity	GO:0000467$$exonucleolytic_trimming_to_generate_mature_3'-end_of_5.8S_rRNA_from_tricistronic_rRNA_transcript_(SSU-rRNA__5.8S_rRNA__LSU-rRNA);GO:0006364$$rRNA_processing;GO:0034427$$nuclear-transcribed_mRNA_catabolic_process__exonucleolytic__3'-5';GO:0034475$$U4_snRNA_3'-end_processing;GO:0043928$$exonucleolytic_nuclear-transcribed_mRNA_catabolic_process_involved_in_deadenylation-dependent_decay;G…
MGI:1913621	IPGTT AUC 0-120_female_above95	1	66371	Chmp4c	0	0			0	mmu04144$$Endocytosis	GO:0008218$$bioluminescence;GO:0090611$$ubiquitin-independent_protein_catabolic_process_via_the_multivesicular_body_sorting_pathway	GO:0042803$$protein_homodimerization_activity	GO:0000920$$cell_separation_after_cytokinesis;GO:0006810$$transport;GO:0006997$$nucleus_organization;GO:0007034$$vacuolar_transport;GO:0007080$$mitotic_metaphase_plate_congression;GO:0008218$$bioluminescence;GO:0009838$$abscission;GO:0010824$$regulation_of_centrosome_duplication;GO:0015031$$protein_transport;GO:0032466$$negative_regulation_of_cytokinesis;GO:0050792$$regulation_of_viral_process;GO…
MGI:1913653	IPGTT AUC 0-120_male_above95;IPGTT t0_female_above95	2	66403	Asf1a	0	1		MP:0011092$$embryonic_lethality__complete_penetrance	0	0	GO:0006281$$DNA_repair;GO:0006351$$transcription__DNA-templated	GO:0003682$$chromatin_binding;GO:0042393$$histone_binding	GO:0001649$$osteoblast_differentiation;GO:0006281$$DNA_repair;GO:0006333$$chromatin_assembly_or_disassembly;GO:0006334$$nucleosome_assembly;GO:0006335$$DNA_replication-dependent_nucleosome_assembly;GO:0006336$$DNA_replication-independent_nucleosome_assembly;GO:0006351$$transcription__DNA-templated;GO:0006355$$regulation_of_transcription__DNA-templated;GO:0016568$$chromatin_modification;GO:0042692…
MGI:1913743	IPGTT AUC 0-120_female_above95;IPGTT AUC 0-120_male_above95	2	66493	Mrpl51	0	0			0	0	GO:0006412$$translation;GO:0032543$$mitochondrial_translation	GO:0003735$$structural_constituent_of_ribosome	GO:0006412$$translation;GO:0032543$$mitochondrial_translation
MGI:1913840	Triglycerides_male_above95	1	66590	Farsa	0	0			0	mmu00970$$Aminoacyl-tRNA_biosynthesis	GO:0006412$$translation;GO:0006418$$tRNA_aminoacylation_for_protein_translation;GO:0006432$$phenylalanyl-tRNA_aminoacylation;GO:0043039$$tRNA_aminoacylation	GO:0000049$$tRNA_binding;GO:0000166$$nucleotide_binding;GO:0004812$$aminoacyl-tRNA_ligase_activity;GO:0004826$$phenylalanine-tRNA_ligase_activity;GO:0005524$$ATP_binding;GO:0016874$$ligase_activity;GO:0044822$$poly(A)_RNA_binding	GO:0006412$$translation;GO:0006418$$tRNA_aminoacylation_for_protein_translation;GO:0006432$$phenylalanyl-tRNA_aminoacylation;GO:0043039$$tRNA_aminoacylation
MGI:1913868	IPGTT t0_male_below5	1	66618	Snrnp27	0	0			0	mmu03040$$Spliceosome	GO:0006397$$mRNA_processing;GO:0008380$$RNA_splicing		GO:0006397$$mRNA_processing;GO:0008380$$RNA_splicing
MGI:1913898	Triglycerides_male_above95	1	66648	Tpgs2	0	0			0	0	0			None	None	None
MGI:1913950	IPGTT AUC 0-120_male_above95;IPGTT t0_female_below5;IPGTT t0_male_below5	3	66700	Chmp3	0	0			0	mmu04144$$Endocytosis	0	GO:0005546$$phosphatidylinositol-4_5-bisphosphate_binding;GO:0031210$$phosphatidylcholine_binding;GO:0042803$$protein_homodimerization_activity;GO:1990381$$ubiquitin-specific_protease_binding	GO:0000920$$cell_separation_after_cytokinesis;GO:0006810$$transport;GO:0007034$$vacuolar_transport;GO:0007049$$cell_cycle;GO:0008333$$endosome_to_lysosome_transport;GO:0010824$$regulation_of_centrosome_duplication;GO:0015031$$protein_transport;GO:0032467$$positive_regulation_of_cytokinesis;GO:0039702$$viral_budding_via_host_ESCRT_complex;GO:0050792$$regulation_of_viral_process;GO:0051036$$regulat…
MGI:1913955	Body mass_male_below5;Oxygen consumption_female_above95;RER_male_above95;Metabolic rate_female_above95;IPGTT t0_male_above95;Body mass_female_below5;IPGTT AUC 0-120_female_below5;IPGTT t0_female_above95	8	66705	Dnase1l2	0	3		MP:0000579$$abnormal_nail_morphology;MP:0003111$$abnormal_cell_nucleus_morphology;MP:0003809$$abnormal_hair_shaft_morphology	0	0	GO:0006308$$DNA_catabolic_process	GO:0004518$$nuclease_activity;GO:0004519$$endonuclease_activity;GO:0004536$$deoxyribonuclease_activity;GO:0016787$$hydrolase_activity;GO:0016888$$endodeoxyribonuclease_activity__producing_5'-phosphomonoesters;GO:0046872$$metal_ion_binding	GO:0001942$$hair_follicle_development;GO:0003335$$corneocyte_development;GO:0006308$$DNA_catabolic_process
MGI:1914000	Triglycerides_female_above95;Triglycerides_male_above95	2	108654	Fam210a	0	0			0	0	0			None	None	None
MGI:1914050	Triglycerides_male_below5	1	76367	Trp53rkb	0	0			0	0	GO:0070525$$tRNA_threonylcarbamoyladenosine_metabolic_process	GO:0002039$$p53_binding;GO:0004674$$protein_serine/threonine_kinase_activity	GO:0070525$$tRNA_threonylcarbamoyladenosine_metabolic_process
MGI:1914113	RER_male_below5;IPGTT t0_male_below5	2	66863	Lztr1	0	0			0	0	0			(25795793)Rare variants in SOS2 and LZTR1 are¾associated with¾Noonan syndrome.	(25795793)Rare variants in SOS2 and LZTR1 are¾associated with¾Noonan syndrome.	(25795793)Rare variants in SOS2 and LZTR1 are¾associated with¾Noonan syndrome.
MGI:1914162	Body mass_female_above95	1	66912	Bzw2	0	0			0	0	0		GO:0007275$$multicellular_organismal_development;GO:0007399$$nervous_system_development;GO:0030154$$cell_differentiation
MGI:1914185	Body mass_male_above95	1	66935	Cir1	0	0			0	0	GO:0006351$$transcription__DNA-templated;GO:0006397$$mRNA_processing;GO:0008380$$RNA_splicing	GO:0005515$$protein_binding;GO:0042826$$histone_deacetylase_binding	GO:0000122$$negative_regulation_of_transcription_from_RNA_polymerase_II_promoter;GO:0006351$$transcription__DNA-templated;GO:0006355$$regulation_of_transcription__DNA-templated;GO:0006397$$mRNA_processing;GO:0008380$$RNA_splicing;GO:0045892$$negative_regulation_of_transcription__DNA-templated
MGI:1914220	Body mass_female_below5;Body mass_male_below5	2	66970	Ssbp2	0	18		MP:0001577$$anemia;MP:0002018$$increased_malignant_tumor_incidence;MP:0002023$$increased_B_cell_derived_lymphoma_incidence;MP:0002032$$increased_sarcoma_incidence;MP:0002038$$increased_carcinoma_incidence;MP:0002048$$increased_lung_adenoma_incidence;MP:0002083$$premature_death;MP:0002135$$abnormal_kidney_morphology;MP:0002932$$abnormal_joint_morphology;MP:0003132$$increased_pre-B_cell_number;MP:0…	0	0	GO:0006351$$transcription__DNA-templated	GO:0003677$$DNA_binding;GO:0003697$$single-stranded_DNA_binding;GO:0005515$$protein_binding	GO:0006351$$transcription__DNA-templated;GO:0006355$$regulation_of_transcription__DNA-templated
MGI:1914251	IPGTT t0_male_below5;IPGTT t0_female_below5;Body mass_male_below5	3	101867	Rrp8	0	0			0	0	GO:0006351$$transcription__DNA-templated;GO:0006364$$rRNA_processing;GO:0032259$$methylation	GO:0000179$$rRNA_(adenine-N6_N6-)-dimethyltransferase_activity;GO:0003880$$protein_C-terminal_carboxyl_O-methyltransferase_activity;GO:0004809$$tRNA_(guanine-N2-)-methyltransferase_activity;GO:0008168$$methyltransferase_activity;GO:0008169$$C-methyltransferase_activity;GO:0008170$$N-methyltransferase_activity;GO:0008171$$O-methyltransferase_activity;GO:0008172$$S-methyltransferase_activity;GO:000…	GO:0000183$$chromatin_silencing_at_rDNA;GO:0006351$$transcription__DNA-templated;GO:0006355$$regulation_of_transcription__DNA-templated;GO:0006364$$rRNA_processing;GO:0016568$$chromatin_modification;GO:0032259$$methylation;GO:0042149$$cellular_response_to_glucose_starvation;GO:0046015$$regulation_of_transcription_by_glucose;GO:0071158$$positive_regulation_of_cell_cycle_arrest;GO:0072332$$intrinsi…
MGI:1914267	IPGTT AUC 0-120_female_above95	1	67017	Fam210b	0	0			0	0	0			10.1007/s12185-016-1968-4(Identification of a novel putative mitochondrial protein¾FAM210B¾associated with erythroid differentiation.)	Fam210b Is Required for Optimal Cellular and Mitochondrial Iron Uptake during Erythroid Differentiation	None
MGI:1914269	Body mass_female_above95	1	67019	Actr6	0	0			0	0	0		GO:0006338$$chromatin_remodeling
MGI:1914280	Triglycerides_male_below5;Triglycerides_female_below5;IPGTT t0_female_above95	3	67030	Fancl	1	38		MP:0001119$$abnormal_female_reproductive_system_morphology;MP:0001127$$small_ovary;MP:0001127$$small_ovary;MP:0001129$$impaired_ovarian_folliculogenesis;MP:0001129$$impaired_ovarian_folliculogenesis;MP:0001147$$small_testis;MP:0001147$$small_testis;MP:0001147$$small_testis;MP:0001925$$male_infertility;MP:0001925$$male_infertility;MP:0001925$$male_infertility;MP:0001926$$female_infertility;MP:0001…	0	mmu03460$$Fanconi_anemia_pathway;mmu04120$$Ubiquitin_mediated_proteolysis	GO:0006281$$DNA_repair;GO:0006513$$protein_monoubiquitination	GO:0004842$$ubiquitin-protein_transferase_activity;GO:0005515$$protein_binding;GO:0008270$$zinc_ion_binding;GO:0008766$$UDP-N-acetylmuramoylalanyl-D-glutamyl-2_6-diaminopimelate-D-alanyl-D-alanine_ligase_activity;GO:0016874$$ligase_activity;GO:0018169$$ribosomal_S6-glutamic_acid_ligase_activity;GO:0031625$$ubiquitin_protein_ligase_binding;GO:0043773$$coenzyme_F420-0_gamma-glutamyl_ligase_activity…	GO:0002230$$positive_regulation_of_defense_response_to_virus_by_host;GO:0006281$$DNA_repair;GO:0006513$$protein_monoubiquitination;GO:0006974$$cellular_response_to_DNA_damage_stimulus;GO:0007276$$gamete_generation;GO:0042127$$regulation_of_cell_proliferation;GO:0098792$$xenophagy
MGI:1914295	IPGTT t0_male_below5	1	67045	Riok2	0	0			0	mmu03008$$Ribosome_biogenesis_in_eukaryotes	GO:0006468$$protein_phosphorylation;GO:0016310$$phosphorylation	GO:0000166$$nucleotide_binding;GO:0004672$$protein_kinase_activity;GO:0004674$$protein_serine/threonine_kinase_activity;GO:0005524$$ATP_binding;GO:0016301$$kinase_activity;GO:0016740$$transferase_activity;GO:0046872$$metal_ion_binding	GO:0006468$$protein_phosphorylation;GO:0016310$$phosphorylation
MGI:1914320	Triglycerides_male_above95	1	67070	Lsm14a	0	0			0	0	0	GO:0003690$$double-stranded_DNA_binding;GO:0003725$$double-stranded_RNA_binding;GO:0003727$$single-stranded_RNA_binding;GO:0044822$$poly(A)_RNA_binding	GO:0006417$$regulation_of_translation;GO:0007275$$multicellular_organismal_development;GO:0033962$$cytoplasmic_mRNA_processing_body_assembly;GO:0039529$$RIG-I_signaling_pathway;GO:0051607$$defense_response_to_virus;GO:0060340$$positive_regulation_of_type_I_interferon-mediated_signaling_pathway
MGI:1914338	IPGTT t0_female_below5;RER_male_below5;IPGTT AUC 0-120_male_below5;Triglycerides_female_above95;Oxygen consumption_male_above95;Metabolic rate_male_above95	6	67088	Cand2	0	0			0	0	GO:0016567$$protein_ubiquitination	GO:0005515$$protein_binding;GO:0017025$$TBP-class_protein_binding	GO:0010265$$SCF_complex_assembly;GO:0016567$$protein_ubiquitination
MGI:1914346	Metabolic rate_male_below5;Metabolic rate_female_below5;IPGTT t0_male_below5;Oxygen consumption_male_below5;Oxygen consumption_female_below5	5	67096	Mmachc	0	0			0	mmu04977$$Vitamin_digestion_and_absorption	GO:0009235$$cobalamin_metabolic_process	GO:0031419$$cobalamin_binding	GO:0009235$$cobalamin_metabolic_process
MGI:1914353	IPGTT t0_female_above95;IPGTT AUC 0-120_female_below5	2	67103	Ptgr1	0	0			0	0	GO:0055114$$oxidation-reduction_process	GO:0008270$$zinc_ion_binding;GO:0016491$$oxidoreductase_activity;GO:0016631$$enoyl-[acyl-carrier-protein]_reductase_activity;GO:0018498$$2_3-dihydroxy-2_3-dihydro-phenylpropionate_dehydrogenase_activity;GO:0018499$$cis-2_3-dihydrodiol_DDT_dehydrogenase_activity;GO:0018500$$trans-9R_10R-dihydrodiolphenanthrene_dehydrogenase_activity;GO:0018501$$cis-chlorobenzene_dihydrodiol_dehydrogenase_activity;…	GO:0055114$$oxidation-reduction_process
MGI:1914369	Body mass_female_above95	1	67119	Ccdc159	0	0			0	0	0			None	None	None
MGI:1914388	Triglycerides_male_below5;Triglycerides_female_below5	2	67138	Herc6	0	0			0	0	GO:0016567$$protein_ubiquitination;GO:0042787$$protein_ubiquitination_involved_in_ubiquitin-dependent_protein_catabolic_process	GO:0004842$$ubiquitin-protein_transferase_activity;GO:0008766$$UDP-N-acetylmuramoylalanyl-D-glutamyl-2_6-diaminopimelate-D-alanyl-D-alanine_ligase_activity;GO:0016874$$ligase_activity;GO:0018169$$ribosomal_S6-glutamic_acid_ligase_activity;GO:0030332$$cyclin_binding;GO:0043773$$coenzyme_F420-0_gamma-glutamyl_ligase_activity;GO:0043774$$coenzyme_F420-2_alpha-glutamyl_ligase_activity;GO:0061630$$ubi…	GO:0002244$$hematopoietic_progenitor_cell_differentiation;GO:0002376$$immune_system_process;GO:0016567$$protein_ubiquitination;GO:0042787$$protein_ubiquitination_involved_in_ubiquitin-dependent_protein_catabolic_process;GO:0045087$$innate_immune_response
MGI:1914393	IPGTT t0_female_above95	1	67143	Ikzf5	0	0			0	0	GO:0006351$$transcription__DNA-templated	GO:0000977$$RNA_polymerase_II_regulatory_region_sequence-specific_DNA_binding;GO:0003676$$nucleic_acid_binding;GO:0003677$$DNA_binding;GO:0003700$$transcription_factor_activity__sequence-specific_DNA_binding;GO:0046872$$metal_ion_binding	GO:0006351$$transcription__DNA-templated;GO:0006355$$regulation_of_transcription__DNA-templated
MGI:1914430	IPGTT AUC 0-120_female_below5	1	67180	Yipf5	0	0			0	0	0		GO:0006810$$transport;GO:0015031$$protein_transport;GO:0016192$$vesicle-mediated_transport;GO:0060628$$regulation_of_ER_to_Golgi_vesicle-mediated_transport
MGI:1914450	Body mass_female_above95	1	67200	Ccdc77	0	0			0	0	0			None	None	None
MGI:1914457	Oxygen consumption_male_above95;Metabolic rate_male_above95;Oxygen consumption_female_above95;Metabolic rate_female_above95	4	67207	Lsm1	0	0			0	mmu03018$$RNA_degradation	GO:0000290$$deadenylation-dependent_decapping_of_nuclear-transcribed_mRNA;GO:0006397$$mRNA_processing;GO:0008380$$RNA_splicing;GO:0071044$$histone_mRNA_catabolic_process	GO:0000339$$RNA_cap_binding;GO:0003723$$RNA_binding;GO:0003729$$mRNA_binding;GO:0036002$$pre-mRNA_binding;GO:0044822$$poly(A)_RNA_binding	GO:0000290$$deadenylation-dependent_decapping_of_nuclear-transcribed_mRNA;GO:0006397$$mRNA_processing;GO:0008380$$RNA_splicing;GO:0019827$$stem_cell_population_maintenance;GO:0045665$$negative_regulation_of_neuron_differentiation;GO:0071044$$histone_mRNA_catabolic_process
MGI:1914486	Body mass_male_above95;IPGTT t0_female_above95	2	67236	Cinp	0	0			0	0	GO:0006260$$DNA_replication;GO:0006281$$DNA_repair		GO:0006260$$DNA_replication;GO:0006281$$DNA_repair;GO:0006974$$cellular_response_to_DNA_damage_stimulus;GO:0007049$$cell_cycle;GO:0051301$$cell_division
MGI:1914495	IPGTT AUC 0-120_male_below5;Body mass_female_below5;IPGTT AUC 0-120_female_below5	3	67245	Peli1	5	16		MP:0000613$$abnormal_salivary_gland_morphology;MP:0000688$$lymphoid_hyperplasia;MP:0000702$$enlarged_lymph_nodes;MP:0003009$$abnormal_cytokine_secretion;MP:0005093$$decreased_B_cell_proliferation;MP:0008463$$abnormal_peripheral_lymph_node_morphology;MP:0008561$$decreased_tumor_necrosis_factor_secretion;MP:0008563$$decreased_interferon-alpha_secretion;MP:0008565$$decreased_interferon-beta_secretio…	0	0	GO:0000209$$protein_polyubiquitination;GO:0070936$$protein_K48-linked_ubiquitination	GO:0004842$$ubiquitin-protein_transferase_activity;GO:0005515$$protein_binding;GO:0008766$$UDP-N-acetylmuramoylalanyl-D-glutamyl-2_6-diaminopimelate-D-alanyl-D-alanine_ligase_activity;GO:0016874$$ligase_activity;GO:0018169$$ribosomal_S6-glutamic_acid_ligase_activity;GO:0043773$$coenzyme_F420-0_gamma-glutamyl_ligase_activity;GO:0043774$$coenzyme_F420-2_alpha-glutamyl_ligase_activity;GO:0061630$$ub…	GO:0000209$$protein_polyubiquitination;GO:0001819$$positive_regulation_of_cytokine_production;GO:0008063$$Toll_signaling_pathway;GO:0030890$$positive_regulation_of_B_cell_proliferation;GO:0031398$$positive_regulation_of_protein_ubiquitination;GO:0032088$$negative_regulation_of_NF-kappaB_transcription_factor_activity;GO:0032496$$response_to_lipopolysaccharide;GO:0034141$$positive_regulation_of_tol…
MGI:1914623	IPGTT AUC 0-120_female_below5;IPGTT t0_female_above95	2	67373	2210010C04Rik	0	0			0	mmu04080$$Neuroactive_ligand-receptor_interaction;mmu05164$$Influenza_A;mmu04972$$Pancreatic_secretion;mmu04974$$Protein_digestion_and_absorption	GO:0006508$$proteolysis	GO:0004252$$serine-type_endopeptidase_activity	GO:0006508$$proteolysis;GO:0007586$$digestion
MGI:1914680	RER_male_above95;Triglycerides_male_below5	2	67430	4921536K21Rik	0	0			0	0	0			None	None	None
MGI:1914731	IPGTT t0_male_below5;IPGTT t0_female_below5;IPGTT AUC 0-120_female_above95	3	56737	Alg2	0	0			mmu00510$$N-Glycan_biosynthesis;mmu01100$$Metabolic_pathways	0	GO:0033577$$protein_glycosylation_in_endoplasmic_reticulum;GO:0097502$$mannosylation	GO:0000033$$alpha-1_3-mannosyltransferase_activity;GO:0004378$$GDP-Man:Man1GlcNAc2-PP-Dol_alpha-1_3-mannosyltransferase_activity;GO:0016740$$transferase_activity;GO:0016757$$transferase_activity__transferring_glycosyl_groups;GO:0046982$$protein_heterodimerization_activity;GO:0047485$$protein_N-terminus_binding;GO:0048306$$calcium-dependent_protein_binding	GO:0006488$$dolichol-linked_oligosaccharide_biosynthetic_process;GO:0033577$$protein_glycosylation_in_endoplasmic_reticulum;GO:0051592$$response_to_calcium_ion;GO:0097502$$mannosylation
MGI:1914780	Triglycerides_female_above95	1	67530	Uqcrb	0	0			mmu00190$$Oxidative_phosphorylation	mmu04151$$PI3K-Akt_signaling_pathway;mmu05010$$Alzheimer's_disease;mmu05012$$Parkinson's_disease;mmu05016$$Huntington's_disease;mmu04932$$Non-alcoholic_fatty_liver_disease_(NAFLD);mmu04260$$Cardiac_muscle_contraction	GO:0006122$$mitochondrial_electron_transport__ubiquinol_to_cytochrome_c;GO:0055114$$oxidation-reduction_process		GO:0006122$$mitochondrial_electron_transport__ubiquinol_to_cytochrome_c;GO:0006810$$transport;GO:0055114$$oxidation-reduction_process
MGI:1914797	Triglycerides_male_above95	1	67547	Slc39a8	0	0			0	0	0	GO:0046873$$metal_ion_transmembrane_transporter_activity	GO:0006810$$transport;GO:0006811$$ion_transport;GO:0006829$$zinc_II_ion_transport;GO:0030001$$metal_ion_transport;GO:0055085$$transmembrane_transport;GO:0070574$$cadmium_ion_transmembrane_transport
MGI:1914804	RER_male_above95	1	67554	Slc25a30	0	0			0	0	GO:0006412$$translation	GO:0003735$$structural_constituent_of_ribosome	GO:0006412$$translation;GO:0006810$$transport;GO:0055085$$transmembrane_transport
MGI:1914824	Body mass_female_above95	1	67574	Alg13	0	0			mmu00510$$N-Glycan_biosynthesis;mmu01100$$Metabolic_pathways	0	GO:0006508$$proteolysis;GO:0008152$$metabolic_process	GO:0003824$$catalytic_activity;GO:0004577$$N-acetylglucosaminyldiphosphodolichol_N-acetylglucosaminyltransferase_activity;GO:0008233$$peptidase_activity;GO:0008234$$cysteine-type_peptidase_activity;GO:0016740$$transferase_activity;GO:0016757$$transferase_activity__transferring_glycosyl_groups;GO:0016758$$transferase_activity__transferring_hexosyl_groups;GO:0016787$$hydrolase_activity	GO:0006508$$proteolysis;GO:0008152$$metabolic_process
MGI:1914848	RER_male_below5;Body mass_male_above95;IPGTT AUC 0-120_male_above95;IPGTT t0_female_below5	4	56207	Uchl5	0	10		MP:0000788$$abnormal_cerebral_cortex_morphology;MP:0000823$$abnormal_lateral_ventricle_morphology;MP:0000826$$abnormal_third_ventricle_morphology;MP:0000828$$abnormal_fourth_ventricle_morphology;MP:0000897$$abnormal_midbrain_morphology;MP:0000913$$abnormal_brain_development;MP:0003984$$embryonic_growth_retardation;MP:0005537$$abnormal_cerebral_aqueduct_morphology;MP:0009937$$abnormal_neuron_diffe…	0	0	GO:0006281$$DNA_repair;GO:0006310$$DNA_recombination;GO:0006351$$transcription__DNA-templated;GO:0006508$$proteolysis;GO:0016579$$protein_deubiquitination	GO:0004843$$thiol-dependent_ubiquitin-specific_protease_activity;GO:0004866$$endopeptidase_inhibitor_activity;GO:0008233$$peptidase_activity;GO:0008234$$cysteine-type_peptidase_activity;GO:0008242$$omega_peptidase_activity;GO:0016787$$hydrolase_activity;GO:0044822$$poly(A)_RNA_binding;GO:0070628$$proteasome_binding	GO:0006281$$DNA_repair;GO:0006310$$DNA_recombination;GO:0006351$$transcription__DNA-templated;GO:0006355$$regulation_of_transcription__DNA-templated;GO:0006508$$proteolysis;GO:0006511$$ubiquitin-dependent_protein_catabolic_process;GO:0006974$$cellular_response_to_DNA_damage_stimulus;GO:0010951$$negative_regulation_of_endopeptidase_activity;GO:0016579$$protein_deubiquitination;GO:0021670$$lateral_…
MGI:1914930	Triglycerides_male_above95;IPGTT t0_female_below5	2	67680	Sdhb	0	0			mmu01100$$Metabolic_pathways;mmu01200$$Carbon_metabolism;mmu00190$$Oxidative_phosphorylation;mmu00020$$Citrate_cycle_(TCA_cycle)	mmu05010$$Alzheimer's_disease;mmu05012$$Parkinson's_disease;mmu05016$$Huntington's_disease;mmu04932$$Non-alcoholic_fatty_liver_disease_(NAFLD)	GO:0006099$$tricarboxylic_acid_cycle;GO:0006105$$succinate_metabolic_process;GO:0022904$$respiratory_electron_transport_chain;GO:0055114$$oxidation-reduction_process	GO:0008177$$succinate_dehydrogenase_(ubiquinone)_activity;GO:0009055$$electron_carrier_activity;GO:0016491$$oxidoreductase_activity;GO:0046872$$metal_ion_binding;GO:0051536$$iron-sulfur_cluster_binding;GO:0051537$$2_iron__2_sulfur_cluster_binding;GO:0051538$$3_iron__4_sulfur_cluster_binding;GO:0051539$$4_iron__4_sulfur_cluster_binding	GO:0006099$$tricarboxylic_acid_cycle;GO:0006105$$succinate_metabolic_process;GO:0006810$$transport;GO:0022904$$respiratory_electron_transport_chain;GO:0055114$$oxidation-reduction_process
MGI:1914982	IPGTT AUC 0-120_female_below5;IPGTT AUC 0-120_male_below5;Metabolic rate_male_below5;Metabolic rate_female_below5;Oxygen consumption_female_below5	5	67732	Iah1	0	0			0	0	GO:0006629$$lipid_metabolic_process;GO:0016042$$lipid_catabolic_process	GO:0004518$$nuclease_activity;GO:0016787$$hydrolase_activity;GO:0016788$$hydrolase_activity__acting_on_ester_bonds;GO:0042578$$phosphoric_ester_hydrolase_activity;GO:0043765$$T/G_mismatch-specific_endonuclease_activity;GO:0044824$$retroviral_3'_processing_activity	GO:0006629$$lipid_metabolic_process;GO:0016042$$lipid_catabolic_process
MGI:1915076	Triglycerides_female_above95;Triglycerides_male_above95;Body mass_male_above95;Body mass_female_above95	4	67826	Snap47	0	0			0	0	0	GO:0005484$$SNAP_receptor_activity;GO:0019905$$syntaxin_binding	GO:0016082$$synaptic_vesicle_priming;GO:0031629$$synaptic_vesicle_fusion_to_presynaptic_active_zone_membrane;GO:0060291$$long-term_synaptic_potentiation
MGI:1915078	Oxygen consumption_male_below5;Metabolic rate_male_below5	2	67828	Lce1f	0	0			0	0	GO:0018149$$peptide_cross-linking	GO:0005198$$structural_molecule_activity;GO:0005515$$protein_binding	GO:0018149$$peptide_cross-linking;GO:0030216$$keratinocyte_differentiation
MGI:1915091	IPGTT AUC 0-120_male_above95	1	67841	Atg3	1	5		MP:0008260$$abnormal_autophagy;MP:0008260$$abnormal_autophagy;MP:0009674$$decreased_birth_weight;MP:0009763$$increased_sensitivity_to_induced_morbidity/mortality;MP:0011087$$neonatal_lethality__complete_penetrance	0	0	GO:0000422$$mitophagy;GO:0006464$$cellular_protein_modification_process;GO:0016567$$protein_ubiquitination	GO:0005515$$protein_binding;GO:0008766$$UDP-N-acetylmuramoylalanyl-D-glutamyl-2_6-diaminopimelate-D-alanyl-D-alanine_ligase_activity;GO:0016874$$ligase_activity;GO:0018169$$ribosomal_S6-glutamic_acid_ligase_activity;GO:0019776$$Atg8_ligase_activity;GO:0019777$$Atg12_transferase_activity;GO:0019787$$ubiquitin-like_protein_transferase_activity;GO:0019899$$enzyme_binding;GO:0043773$$coenzyme_F420-0_…	GO:0000045$$autophagosome_assembly;GO:0000422$$mitophagy;GO:0006464$$cellular_protein_modification_process;GO:0006810$$transport;GO:0006914$$autophagy;GO:0015031$$protein_transport;GO:0016236$$macroautophagy;GO:0016567$$protein_ubiquitination;GO:0043653$$mitochondrial_fragmentation_involved_in_apoptotic_process;GO:0044804$$nucleophagy;GO:0050765$$negative_regulation_of_phagocytosis;GO:1902017$$re…
MGI:1915107	IPGTT t0_male_above95;Metabolic rate_male_above95;Oxygen consumption_male_above95;RER_female_below5;Metabolic rate_female_above95;RER_male_below5;Oxygen consumption_female_above95	7	67857	Ppp6c	0	0			0	0	GO:0006470$$protein_dephosphorylation	GO:0004721$$phosphoprotein_phosphatase_activity;GO:0004722$$protein_serine/threonine_phosphatase_activity;GO:0016787$$hydrolase_activity;GO:0046872$$metal_ion_binding	GO:0006470$$protein_dephosphorylation;GO:0007049$$cell_cycle
MGI:1915138	IPGTT t0_female_below5	1	67888	Tmem100	1	19		MP:0000262$$poor_arterial_differentiation;MP:0000266$$abnormal_heart_morphology;MP:0000272$$abnormal_aorta_morphology;MP:0000274$$enlarged_heart;MP:0001718$$abnormal_visceral_yolk_sac_morphology;MP:0002128$$abnormal_blood_circulation;MP:0002169$$no_abnormal_phenotype_detected;MP:0002169$$no_abnormal_phenotype_detected;MP:0002652$$thin_myocardium;MP:0003229$$abnormal_vitelline_vasculature_morpholo…	0	0	0	GO:0005515$$protein_binding	GO:0001525$$angiogenesis;GO:0001570$$vasculogenesis;GO:0001701$$in_utero_embryonic_development;GO:0003197$$endocardial_cushion_development;GO:0003198$$epithelial_to_mesenchymal_transition_involved_in_endocardial_cushion_formation;GO:0007219$$Notch_signaling_pathway;GO:0007275$$multicellular_organismal_development;GO:0030154$$cell_differentiation;GO:0030509$$BMP_signaling_pathway;GO:0043491$$prote…
MGI:1915192	IPGTT t0_male_above95	1	67942	Atp5g2	0	0			mmu01100$$Metabolic_pathways;mmu00190$$Oxidative_phosphorylation	mmu05010$$Alzheimer's_disease;mmu05012$$Parkinson's_disease;mmu05016$$Huntington's_disease	0
MGI:1915196	IPGTT t0_female_above95;IPGTT AUC 0-120_female_below5	2	67946	Spata6	0	0			0	0	0	GO:0032027$$myosin_light_chain_binding	GO:0007275$$multicellular_organismal_development;GO:0007283$$spermatogenesis;GO:0030154$$cell_differentiation;GO:0044458$$motile_cilium_assembly
MGI:1915217	Body mass_male_above95	1	67967	Pold3	0	0			0	0	GO:0006260$$DNA_replication;GO:0006261$$DNA-dependent_DNA_replication;GO:0006297$$nucleotide-excision_repair__DNA_gap_filling	GO:0003887$$DNA-directed_DNA_polymerase_activity;GO:0016740$$transferase_activity;GO:0016779$$nucleotidyltransferase_activity	GO:0006260$$DNA_replication;GO:0006261$$DNA-dependent_DNA_replication;GO:0006297$$nucleotide-excision_repair__DNA_gap_filling
MGI:1915230	IPGTT t0_female_above95;IPGTT AUC 0-120_female_below5;IPGTT t0_male_above95	3	67980	Gnpda2	0	0			mmu01100$$Metabolic_pathways;mmu00520$$Amino_sugar_and_nucleotide_sugar_metabolism	0	GO:0005975$$carbohydrate_metabolic_process	GO:0004342$$glucosamine-6-phosphate_deaminase_activity;GO:0016787$$hydrolase_activity	GO:0005975$$carbohydrate_metabolic_process;GO:0006044$$N-acetylglucosamine_metabolic_process
MGI:1915248	Body mass_female_below5	1	67998	Fam134c	0	0			0	0	0		GO:0010976$$positive_regulation_of_neuron_projection_development
MGI:1915299	Metabolic rate_male_above95;Oxygen consumption_male_above95;RER_female_above95;Oxygen consumption_female_above95;Metabolic rate_female_above95;RER_male_above95	6	228839	Tgif2	0	1		MP:0002169$$no_abnormal_phenotype_detected	0	mmu04350$$TGF-beta_signaling_pathway	GO:0006351$$transcription__DNA-templated	GO:0003677$$DNA_binding	GO:0000122$$negative_regulation_of_transcription_from_RNA_polymerase_II_promoter;GO:0006351$$transcription__DNA-templated;GO:0006355$$regulation_of_transcription__DNA-templated;GO:0010470$$regulation_of_gastrulation;GO:0038092$$nodal_signaling_pathway;GO:0045666$$positive_regulation_of_neuron_differentiation;GO:0060041$$retina_development_in_camera-type_eye
MGI:1915301	Oxygen consumption_female_above95;Metabolic rate_female_above95;Triglycerides_male_above95	3	68051	Nutf2	0	0			0	0	0	GO:0008536$$Ran_GTPase_binding;GO:0008565$$protein_transporter_activity	GO:0000060$$protein_import_into_nucleus__translocation;GO:0006606$$protein_import_into_nucleus;GO:0006611$$protein_export_from_nucleus;GO:0042307$$positive_regulation_of_protein_import_into_nucleus;GO:1904046$$negative_regulation_of_vascular_endothelial_growth_factor_production
MGI:1915392	Metabolic rate_male_below5;Oxygen consumption_female_below5;RER_male_above95;Metabolic rate_female_below5;Oxygen consumption_male_below5	5	68142	Ino80	0	3		MP:0011095$$embryonic_lethality_between_implantation_and_placentation__complete_penetrance;MP:0012159$$absent_anterior_visceral_endoderm;MP:0012161$$absent_distal_visceral_endoderm	0	0	GO:0000724$$double-strand_break_repair_via_homologous_recombination;GO:0006281$$DNA_repair;GO:0006302$$double-strand_break_repair;GO:0006310$$DNA_recombination;GO:0006351$$transcription__DNA-templated;GO:0070914$$UV-damage_excision_repair	GO:0000166$$nucleotide_binding;GO:0003677$$DNA_binding;GO:0003678$$DNA_helicase_activity;GO:0003779$$actin_binding;GO:0004386$$helicase_activity;GO:0005524$$ATP_binding;GO:0016787$$hydrolase_activity;GO:0016887$$ATPase_activity;GO:0043014$$alpha-tubulin_binding	GO:0000070$$mitotic_sister_chromatid_segregation;GO:0000724$$double-strand_break_repair_via_homologous_recombination;GO:0006281$$DNA_repair;GO:0006302$$double-strand_break_repair;GO:0006310$$DNA_recombination;GO:0006338$$chromatin_remodeling;GO:0006351$$transcription__DNA-templated;GO:0006974$$cellular_response_to_DNA_damage_stimulus;GO:0007049$$cell_cycle;GO:0007067$$mitotic_nuclear_division;GO:…
MGI:1915425	Triglycerides_male_below5	1	68175	4930591A17Rik	0	0			0	0	0			None	None	None
MGI:1915464	Triglycerides_female_below5	1	68214	Gsto2	0	0			mmu00980$$Metabolism_of_xenobiotics_by_cytochrome_P45mmu00982$$Drug_metabolism_-_cytochrome_P45mmu00480$$Glutathione_metabolism	mmu05204$$Chemical_carcinogenesis	GO:0006749$$glutathione_metabolic_process;GO:0006805$$xenobiotic_metabolic_process;GO:0008152$$metabolic_process;GO:0019852$$L-ascorbic_acid_metabolic_process;GO:0055114$$oxidation-reduction_process	GO:0004364$$glutathione_transferase_activity;GO:0016491$$oxidoreductase_activity;GO:0016740$$transferase_activity;GO:0045174$$glutathione_dehydrogenase_(ascorbate)_activity;GO:0050610$$methylarsonate_reductase_activity	GO:0006749$$glutathione_metabolic_process;GO:0006805$$xenobiotic_metabolic_process;GO:0008152$$metabolic_process;GO:0019852$$L-ascorbic_acid_metabolic_process;GO:0055114$$oxidation-reduction_process;GO:0071243$$cellular_response_to_arsenic-containing_substance;GO:0098869$$cellular_oxidant_detoxification
MGI:1915500	IPGTT t0_male_below5	1	68250	Fam96a	0	0			0	0	GO:0016226$$iron-sulfur_cluster_assembly	GO:0046872$$metal_ion_binding	GO:0007059$$chromosome_segregation;GO:0016226$$iron-sulfur_cluster_assembly
MGI:1915512	Metabolic rate_male_below5;Oxygen consumption_male_below5	2	68262	Agpat4	0	0			mmu00561$$Glycerolipid_metabolism;mmu00564$$Glycerophospholipid_metabolism;mmu01100$$Metabolic_pathways	mmu04072$$Phospholipase_D_signaling_pathway	GO:0006629$$lipid_metabolic_process;GO:0008152$$metabolic_process;GO:0008654$$phospholipid_biosynthetic_process	GO:0003841$$1-acylglycerol-3-phosphate_O-acyltransferase_activity;GO:0016740$$transferase_activity;GO:0016746$$transferase_activity__transferring_acyl_groups	GO:0006629$$lipid_metabolic_process;GO:0008152$$metabolic_process;GO:0008654$$phospholipid_biosynthetic_process
MGI:1915671	Metabolic rate_male_above95;Oxygen consumption_male_above95;Triglycerides_male_below5	3	68421	Lmbrd1	0	1		MP:0004039$$abnormal_cardiac_cell_glucose_uptake	0	mmu04977$$Vitamin_digestion_and_absorption	GO:0038016$$insulin_receptor_internalization	GO:0005158$$insulin_receptor_binding;GO:0031419$$cobalamin_binding	GO:0006810$$transport;GO:0038016$$insulin_receptor_internalization;GO:0043408$$regulation_of_MAPK_cascade;GO:0046325$$negative_regulation_of_glucose_import;GO:0046627$$negative_regulation_of_insulin_receptor_signaling_pathway;GO:0051898$$negative_regulation_of_protein_kinase_B_signaling
MGI:1915674	IPGTT t0_female_below5	1	108699	Chn1	0	30	MP:0001262$$decreased_body_weight	MP:0000788$$abnormal_cerebral_cortex_morphology;MP:0000940$$abnormal_motor_neuron_innervation_pattern;MP:0000955$$abnormal_spinal_cord_morphology;MP:0001077$$abnormal_spinal_nerve_morphology;MP:0001265$$decreased_body_size;MP:0001265$$decreased_body_size;MP:0001392$$abnormal_locomotor_behavior;MP:0001396$$unidirectional_circling;MP:0001406$$abnormal_gait;MP:0001406$$abnormal_gait;MP:0001406$$abno…	0	0	0	GO:0005096$$GTPase_activator_activity;GO:0005515$$protein_binding;GO:0046872$$metal_ion_binding;GO:0046875$$ephrin_receptor_binding	GO:0007165$$signal_transduction;GO:0007399$$nervous_system_development;GO:0008045$$motor_neuron_axon_guidance;GO:0035556$$intracellular_signal_transduction;GO:0043087$$regulation_of_GTPase_activity;GO:0048013$$ephrin_receptor_signaling_pathway;GO:0050770$$regulation_of_axonogenesis;GO:0051056$$regulation_of_small_GTPase_mediated_signal_transduction
MGI:1915747	IPGTT t0_female_above95	1	68497	Arel1	0	0			0	0	GO:0042787$$protein_ubiquitination_involved_in_ubiquitin-dependent_protein_catabolic_process	GO:0004842$$ubiquitin-protein_transferase_activity;GO:0008766$$UDP-N-acetylmuramoylalanyl-D-glutamyl-2_6-diaminopimelate-D-alanyl-D-alanine_ligase_activity;GO:0016874$$ligase_activity;GO:0018169$$ribosomal_S6-glutamic_acid_ligase_activity;GO:0043773$$coenzyme_F420-0_gamma-glutamyl_ligase_activity;GO:0043774$$coenzyme_F420-2_alpha-glutamyl_ligase_activity;GO:0070735$$protein-glycine_ligase_activit…	GO:0006915$$apoptotic_process;GO:0042787$$protein_ubiquitination_involved_in_ubiquitin-dependent_protein_catabolic_process;GO:0043066$$negative_regulation_of_apoptotic_process
MGI:1915756	IPGTT t0_female_below5	1	67087	Ctnnbip1	0	20		MP:0000432$$abnormal_head_morphology;MP:0000438$$abnormal_cranium_morphology;MP:0000462$$abnormal_digestive_system_morphology;MP:0000520$$absent_kidney;MP:0000528$$delayed_kidney_development;MP:0000914$$exencephaly;MP:0000934$$abnormal_telencephalon_development;MP:0001293$$anophthalmia;MP:0001648$$abnormal_apoptosis;MP:0002233$$abnormal_nose_morphology;MP:0003604$$single_kidney;MP:0003722$$absent…	0	mmu04310$$Wnt_signaling_pathway	0	GO:0005515$$protein_binding;GO:0008013$$beta-catenin_binding;GO:0070016$$armadillo_repeat_domain_binding	GO:0000122$$negative_regulation_of_transcription_from_RNA_polymerase_II_promoter;GO:0001658$$branching_involved_in_ureteric_bud_morphogenesis;GO:0002528$$regulation_of_vascular_permeability_involved_in_acute_inflammatory_response;GO:0009952$$anterior/posterior_pattern_specification;GO:0016055$$Wnt_signaling_pathway;GO:0030178$$negative_regulation_of_Wnt_signaling_pathway;GO:0031333$$negative_regu…
MGI:1915878	IPGTT t0_female_below5	1	68628	Fbxw9	0	0			0	0	0
MGI:1915894	IPGTT AUC 0-120_male_below5	1	68644	Abhd14a	0	0			0	0	0	GO:0003923$$GPI-anchor_transamidase_activity;GO:0016787$$hydrolase_activity;GO:0052770$$coenzyme_F390-A_hydrolase_activity;GO:0052771$$coenzyme_F390-G_hydrolase_activity
MGI:1915956	IPGTT t0_male_below5;IPGTT t0_female_below5	2	242406	Rgp1	0	0			0	0	0	GO:0005085$$guanyl-nucleotide_exchange_factor_activity;GO:0017112$$Rab_guanyl-nucleotide_exchange_factor_activity;GO:0017137$$Rab_GTPase_binding	GO:0042147$$retrograde_transport__endosome_to_Golgi;GO:0043547$$positive_regulation_of_GTPase_activity;GO:1903363$$negative_regulation_of_cellular_protein_catabolic_process
MGI:1915958	IPGTT AUC 0-120_male_above95;Body mass_female_above95;IPGTT AUC 0-120_female_above95	3	68708	Rabl2	0	5		MP:0001925$$male_infertility;MP:0002675$$asthenozoospermia;MP:0002687$$oligozoospermia;MP:0004852$$decreased_testis_weight;MP:0009239$$short_sperm_flagellum	0	0	0	GO:0000166$$nucleotide_binding;GO:0005515$$protein_binding;GO:0005525$$GTP_binding	GO:0007264$$small_GTPase_mediated_signal_transduction;GO:0007338$$single_fertilization;GO:0030317$$sperm_motility;GO:0042384$$cilium_assembly
MGI:1916222	Triglycerides_female_below5	1	68972	Tatdn3	0	0			0	0	0	GO:0004518$$nuclease_activity;GO:0016787$$hydrolase_activity;GO:0016788$$hydrolase_activity__acting_on_ester_bonds;GO:0046872$$metal_ion_binding
MGI:1916238	IPGTT t0_female_above95;IPGTT t0_male_above95	2	68988	Prpf31	0	4		MP:0001326$$retinal_degeneration;MP:0005201$$abnormal_retinal_pigment_epithelium_morphology;MP:0011092$$embryonic_lethality__complete_penetrance;MP:0011100$$preweaning_lethality__complete_penetrance	0	mmu03040$$Spliceosome	GO:0000398$$mRNA_splicing__via_spliceosome;GO:0006397$$mRNA_processing;GO:0008380$$RNA_splicing	GO:0003723$$RNA_binding;GO:0030621$$U4_snRNA_binding;GO:0030622$$U4atac_snRNA_binding;GO:0043021$$ribonucleoprotein_complex_binding;GO:0044822$$poly(A)_RNA_binding;GO:0070990$$snRNP_binding	GO:0000244$$spliceosomal_tri-snRNP_complex_assembly;GO:0000398$$mRNA_splicing__via_spliceosome;GO:0006397$$mRNA_processing;GO:0008380$$RNA_splicing;GO:0071166$$ribonucleoprotein_complex_localization
MGI:1916264	Body mass_male_below5;Body mass_female_below5;Triglycerides_female_below5	3	665113	Tnik	0	8		MP:0001399$$hyperactivity;MP:0001458$$abnormal_object_recognition_memory;MP:0002802$$abnormal_discrimination_learning;MP:0002912$$abnormal_excitatory_postsynaptic_potential;MP:0002919$$enhanced_paired-pulse_facilitation;MP:0004753$$abnormal_miniature_excitatory_postsynaptic_currents;MP:0008924$$decreased_cerebellar_granule_cell_number;MP:0009937$$abnormal_neuron_differentiation	0	0	GO:0006468$$protein_phosphorylation;GO:0016310$$phosphorylation;GO:0046777$$protein_autophosphorylation	GO:0000166$$nucleotide_binding;GO:0004672$$protein_kinase_activity;GO:0004674$$protein_serine/threonine_kinase_activity;GO:0005515$$protein_binding;GO:0005524$$ATP_binding;GO:0016301$$kinase_activity;GO:0016740$$transferase_activity	GO:0001934$$positive_regulation_of_protein_phosphorylation;GO:0002230$$positive_regulation_of_defense_response_to_virus_by_host;GO:0006468$$protein_phosphorylation;GO:0007010$$cytoskeleton_organization;GO:0007256$$activation_of_JNKK_activity;GO:0007346$$regulation_of_mitotic_cell_cycle;GO:0007399$$nervous_system_development;GO:0016055$$Wnt_signaling_pathway;GO:0016310$$phosphorylation;GO:0030033$…
MGI:1916279	IPGTT AUC 0-120_female_above95;IPGTT t0_female_below5;IPGTT t0_male_below5	3	69029	Smdt1	0	0			0	0	0		GO:0006810$$transport;GO:0006811$$ion_transport;GO:0006816$$calcium_ion_transport;GO:0006851$$mitochondrial_calcium_ion_transport;GO:0036444$$calcium_ion_transmembrane_import_into_mitochondrion;GO:0051560$$mitochondrial_calcium_ion_homeostasis
MGI:1916351	IPGTT AUC 0-120_male_below5	1	69101	Ydjc	0	0			0	0	GO:0005975$$carbohydrate_metabolic_process	GO:0003824$$catalytic_activity;GO:0008418$$protein-N-terminal_asparagine_amidohydrolase_activity;GO:0008759$$UDP-3-O-[3-hydroxymyristoyl]_N-acetylglucosamine_deacetylase_activity;GO:0016787$$hydrolase_activity;GO:0016810$$hydrolase_activity__acting_on_carbon-nitrogen_(but_not_peptide)_bonds;GO:0018748$$iprodione_amidohydrolase_activity;GO:0018749$$(3_5-dichlorophenylurea)acetate_amidohydrolase_ac…	GO:0005975$$carbohydrate_metabolic_process
MGI:1916469	Triglycerides_male_below5	1	69219	Ddah1	6	10		MP:0000484$$abnormal_pulmonary_artery_morphology;MP:0001544$$abnormal_cardiovascular_system_physiology;MP:0001613$$abnormal_vasodilation;MP:0002842$$increased_systemic_arterial_blood_pressure;MP:0003025$$increased_vasoconstriction;MP:0003393$$decreased_cardiac_output;MP:0004875$$increased_mean_systemic_arterial_blood_pressure;MP:0005333$$decreased_heart_rate;MP:0011091$$prenatal_lethality__comple…	0	0	GO:0000052$$citrulline_metabolic_process;GO:0006525$$arginine_metabolic_process;GO:0006809$$nitric_oxide_biosynthetic_process;GO:0017014$$protein_nitrosylation	GO:0008270$$zinc_ion_binding;GO:0016403$$dimethylargininase_activity;GO:0016597$$amino_acid_binding;GO:0016787$$hydrolase_activity;GO:0046872$$metal_ion_binding	GO:0000052$$citrulline_metabolic_process;GO:0003073$$regulation_of_systemic_arterial_blood_pressure;GO:0006525$$arginine_metabolic_process;GO:0006809$$nitric_oxide_biosynthetic_process;GO:0017014$$protein_nitrosylation;GO:0045429$$positive_regulation_of_nitric_oxide_biosynthetic_process;GO:0045766$$positive_regulation_of_angiogenesis
MGI:1916524	IPGTT AUC 0-120_male_above95	1	69274	Ctdspl	0	0			0	0	0	GO:0004721$$phosphoprotein_phosphatase_activity;GO:0016787$$hydrolase_activity;GO:0016791$$phosphatase_activity;GO:0046872$$metal_ion_binding	GO:0001933$$negative_regulation_of_protein_phosphorylation;GO:2000134$$negative_regulation_of_G1/S_transition_of_mitotic_cell_cycle
MGI:1916571	IPGTT AUC 0-120_male_below5	1	75784	1700007G11Rik	0	0			0	0	0			None	None	None
MGI:1916577	Body mass_female_above95	1	69327	1700007K13Rik	0	0			0	0	0			None	None	None
MGI:1916599	Triglycerides_female_below5	1	69349	1700008O03Rik	0	0			0	0	0			None	None	None
MGI:1916625	IPGTT t0_male_above95	1	224671	Btbd9	2	11		MP:0001396$$unidirectional_circling;MP:0001399$$hyperactivity;MP:0001501$$abnormal_sleep_pattern;MP:0003008$$enhanced_long_term_potentiation;MP:0003635$$abnormal_synaptic_transmission;MP:0003663$$abnormal_thermosensation;MP:0003663$$abnormal_thermosensation;MP:0004753$$abnormal_miniature_excitatory_postsynaptic_currents;MP:0004859$$abnormal_synaptic_plasticity;MP:0009453$$enhanced_contextual_cond…	0	0	GO:0042428$$serotonin_metabolic_process		GO:0007616$$long-term_memory;GO:0008344$$adult_locomotory_behavior;GO:0042428$$serotonin_metabolic_process;GO:0042748$$circadian_sleep/wake_cycle__non-REM_sleep;GO:0048512$$circadian_behavior;GO:0050951$$sensory_perception_of_temperature_stimulus;GO:0060586$$multicellular_organismal_iron_ion_homeostasis;GO:1900242$$regulation_of_synaptic_vesicle_endocytosis
MGI:1916658	Oxygen consumption_female_below5;Oxygen consumption_male_below5;Metabolic rate_female_below5;Metabolic rate_male_below5	4	69408	Dnajc17	0	1		MP:0011094$$embryonic_lethality_before_implantation__complete_penetrance	0	0	0	GO:0000166$$nucleotide_binding;GO:0003723$$RNA_binding	GO:0000122$$negative_regulation_of_transcription_from_RNA_polymerase_II_promoter;GO:1901998$$toxin_transport
MGI:1916804	Body mass_female_above95	1	69554	Klhdc2	0	0			0	0	0	GO:0005515$$protein_binding
MGI:1916865	Body mass_male_above95	1	104886	Rab15	0	0			0	0	0	GO:0000166$$nucleotide_binding;GO:0005515$$protein_binding;GO:0005525$$GTP_binding	GO:0006810$$transport;GO:0007264$$small_GTPase_mediated_signal_transduction;GO:0015031$$protein_transport
MGI:1916889	Body mass_male_above95;Body mass_female_above95	2	69639	Exosc8	0	0			0	mmu03018$$RNA_degradation	GO:0000467$$exonucleolytic_trimming_to_generate_mature_3'-end_of_5.8S_rRNA_from_tricistronic_rRNA_transcript_(SSU-rRNA__5.8S_rRNA__LSU-rRNA);GO:0006364$$rRNA_processing;GO:0034427$$nuclear-transcribed_mRNA_catabolic_process__exonucleolytic__3'-5';GO:0034473$$U1_snRNA_3'-end_processing;GO:0034475$$U4_snRNA_3'-end_processing;GO:0034476$$U5_snRNA_3'-end_processing;GO:0043928$$exonucleolytic_nuclear-…	GO:0003723$$RNA_binding;GO:0017091$$AU-rich_element_binding	GO:0000467$$exonucleolytic_trimming_to_generate_mature_3'-end_of_5.8S_rRNA_from_tricistronic_rRNA_transcript_(SSU-rRNA__5.8S_rRNA__LSU-rRNA);GO:0006364$$rRNA_processing;GO:0034427$$nuclear-transcribed_mRNA_catabolic_process__exonucleolytic__3'-5';GO:0034473$$U1_snRNA_3'-end_processing;GO:0034475$$U4_snRNA_3'-end_processing;GO:0034476$$U5_snRNA_3'-end_processing;GO:0043928$$exonucleolytic_nuclear-…
MGI:1916966	IPGTT t0_male_above95;Body mass_female_above95;IPGTT t0_female_above95	3	69716	Trip13	2	28		MP:0000585$$kinked_tail;MP:0000592$$short_tail;MP:0001116$$small_gonad;MP:0001126$$abnormal_ovary_morphology;MP:0001127$$small_ovary;MP:0001129$$impaired_ovarian_folliculogenesis;MP:0001129$$impaired_ovarian_folliculogenesis;MP:0001147$$small_testis;MP:0001147$$small_testis;MP:0001265$$decreased_body_size;MP:0001924$$infertility;MP:0001924$$infertility;MP:0002216$$abnormal_seminiferous_tubule_mor…	0	0	GO:0006302$$double-strand_break_repair;GO:0007131$$reciprocal_meiotic_recombination	GO:0000166$$nucleotide_binding;GO:0005515$$protein_binding;GO:0005524$$ATP_binding;GO:0042802$$identical_protein_binding	GO:0001556$$oocyte_maturation;GO:0006302$$double-strand_break_repair;GO:0007130$$synaptonemal_complex_assembly;GO:0007131$$reciprocal_meiotic_recombination;GO:0007141$$male_meiosis_I;GO:0007144$$female_meiosis_I;GO:0007283$$spermatogenesis;GO:0007286$$spermatid_development;GO:0030154$$cell_differentiation;GO:0048477$$oogenesis;GO:0051321$$meiotic_cell_cycle
MGI:1916998	Triglycerides_male_above95;Triglycerides_female_above95	2	69748	Aldh16a1	0	0			0	0	GO:0008152$$metabolic_process;GO:0055114$$oxidation-reduction_process	GO:0016491$$oxidoreductase_activity;GO:0016620$$oxidoreductase_activity__acting_on_the_aldehyde_or_oxo_group_of_donors__NAD_or_NADP_as_acceptor;GO:0019145$$aminobutyraldehyde_dehydrogenase_activity;GO:0047105$$4-trimethylammoniobutyraldehyde_dehydrogenase_activity	GO:0008152$$metabolic_process;GO:0055114$$oxidation-reduction_process
MGI:1917004	IPGTT AUC 0-120_male_below5	1	69754	Fbxo7	0	0			0	0	GO:0000422$$mitophagy;GO:0016567$$protein_ubiquitination	GO:0019901$$protein_kinase_binding	GO:0000422$$mitophagy;GO:0006626$$protein_targeting_to_mitochondrion;GO:0016567$$protein_ubiquitination;GO:0031647$$regulation_of_protein_stability;GO:0045620$$negative_regulation_of_lymphocyte_differentiation;GO:0045736$$negative_regulation_of_cyclin-dependent_protein_serine/threonine_kinase_activity;GO:2000134$$negative_regulation_of_G1/S_transition_of_mitotic_cell_cycle
MGI:1917084	IPGTT t0_female_below5	1	69834	Rab43	0	0			0	0	0	GO:0000166$$nucleotide_binding;GO:0003924$$GTPase_activity;GO:0005525$$GTP_binding	GO:0007030$$Golgi_organization;GO:0007264$$small_GTPase_mediated_signal_transduction;GO:0015031$$protein_transport;GO:0019068$$virion_assembly;GO:0035526$$retrograde_transport__plasma_membrane_to_Golgi;GO:0090382$$phagosome_maturation;GO:1901998$$toxin_transport
MGI:1917115	IPGTT AUC 0-120_male_below5	1	69865	A1cf	0	2		MP:0000352$$decreased_cell_proliferation;MP:0011094$$embryonic_lethality_before_implantation__complete_penetrance	0	0	GO:0006397$$mRNA_processing;GO:0016554$$cytidine_to_uridine_editing;GO:0016556$$mRNA_modification	GO:0000166$$nucleotide_binding;GO:0003676$$nucleic_acid_binding;GO:0003723$$RNA_binding;GO:0003727$$single-stranded_RNA_binding;GO:0003729$$mRNA_binding;GO:0005515$$protein_binding	GO:0006397$$mRNA_processing;GO:0010609$$mRNA_localization_resulting_in_posttranscriptional_regulation_of_gene_expression;GO:0016554$$cytidine_to_uridine_editing;GO:0016556$$mRNA_modification;GO:0050821$$protein_stabilization
MGI:1917186	Triglycerides_female_below5;IPGTT t0_female_above95	2	241556	Tspan18	0	0			0	0	0		GO:0007166$$cell_surface_receptor_signaling_pathway
MGI:1917270	IPGTT AUC 0-120_female_above95	1	70020	Ino80b	0	0			0	0	GO:0006281$$DNA_repair;GO:0006310$$DNA_recombination;GO:0006351$$transcription__DNA-templated	GO:0005515$$protein_binding;GO:0046872$$metal_ion_binding	GO:0006281$$DNA_repair;GO:0006310$$DNA_recombination;GO:0006338$$chromatin_remodeling;GO:0006351$$transcription__DNA-templated;GO:0006355$$regulation_of_transcription__DNA-templated;GO:0006974$$cellular_response_to_DNA_damage_stimulus
MGI:1917351	IPGTT t0_female_above95;IPGTT AUC 0-120_female_below5	2	70101	Cyp4f16	0	0			0	0	0
MGI:1917630	Triglycerides_female_below5	1	70380	Mospd1	0	0			0	0	0		GO:0000122$$negative_regulation_of_transcription_from_RNA_polymerase_II_promoter;GO:0045944$$positive_regulation_of_transcription_from_RNA_polymerase_II_promoter
MGI:1917678	Oxygen consumption_male_below5;Metabolic rate_male_below5	2	70428	Polr3b	0	0			mmu00230$$Purine_metabolism;mmu00240$$Pyrimidine_metabolism;mmu01100$$Metabolic_pathways	mmu03020$$RNA_polymerase;mmu05169$$Epstein-Barr_virus_infection;mmu04623$$Cytosolic_DNA-sensing_pathway;mmu04623$$Cytosolic_DNA-sensing_pathway	GO:0006351$$transcription__DNA-templated	GO:0001056$$RNA_polymerase_III_activity;GO:0003677$$DNA_binding;GO:0003899$$DNA-directed_RNA_polymerase_activity;GO:0016740$$transferase_activity;GO:0016779$$nucleotidyltransferase_activity;GO:0032549$$ribonucleoside_binding;GO:0046872$$metal_ion_binding	GO:0002376$$immune_system_process;GO:0006351$$transcription__DNA-templated;GO:0032728$$positive_regulation_of_interferon-beta_production;GO:0045087$$innate_immune_response;GO:0045089$$positive_regulation_of_innate_immune_response;GO:0051607$$defense_response_to_virus
MGI:1917711	IPGTT t0_male_below5	1	70461	Crtc3	10	9		MP:0002310$$decreased_susceptibility_to_hepatic_steatosis;MP:0004130$$abnormal_muscle_cell_glucose_uptake;MP:0005621$$abnormal_cell_physiology;MP:0005670$$abnormal_white_adipose_tissue_physiology;MP:0009116$$abnormal_brown_fat_cell_morphology;MP:0009125$$decreased_brown_fat_cell_lipid_droplet_size;MP:0009127$$increased_brown_fat_cell_number;MP:0009133$$decreased_white_fat_cell_size;MP:0010025$$de…	0	mmu05166$$HTLV-I_infection	GO:0006351$$transcription__DNA-templated	GO:0008140$$cAMP_response_element_binding_protein_binding	GO:0006351$$transcription__DNA-templated;GO:0006355$$regulation_of_transcription__DNA-templated;GO:0032793$$positive_regulation_of_CREB_transcription_factor_activity;GO:0042116$$macrophage_activation;GO:0043951$$negative_regulation_of_cAMP-mediated_signaling;GO:0045944$$positive_regulation_of_transcription_from_RNA_polymerase_II_promoter;GO:0050995$$negative_regulation_of_lipid_catabolic_process;…
MGI:1917761	IPGTT AUC 0-120_female_above95	1	70511	Eef2kmt	0	0			0	0	GO:0018023$$peptidyl-lysine_trimethylation;GO:0032259$$methylation	GO:0000179$$rRNA_(adenine-N6_N6-)-dimethyltransferase_activity;GO:0003880$$protein_C-terminal_carboxyl_O-methyltransferase_activity;GO:0004809$$tRNA_(guanine-N2-)-methyltransferase_activity;GO:0008168$$methyltransferase_activity;GO:0008169$$C-methyltransferase_activity;GO:0008170$$N-methyltransferase_activity;GO:0008171$$O-methyltransferase_activity;GO:0008172$$S-methyltransferase_activity;GO:000…	GO:0018023$$peptidyl-lysine_trimethylation;GO:0032259$$methylation
MGI:1917780	IPGTT t0_female_below5;IPGTT t0_male_below5	2	70530	Lrfn2	0	13		MP:0000692$$small_spleen;MP:0000706$$small_thymus;MP:0002339$$abnormal_lymph_node_morphology;MP:0002371$$abnormal_thymus_cortex_morphology;MP:0002375$$abnormal_thymus_medulla_morphology;MP:0002398$$abnormal_bone_marrow_cell_morphology/development;MP:0005018$$decreased_T_cell_number;MP:0005018$$decreased_T_cell_number;MP:0005089$$decreased_double-negative_T_cell_number;MP:0005095$$decreased_T_cell…	0	0	0	GO:0005515$$protein_binding	GO:0007409$$axonogenesis
MGI:1917979	Body mass_male_above95;Body mass_female_above95;Oxygen consumption_male_above95;Metabolic rate_male_above95	4	70729	Nos1ap	0	0			0	mmu04713$$Circadian_entrainment	0	GO:0002020$$protease_binding;GO:0030165$$PDZ_domain_binding;GO:0050998$$nitric-oxide_synthase_binding	GO:1901215$$negative_regulation_of_neuron_death;GO:1901841$$regulation_of_high_voltage-gated_calcium_channel_activity;GO:2000170$$positive_regulation_of_peptidyl-cysteine_S-nitrosylation
MGI:1918177	Body mass_male_below5;Body mass_female_below5	2	235626	Setd2	2	14		MP:0000255$$vasculature_congestion;MP:0000784$$forebrain_hypoplasia;MP:0000929$$open_neural_tube;MP:0001614$$abnormal_blood_vessel_morphology;MP:0001701$$incomplete_embryo_turning;MP:0001716$$abnormal_placenta_labyrinth_morphology;MP:0001718$$abnormal_visceral_yolk_sac_morphology;MP:0002884$$abnormal_pharyngeal_arch_morphology;MP:0003229$$abnormal_vitelline_vasculature_morphology;MP:0003935$$abno…	0	0	GO:0006298$$mismatch_repair;GO:0006351$$transcription__DNA-templated;GO:0006368$$transcription_elongation_from_RNA_polymerase_II_promoter;GO:0010452$$histone_H3-K36_methylation;GO:0018023$$peptidyl-lysine_trimethylation;GO:0032259$$methylation;GO:0034968$$histone_lysine_methylation;GO:0097198$$histone_H3-K36_trimethylation;GO:0097676$$histone_H3-K36_dimethylation	GO:0008168$$methyltransferase_activity;GO:0016740$$transferase_activity;GO:0018024$$histone-lysine_N-methyltransferase_activity;GO:0046975$$histone_methyltransferase_activity_(H3-K36_specific)	GO:0001525$$angiogenesis;GO:0001570$$vasculogenesis;GO:0001763$$morphogenesis_of_a_branching_structure;GO:0001843$$neural_tube_closure;GO:0006298$$mismatch_repair;GO:0006351$$transcription__DNA-templated;GO:0006355$$regulation_of_transcription__DNA-templated;GO:0006368$$transcription_elongation_from_RNA_polymerase_II_promoter;GO:0010452$$histone_H3-K36_methylation;GO:0010468$$regulation_of_gene_e…
MGI:1918180	RER_male_below5;RER_female_below5;Oxygen consumption_male_above95;Triglycerides_male_below5	4	70930	Nol8	0	0			0	0	GO:0006260$$DNA_replication;GO:0006364$$rRNA_processing	GO:0000166$$nucleotide_binding;GO:0003676$$nucleic_acid_binding;GO:0003723$$RNA_binding;GO:0044822$$poly(A)_RNA_binding	GO:0006260$$DNA_replication;GO:0006364$$rRNA_processing;GO:0030307$$positive_regulation_of_cell_growth
MGI:1918248	Triglycerides_female_above95	1	70998	Phf6	0	0			0	0	GO:0006351$$transcription__DNA-templated	GO:0003677$$DNA_binding;GO:0008270$$zinc_ion_binding;GO:0015631$$tubulin_binding;GO:0019899$$enzyme_binding;GO:0042393$$histone_binding;GO:0042826$$histone_deacetylase_binding;GO:0043021$$ribonucleoprotein_complex_binding;GO:0044822$$poly(A)_RNA_binding;GO:0046872$$metal_ion_binding;GO:0051219$$phosphoprotein_binding;GO:0097110$$scaffold_protein_binding	GO:0006351$$transcription__DNA-templated;GO:0006355$$regulation_of_transcription__DNA-templated
MGI:1918358	Oxygen consumption_male_above95;Metabolic rate_male_above95;RER_male_above95	3	108811	Ccdc122	0	0			0	0	0			None	None	None
MGI:1918414	Triglycerides_female_below5;Body mass_male_above95	2	71164	Zdhhc11	0	0			0	0	0	GO:0008270$$zinc_ion_binding;GO:0016740$$transferase_activity;GO:0016746$$transferase_activity__transferring_acyl_groups;GO:0019706$$protein-cysteine_S-palmitoyltransferase_activity;GO:0046872$$metal_ion_binding
MGI:1918441	Triglycerides_female_above95;Triglycerides_male_above95;Metabolic rate_male_below5;Oxygen consumption_male_below5	4	219131	Phf11a	0	0			0	0	0	GO:0046872$$metal_ion_binding	GO:0050776$$regulation_of_immune_response
MGI:1918614	Oxygen consumption_male_below5;Triglycerides_male_above95;Metabolic rate_male_below5	3	108829	Jmjd1c	0	9		MP:0001147$$small_testis;MP:0001154$$seminiferous_tubule_degeneration;MP:0002687$$oligozoospermia;MP:0004852$$decreased_testis_weight;MP:0004901$$decreased_male_germ_cell_number;MP:0006378$$abnormal_spermatogonia_morphology;MP:0008280$$abnormal_male_germ_cell_apoptosis;MP:0008995$$early_reproductive_senescence;MP:0011750$$abnormal_seminiferous_tubule_epithelium_morphology	0	mmu05202$$Transcriptional_misregulation_in_cancer	GO:0006351$$transcription__DNA-templated;GO:0055114$$oxidation-reduction_process	GO:0000907$$sulfonate_dioxygenase_activity;GO:0016491$$oxidoreductase_activity;GO:0018602$$2_4-dichlorophenoxyacetate_alpha-ketoglutarate_dioxygenase_activity;GO:0019798$$procollagen-proline_dioxygenase_activity;GO:0034792$$hypophosphite_dioxygenase_activity;GO:0043734$$DNA-N1-methyladenine_dioxygenase_activity;GO:0046872$$metal_ion_binding;GO:0051213$$dioxygenase_activity;GO:0052634$$C-19_gibber…	GO:0003382$$epithelial_cell_morphogenesis;GO:0006351$$transcription__DNA-templated;GO:0006355$$regulation_of_transcription__DNA-templated;GO:0008584$$male_gonad_development;GO:0016568$$chromatin_modification;GO:0036098$$male_germ-line_stem_cell_population_maintenance;GO:0055114$$oxidation-reduction_process;GO:0072520$$seminiferous_tubule_development;GO:0098727$$maintenance_of_cell_number;GO:19906…
MGI:1918659	IPGTT t0_female_below5	1	71409	Fmnl2	0	0			0	0	0	GO:0003779$$actin_binding;GO:0017048$$Rho_GTPase_binding	GO:0007010$$cytoskeleton_organization;GO:0016043$$cellular_component_organization;GO:0022604$$regulation_of_cell_morphogenesis;GO:0030036$$actin_cytoskeleton_organization;GO:0030866$$cortical_actin_cytoskeleton_organization
MGI:1918876	IPGTT AUC 0-120_male_above95;IPGTT t0_female_above95	2	231931	Gimap6	0	0			0	0	0	GO:0000166$$nucleotide_binding;GO:0005525$$GTP_binding
MGI:1918984	IPGTT AUC 0-120_male_below5	1	103135	Pan2	0	0			0	0	GO:0000289$$nuclear-transcribed_mRNA_poly(A)_tail_shortening;GO:0000291$$nuclear-transcribed_mRNA_catabolic_process__exonucleolytic;GO:0006397$$mRNA_processing;GO:0090503$$RNA_phosphodiester_bond_hydrolysis__exonucleolytic	GO:0000175$$3'-5'-exoribonuclease_activity;GO:0003676$$nucleic_acid_binding;GO:0004518$$nuclease_activity;GO:0004527$$exonuclease_activity;GO:0004535$$poly(A)-specific_ribonuclease_activity;GO:0005515$$protein_binding;GO:0016787$$hydrolase_activity	GO:0000289$$nuclear-transcribed_mRNA_poly(A)_tail_shortening;GO:0000291$$nuclear-transcribed_mRNA_catabolic_process__exonucleolytic;GO:0006397$$mRNA_processing;GO:0090503$$RNA_phosphodiester_bond_hydrolysis__exonucleolytic
MGI:1919008	IPGTT t0_male_above95;RER_male_above95	2	219189	Vwa8	0	0			0	0	0	GO:0000166$$nucleotide_binding;GO:0005524$$ATP_binding;GO:0016887$$ATPase_activity
MGI:1919118	IPGTT AUC 0-120_male_below5;Oxygen consumption_male_above95;Metabolic rate_male_above95	3	71868	Thegl	0	0			0	0	0			None	None	None
MGI:1919129	Triglycerides_male_below5	1	433256	Acsl5	0	0			mmu00061$$Fatty_acid_biosynthesis;mmu00071$$Fatty_acid_degradation;mmu01100$$Metabolic_pathways;mmu01212$$Fatty_acid_metabolism	mmu04146$$Peroxisome;mmu04920$$Adipocytokine_signaling_pathway;mmu03320$$PPAR_signaling_pathway	GO:0001676$$long-chain_fatty_acid_metabolic_process;GO:0006629$$lipid_metabolic_process;GO:0006631$$fatty_acid_metabolic_process;GO:0008152$$metabolic_process;GO:0008654$$phospholipid_biosynthetic_process	GO:0000166$$nucleotide_binding;GO:0003824$$catalytic_activity;GO:0004467$$long-chain_fatty_acid-CoA_ligase_activity;GO:0005524$$ATP_binding;GO:0016874$$ligase_activity	GO:0001676$$long-chain_fatty_acid_metabolic_process;GO:0006629$$lipid_metabolic_process;GO:0006631$$fatty_acid_metabolic_process;GO:0008152$$metabolic_process;GO:0008654$$phospholipid_biosynthetic_process;GO:0010747$$positive_regulation_of_plasma_membrane_long-chain_fatty_acid_transport;GO:0010867$$positive_regulation_of_triglyceride_biosynthetic_process;GO:0015908$$fatty_acid_transport;GO:003200…
MGI:1919139	IPGTT t0_male_above95;Body mass_male_above95	2	71889	Epn3	0	1		MP:0002169$$no_abnormal_phenotype_detected	0	mmu04144$$Endocytosis	0	GO:0008289$$lipid_binding;GO:1990175$$EH_domain_binding
MGI:1919147	IPGTT AUC 0-120_female_below5;IPGTT t0_male_above95	2	71897	Lypd6b	0	0			0	0	0			NONE	None	None
MGI:1919150	Body mass_female_below5;IPGTT AUC 0-120_male_below5;Body mass_male_below5	3	71900	Tmem106b	0	0			0	0	0		GO:0006810$$transport;GO:0032418$$lysosome_localization;GO:0048813$$dendrite_morphogenesis
MGI:1919199	Body mass_male_below5;IPGTT t0_male_below5;IPGTT t0_female_below5	3	71949	Cers5	0	0			mmu00600$$Sphingolipid_metabolism;mmu01100$$Metabolic_pathways	mmu04071$$Sphingolipid_signaling_pathway	GO:0006629$$lipid_metabolic_process;GO:0006665$$sphingolipid_metabolic_process;GO:0030148$$sphingolipid_biosynthetic_process;GO:0046513$$ceramide_biosynthetic_process	GO:0003677$$DNA_binding;GO:0016740$$transferase_activity;GO:0050291$$sphingosine_N-acyltransferase_activity	GO:0006629$$lipid_metabolic_process;GO:0006665$$sphingolipid_metabolic_process;GO:0030148$$sphingolipid_biosynthetic_process;GO:0046513$$ceramide_biosynthetic_process
MGI:1919210	IPGTT t0_female_below5	1	71960	Myh14	0	1		MP:0002169$$no_abnormal_phenotype_detected	0	mmu04530$$Tight_junction;mmu04810$$Regulation_of_actin_cytoskeleton	0	GO:0000146$$microfilament_motor_activity;GO:0000166$$nucleotide_binding;GO:0003774$$motor_activity;GO:0003779$$actin_binding;GO:0005516$$calmodulin_binding;GO:0005524$$ATP_binding;GO:0030898$$actin-dependent_ATPase_activity;GO:0051015$$actin_filament_binding	GO:0003009$$skeletal_muscle_contraction;GO:0007519$$skeletal_muscle_tissue_development;GO:0007605$$sensory_perception_of_sound;GO:0008360$$regulation_of_cell_shape;GO:0019228$$neuronal_action_potential;GO:0030048$$actin_filament-based_movement;GO:0031032$$actomyosin_structure_organization;GO:0070584$$mitochondrion_morphogenesis;GO:0071625$$vocalization_behavior
MGI:1919265	IPGTT AUC 0-120_male_above95	1	214305	Hhipl1	0	0			0	0	GO:0005975$$carbohydrate_metabolic_process	GO:0003824$$catalytic_activity;GO:0005044$$scavenger_receptor_activity;GO:0016901$$oxidoreductase_activity__acting_on_the_CH-OH_group_of_donors__quinone_or_similar_compound_as_acceptor;GO:0048038$$quinone_binding	GO:0005975$$carbohydrate_metabolic_process
MGI:1919268	Triglycerides_male_above95;Body mass_female_above95	2	72018	Fundc1	0	0			0	0	GO:0000422$$mitophagy	GO:0005515$$protein_binding	GO:0000422$$mitophagy;GO:0001666$$response_to_hypoxia;GO:0006914$$autophagy
MGI:1919305	Body mass_male_below5	1	72055	Slc38a10	0	0			0	0	0	GO:0015171$$amino_acid_transmembrane_transporter_activity	GO:0003333$$amino_acid_transmembrane_transport;GO:0006810$$transport;GO:0006811$$ion_transport;GO:0006814$$sodium_ion_transport;GO:0006865$$amino_acid_transport;GO:0060348$$bone_development
MGI:1919338	Body mass_male_below5;Triglycerides_male_below5;IPGTT AUC 0-120_male_below5;IPGTT AUC 0-120_female_below5;Body mass_female_below5;Triglycerides_female_below5;Metabolic rate_male_above95;Oxygen consumption_male_above95	8	72088	Ush1c	0	59		MP:0000043$$organ_of_Corti_degeneration;MP:0000479$$abnormal_enterocyte_morphology;MP:0000488$$abnormal_intestinal_epithelium_morphology;MP:0000495$$abnormal_colon_morphology;MP:0000496$$abnormal_small_intestine_morphology;MP:0001326$$retinal_degeneration;MP:0001394$$circling;MP:0001394$$circling;MP:0001394$$circling;MP:0001394$$circling;MP:0001394$$circling;MP:0001399$$hyperactivity;MP:0001399$$…	0	0	0	GO:0005515$$protein_binding;GO:0030507$$spectrin_binding;GO:0032029$$myosin_tail_binding;GO:0051015$$actin_filament_binding	GO:0000086$$G2/M_transition_of_mitotic_cell_cycle;GO:0007605$$sensory_perception_of_sound;GO:0030046$$parallel_actin_filament_bundle_assembly;GO:0042472$$inner_ear_morphogenesis;GO:0042491$$auditory_receptor_cell_differentiation;GO:0045494$$photoreceptor_cell_maintenance;GO:0050885$$neuromuscular_process_controlling_balance;GO:0050953$$sensory_perception_of_light_stimulus;GO:0050957$$equilibrioce…
MGI:1919352	RER_male_below5;RER_female_below5;IPGTT t0_male_below5;IPGTT t0_female_below5;Triglycerides_male_below5	5	72102	Dusp11	0	0			0	0	GO:0006470$$protein_dephosphorylation;GO:0016070$$RNA_metabolic_process;GO:0016311$$dephosphorylation	GO:0003723$$RNA_binding;GO:0004651$$polynucleotide_5'-phosphatase_activity;GO:0004725$$protein_tyrosine_phosphatase_activity;GO:0008138$$protein_tyrosine/serine/threonine_phosphatase_activity;GO:0008330$$protein_tyrosine/threonine_phosphatase_activity;GO:0008579$$JUN_kinase_phosphatase_activity;GO:0008969$$phosphohistidine_phosphatase_activity;GO:0016312$$inositol_bisphosphate_phosphatase_activit…	GO:0006470$$protein_dephosphorylation;GO:0016070$$RNA_metabolic_process;GO:0016311$$dephosphorylation;GO:0098507$$polynucleotide_5'_dephosphorylation
MGI:1919386	Triglycerides_female_above95	1	72136	Chst14	1	17	MP:0001262$$decreased_body_weight	MP:0000116$$abnormal_tooth_development;MP:0000558$$abnormal_tibia_morphology;MP:0000585$$kinked_tail;MP:0001106$$abnormal_Schwann_cell_morphology;MP:0002161$$abnormal_fertility/fecundity;MP:0002834$$decreased_heart_weight;MP:0003089$$decreased_skin_tensile_strength;MP:0003402$$decreased_liver_weight;MP:0003651$$abnormal_axon_extension;MP:0003918$$decreased_kidney_weight;MP:0008415$$abnormal_neuri…	mmu00532$$Glycosaminoglycan_biosynthesis_-_chondroitin_sulfate_/_dermatan_sulfate	0	GO:0005975$$carbohydrate_metabolic_process;GO:0016051$$carbohydrate_biosynthetic_process;GO:0030208$$dermatan_sulfate_biosynthetic_process;GO:0050655$$dermatan_sulfate_proteoglycan_metabolic_process	GO:0001537$$N-acetylgalactosamine_4-O-sulfotransferase_activity;GO:0005515$$protein_binding;GO:0008146$$sulfotransferase_activity;GO:0016740$$transferase_activity	GO:0005975$$carbohydrate_metabolic_process;GO:0016051$$carbohydrate_biosynthetic_process;GO:0030208$$dermatan_sulfate_biosynthetic_process;GO:0050655$$dermatan_sulfate_proteoglycan_metabolic_process
MGI:1919594	RER_male_below5;Oxygen consumption_male_below5;IPGTT t0_male_above95;Metabolic rate_male_below5	4	72344	Usp36	0	0			0	0	GO:0006508$$proteolysis;GO:0016579$$protein_deubiquitination	GO:0004843$$thiol-dependent_ubiquitin-specific_protease_activity;GO:0008233$$peptidase_activity;GO:0008234$$cysteine-type_peptidase_activity;GO:0016787$$hydrolase_activity;GO:0036459$$thiol-dependent_ubiquitinyl_hydrolase_activity;GO:0044822$$poly(A)_RNA_binding	GO:0006508$$proteolysis;GO:0006511$$ubiquitin-dependent_protein_catabolic_process;GO:0016579$$protein_deubiquitination;GO:1903146$$regulation_of_mitophagy;GO:1903955$$positive_regulation_of_protein_targeting_to_mitochondrion
MGI:1919598	IPGTT AUC 0-120_female_above95	1	108897	Aif1l	0	0			0	0	0	GO:0003779$$actin_binding;GO:0005509$$calcium_ion_binding;GO:0046872$$metal_ion_binding;GO:0051015$$actin_filament_binding
MGI:1919599	Triglycerides_female_above95	1	72349	Dusp3	0	0			0	mmu04010$$MAPK_signaling_pathway	GO:0006470$$protein_dephosphorylation;GO:0016311$$dephosphorylation	GO:0004721$$phosphoprotein_phosphatase_activity;GO:0004725$$protein_tyrosine_phosphatase_activity;GO:0008138$$protein_tyrosine/serine/threonine_phosphatase_activity;GO:0016787$$hydrolase_activity;GO:0016791$$phosphatase_activity;GO:0019901$$protein_kinase_binding;GO:0033549$$MAP_kinase_phosphatase_activity	GO:0000188$$inactivation_of_MAPK_activity;GO:0001701$$in_utero_embryonic_development;GO:0006470$$protein_dephosphorylation;GO:0016311$$dephosphorylation;GO:0035335$$peptidyl-tyrosine_dephosphorylation;GO:0043409$$negative_regulation_of_MAPK_cascade;GO:0045931$$positive_regulation_of_mitotic_cell_cycle;GO:0046329$$negative_regulation_of_JNK_cascade;GO:0050860$$negative_regulation_of_T_cell_recepto…
MGI:1919684	Triglycerides_male_above95;RER_male_above95	2	72434	Lypd3	0	0			0	0	0	GO:0043236$$laminin_binding	GO:0006928$$movement_of_cell_or_subcellular_component;GO:0007160$$cell-matrix_adhesion
MGI:1919764	IPGTT AUC 0-120_male_above95	1	72514	Fgfbp3	0	1		MP:0001363$$increased_anxiety-related_response	0	0	0	GO:0008201$$heparin_binding;GO:0017134$$fibroblast_growth_factor_binding;GO:0019838$$growth_factor_binding	GO:0030534$$adult_behavior;GO:0031646$$positive_regulation_of_neurological_system_process;GO:0043117$$positive_regulation_of_vascular_permeability;GO:0045743$$positive_regulation_of_fibroblast_growth_factor_receptor_signaling_pathway;GO:0070374$$positive_regulation_of_ERK1_and_ERK2_cascade
MGI:1919782	Body mass_female_above95	1	269003	Sap130	0	1		MP:0002169$$no_abnormal_phenotype_detected	0	0	GO:0006351$$transcription__DNA-templated;GO:0043966$$histone_H3_acetylation	GO:0003713$$transcription_coactivator_activity;GO:0004402$$histone_acetyltransferase_activity;GO:0005515$$protein_binding	GO:0000122$$negative_regulation_of_transcription_from_RNA_polymerase_II_promoter;GO:0006351$$transcription__DNA-templated;GO:0006355$$regulation_of_transcription__DNA-templated;GO:0043966$$histone_H3_acetylation
MGI:1919784	IPGTT t0_female_above95	1	108911	Rcc2	0	0			0	0	0	GO:0008017$$microtubule_binding;GO:0019901$$protein_kinase_binding;GO:0019904$$protein_domain_specific_binding;GO:0031267$$small_GTPase_binding;GO:0044822$$poly(A)_RNA_binding;GO:0048365$$Rac_GTPase_binding	GO:0007049$$cell_cycle;GO:0007067$$mitotic_nuclear_division;GO:0007229$$integrin-mediated_signaling_pathway;GO:0010762$$regulation_of_fibroblast_migration;GO:0010971$$positive_regulation_of_G2/M_transition_of_mitotic_cell_cycle;GO:0030334$$regulation_of_cell_migration;GO:0034260$$negative_regulation_of_GTPase_activity;GO:0045184$$establishment_of_protein_localization;GO:0048041$$focal_adhesion_as…
MGI:1919792	IPGTT t0_male_above95;Metabolic rate_male_above95;Oxygen consumption_male_above95	3	72542	Pgam5	0	0			0	mmu04668$$TNF_signaling_pathway	GO:0016311$$dephosphorylation	GO:0004721$$phosphoprotein_phosphatase_activity;GO:0005096$$GTPase_activator_activity;GO:0009400$$receptor_signaling_protein_serine/threonine_phosphatase_activity;GO:0016787$$hydrolase_activity;GO:0016791$$phosphatase_activity;GO:0032403$$protein_complex_binding	GO:0012501$$programmed_cell_death;GO:0016311$$dephosphorylation;GO:0035556$$intracellular_signal_transduction;GO:0043547$$positive_regulation_of_GTPase_activity;GO:0070266$$necroptotic_process
MGI:1919819	IPGTT AUC 0-120_male_above95;Body mass_female_above95;RER_male_below5;Body mass_male_above95;IPGTT AUC 0-120_female_above95;IPGTT t0_male_above95	6	72569	Bbs5	0	0			0	0	0	GO:0001103$$RNA_polymerase_II_repressing_transcription_factor_binding;GO:0032266$$phosphatidylinositol-3-phosphate_binding	GO:0006810$$transport;GO:0015031$$protein_transport;GO:0030030$$cell_projection_organization;GO:0042384$$cilium_assembly;GO:0046907$$intracellular_transport
MGI:1919936	Triglycerides_female_above95;Body mass_male_below5	2	329908	Usp24	0	0			0	0	GO:0006508$$proteolysis;GO:0016579$$protein_deubiquitination	GO:0008233$$peptidase_activity;GO:0008234$$cysteine-type_peptidase_activity;GO:0016787$$hydrolase_activity;GO:0036459$$thiol-dependent_ubiquitinyl_hydrolase_activity	GO:0006508$$proteolysis;GO:0006511$$ubiquitin-dependent_protein_catabolic_process;GO:0016477$$cell_migration;GO:0016579$$protein_deubiquitination
MGI:1920081	IPGTT t0_male_above95	1	72831	Dhx30	0	5		MP:0002151$$abnormal_neural_tube_morphology;MP:0003984$$embryonic_growth_retardation;MP:0004180$$failure_of_initiation_of_embryo_turning;MP:0006386$$absent_somites;MP:0011092$$embryonic_lethality__complete_penetrance	0	0	GO:0006396$$RNA_processing	GO:0000166$$nucleotide_binding;GO:0003676$$nucleic_acid_binding;GO:0003682$$chromatin_binding;GO:0003723$$RNA_binding;GO:0003725$$double-stranded_RNA_binding;GO:0004004$$ATP-dependent_RNA_helicase_activity;GO:0004386$$helicase_activity;GO:0005524$$ATP_binding;GO:0008026$$ATP-dependent_helicase_activity;GO:0016787$$hydrolase_activity;GO:0044822$$poly(A)_RNA_binding	GO:0006396$$RNA_processing;GO:0042254$$ribosome_biogenesis;GO:1902775$$mitochondrial_large_ribosomal_subunit_assembly
MGI:1920093	IPGTT AUC 0-120_female_above95;Triglycerides_female_above95;RER_male_below5;Body mass_male_below5;IPGTT AUC 0-120_male_above95	5	72843	Prdm4	0	1		MP:0002169$$no_abnormal_phenotype_detected	0	mmu04722$$Neurotrophin_signaling_pathway	GO:0006351$$transcription__DNA-templated;GO:0032259$$methylation	GO:0000179$$rRNA_(adenine-N6_N6-)-dimethyltransferase_activity;GO:0003676$$nucleic_acid_binding;GO:0003677$$DNA_binding;GO:0003880$$protein_C-terminal_carboxyl_O-methyltransferase_activity;GO:0004809$$tRNA_(guanine-N2-)-methyltransferase_activity;GO:0005123$$death_receptor_binding;GO:0008168$$methyltransferase_activity;GO:0008169$$C-methyltransferase_activity;GO:0008170$$N-methyltransferase_activ…	GO:0006351$$transcription__DNA-templated;GO:0006355$$regulation_of_transcription__DNA-templated;GO:0010629$$negative_regulation_of_gene_expression;GO:0030308$$negative_regulation_of_cell_growth;GO:0032259$$methylation;GO:2000177$$regulation_of_neural_precursor_cell_proliferation;GO:2000736$$regulation_of_stem_cell_differentiation
MGI:1920121	IPGTT t0_female_above95	1	382562	Pfn4	0	0			0	mmu04810$$Regulation_of_actin_cytoskeleton;mmu04015$$Rap1_signaling_pathway;mmu05132$$Salmonella_infection	0	GO:0003785$$actin_monomer_binding;GO:0008289$$lipid_binding	GO:0042989$$sequestering_of_actin_monomers
MGI:1920136	IPGTT t0_male_below5	1	72886	Ccdc94	0	0			0	0	0			10.1371/journal.pgen.1002922 (Ccdc94¾protects cells from ionizing radiation by inhibiting the expression of p53.)	None	None
MGI:1920149	IPGTT AUC 0-120_female_below5;IPGTT AUC 0-120_male_below5;IPGTT t0_male_above95;IPGTT t0_female_above95	4	72899	Macrod2	0	0			0	0	GO:0042278$$purine_nucleoside_metabolic_process;GO:0051725$$protein_de-ADP-ribosylation	GO:0000701$$purine-specific_mismatch_base_pair_DNA_N-glycosylase_activity;GO:0004844$$uracil_DNA_N-glycosylase_activity;GO:0008418$$protein-N-terminal_asparagine_amidohydrolase_activity;GO:0008759$$UDP-3-O-[3-hydroxymyristoyl]_N-acetylglucosamine_deacetylase_activity;GO:0016787$$hydrolase_activity;GO:0016798$$hydrolase_activity__acting_on_glycosyl_bonds;GO:0017065$$single-strand_selective_uracil_…	GO:0006974$$cellular_response_to_DNA_damage_stimulus;GO:0042278$$purine_nucleoside_metabolic_process;GO:0051725$$protein_de-ADP-ribosylation
MGI:1920180	Triglycerides_male_above95	1	72930	Ppp2r2b	0	0			0	mmu04530$$Tight_junction;mmu04390$$Hippo_signaling_pathway;mmu04071$$Sphingolipid_signaling_pathway;mmu04151$$PI3K-Akt_signaling_pathway;mmu04152$$AMPK_signaling_pathway;mmu03015$$mRNA_surveillance_pathway;mmu05160$$Hepatitis_C;mmu05142$$Chagas_disease_(American_trypanosomiasis);mmu04728$$Dopaminergic_synapse;mmu04261$$Adrenergic_signaling_in_cardiomyocytes	0	GO:0008601$$protein_phosphatase_type_2A_regulator_activity;GO:0032403$$protein_complex_binding	GO:0000266$$mitochondrial_fission;GO:0006626$$protein_targeting_to_mitochondrion;GO:0006915$$apoptotic_process;GO:0034047$$regulation_of_protein_phosphatase_type_2A_activity;GO:0043525$$positive_regulation_of_neuron_apoptotic_process;GO:0043653$$mitochondrial_fragmentation_involved_in_apoptotic_process
MGI:1920198	Body mass_male_below5	1	72948	Tppp	0	0			0	0	0	GO:0015631$$tubulin_binding	GO:0001578$$microtubule_bundle_formation;GO:0032273$$positive_regulation_of_protein_polymerization;GO:0046785$$microtubule_polymerization
MGI:1920260	Body mass_female_below5	1	73010	Gpr22	1	1		MP:0002169$$no_abnormal_phenotype_detected	0	0	0	GO:0004871$$signal_transducer_activity;GO:0004930$$G-protein_coupled_receptor_activity;GO:0042277$$peptide_binding	GO:0007165$$signal_transduction;GO:0007186$$G-protein_coupled_receptor_signaling_pathway;GO:0032870$$cellular_response_to_hormone_stimulus;GO:1901652$$response_to_peptide
MGI:1920344	Metabolic rate_female_above95;Oxygen consumption_female_above95;Metabolic rate_male_above95;Oxygen consumption_male_above95	4	73094	Sgip1	0	0			0	0	0	GO:0005515$$protein_binding;GO:0005543$$phospholipid_binding;GO:0008017$$microtubule_binding;GO:0015631$$tubulin_binding;GO:0017124$$SH3_domain_binding	GO:0006897$$endocytosis;GO:0048260$$positive_regulation_of_receptor-mediated_endocytosis;GO:0097320$$membrane_tubulation
MGI:1920393	Body mass_male_below5	1	207615	Wdr37	0	0			0	0	0			¾10.1038/ng.568 (7 loci suspected to affect creatinine production and secretion (CPS1, SLC22A2, TMEM60,¾WDR37, SLC6A13, WDR72 and BCAS3)	None	None
MGI:1920420	RER_female_below5	1	66568	Rwdd3	0	0			0	0	0		GO:0032088$$negative_regulation_of_NF-kappaB_transcription_factor_activity;GO:0033235$$positive_regulation_of_protein_sumoylation;GO:1902073$$positive_regulation_of_hypoxia-inducible_factor-1alpha_signaling_pathway
MGI:1920423	IPGTT AUC 0-120_male_below5	1	73173	Pcdh18	0	0			0	0	0	GO:0005509$$calcium_ion_binding;GO:0005515$$protein_binding	GO:0007155$$cell_adhesion;GO:0007156$$homophilic_cell_adhesion_via_plasma_membrane_adhesion_molecules;GO:0007399$$nervous_system_development;GO:0016339$$calcium-dependent_cell-cell_adhesion_via_plasma_membrane_cell_adhesion_molecules
MGI:1920442	IPGTT AUC 0-120_male_above95	1	73192	Xpot	0	0			0	0	0	GO:0000049$$tRNA_binding;GO:0003723$$RNA_binding;GO:0008536$$Ran_GTPase_binding;GO:0015932$$nucleobase-containing_compound_transmembrane_transporter_activity	GO:0006409$$tRNA_export_from_nucleus;GO:0006810$$transport;GO:0006886$$intracellular_protein_transport;GO:0071528$$tRNA_re-export_from_nucleus
MGI:1920455	IPGTT AUC 0-120_female_below5;IPGTT AUC 0-120_male_below5	2	73205	3110043O21Rik	0	0			0	0	0	GO:0005515$$protein_binding;GO:0017137$$Rab_GTPase_binding	GO:0006897$$endocytosis;GO:0006914$$autophagy
MGI:1920563	Body mass_female_above95;Triglycerides_female_above95	2	244585	Rpgrip1l	0	35		MP:0000291$$enlarged_pericardium;MP:0000438$$abnormal_cranium_morphology;MP:0000455$$abnormal_maxilla_morphology;MP:0000458$$abnormal_mandible_morphology;MP:0000460$$mandible_hypoplasia;MP:0000644$$dextrocardia;MP:0000781$$decreased_corpus_callosum_size;MP:0000783$$abnormal_forebrain_morphology;MP:0000851$$cerebellum_hypoplasia;MP:0000914$$exencephaly;MP:0000926$$absent_floor_plate;MP:0001293$$an…	0	0	0	GO:0005515$$protein_binding;GO:0031870$$thromboxane_A2_receptor_binding	GO:0001701$$in_utero_embryonic_development;GO:0001736$$establishment_of_planar_polarity;GO:0001822$$kidney_development;GO:0001889$$liver_development;GO:0007163$$establishment_or_maintenance_of_cell_polarity;GO:0007368$$determination_of_left/right_symmetry;GO:0007420$$brain_development;GO:0008589$$regulation_of_smoothened_signaling_pathway;GO:0021532$$neural_tube_patterning;GO:0021537$$telencephal…
MGI:1920597	Body mass_female_above95	1	73347	Cldn34b2	0	0			0	0	0			None	None	None
MGI:1920893	Metabolic rate_male_above95;Oxygen consumption_male_above95;IPGTT t0_male_below5	3	58248	1700123O20Rik	0	0			0	0	0			None	None	None
MGI:1920910	IPGTT t0_male_below5	1	73660	Cabp4	0	12		MP:0001005$$abnormal_retinal_rod_cell_morphology;MP:0001006$$abnormal_retinal_cone_cell_morphology;MP:0001325$$abnormal_retina_morphology;MP:0004021$$abnormal_rod_electrophysiology;MP:0004022$$abnormal_cone_electrophysiology;MP:0005253$$abnormal_eye_physiology;MP:0005551$$abnormal_eye_electrophysiology;MP:0006069$$abnormal_retinal_neuronal_layer_morphology;MP:0006074$$abnormal_retinal_rod_bipolar…	0	0	0	GO:0005509$$calcium_ion_binding;GO:0046872$$metal_ion_binding	GO:0007601$$visual_perception;GO:0007602$$phototransduction;GO:0008594$$photoreceptor_cell_morphogenesis;GO:0046549$$retinal_cone_cell_development;GO:0060040$$retinal_bipolar_neuron_differentiation
MGI:1920949	IPGTT t0_female_above95;IPGTT AUC 0-120_male_below5;Triglycerides_male_below5;Triglycerides_female_below5	4	73699	Ppp2r1b	0	0			0	mmu04530$$Tight_junction;mmu04114$$Oocyte_meiosis;mmu04350$$TGF-beta_signaling_pathway;mmu04390$$Hippo_signaling_pathway;mmu04071$$Sphingolipid_signaling_pathway;mmu04151$$PI3K-Akt_signaling_pathway;mmu04152$$AMPK_signaling_pathway;mmu03015$$mRNA_surveillance_pathway;mmu05160$$Hepatitis_C;mmu05142$$Chagas_disease_(American_trypanosomiasis);mmu04728$$Dopaminergic_synapse;mmu04730$$Long-term_depres…	0	GO:0005515$$protein_binding;GO:0008601$$protein_phosphatase_type_2A_regulator_activity	GO:0006461$$protein_complex_assembly;GO:0060561$$apoptotic_process_involved_in_morphogenesis;GO:2001241$$positive_regulation_of_extrinsic_apoptotic_signaling_pathway_in_absence_of_ligand
MGI:1921084	IPGTT AUC 0-120_male_below5	1	73834	Atp6v1d	0	0			0	0	0	GO:0042626$$ATPase_activity__coupled_to_transmembrane_movement_of_substances	GO:0006810$$transport;GO:0006811$$ion_transport;GO:0015992$$proton_transport;GO:0030030$$cell_projection_organization;GO:0042384$$cilium_assembly;GO:0061512$$protein_localization_to_cilium
MGI:1921123	IPGTT t0_female_above95	1	73873	Fam161a	0	16		MP:0001004$$abnormal_retinal_photoreceptor_morphology;MP:0001326$$retinal_degeneration;MP:0002090$$abnormal_vision;MP:0003729$$abnormal_photoreceptor_outer_segment_morphology;MP:0006072$$abnormal_retinal_apoptosis;MP:0008450$$retinal_photoreceptor_degeneration;MP:0008515$$thin_retinal_outer_nuclear_layer;MP:0008518$$retinal_outer_nuclear_layer_degeneration;MP:0008586$$disorganized_photoreceptor_o…	0	0	0		GO:0030030$$cell_projection_organization;GO:0042384$$cilium_assembly;GO:0044782$$cilium_organization
MGI:1921192	IPGTT AUC 0-120_male_below5	1	73942	Fam151b	0	0			0	0	0			None	None	None
MGI:1921256	Body mass_female_above95	1	74006	Dnm1l	6	50		MP:0000266$$abnormal_heart_morphology;MP:0000267$$abnormal_heart_development;MP:0000358$$abnormal_cell_morphology;MP:0000597$$delayed_hepatic_development;MP:0001264$$increased_body_size;MP:0001492$$abnormal_pilomotor_reflex;MP:0001544$$abnormal_cardiovascular_system_physiology;MP:0001634$$internal_hemorrhage;MP:0001698$$decreased_embryo_size;MP:0001698$$decreased_embryo_size;MP:0001714$$absent_tr…	0	mmu04668$$TNF_signaling_pathway	0	GO:0000166$$nucleotide_binding;GO:0003924$$GTPase_activity;GO:0005515$$protein_binding;GO:0005525$$GTP_binding;GO:0008289$$lipid_binding;GO:0016787$$hydrolase_activity;GO:0031625$$ubiquitin_protein_ligase_binding;GO:0042802$$identical_protein_binding;GO:0042803$$protein_homodimerization_activity	GO:0000266$$mitochondrial_fission;GO:0001836$$release_of_cytochrome_c_from_mitochondria;GO:0003374$$dynamin_polymerization_involved_in_mitochondrial_fission;GO:0006897$$endocytosis;GO:0010821$$regulation_of_mitochondrion_organization;GO:0012501$$programmed_cell_death;GO:0016559$$peroxisome_fission;GO:0032459$$regulation_of_protein_oligomerization;GO:0043065$$positive_regulation_of_apoptotic_proce…
MGI:1921258	Triglycerides_male_above95	1	74008	Arsg	1	19		MP:0000136$$abnormal_microglial_cell_morphology;MP:0000607$$abnormal_hepatocyte_morphology;MP:0000877$$abnormal_Purkinje_cell_morphology;MP:0000880$$decreased_Purkinje_cell_number;MP:0001417$$decreased_exploration_in_new_environment;MP:0001463$$abnormal_spatial_learning;MP:0002063$$abnormal_learning/memory/conditioning;MP:0002135$$abnormal_kidney_morphology;MP:0002446$$abnormal_macrophage_morphol…	0	mmu04142$$Lysosome	GO:0006790$$sulfur_compound_metabolic_process;GO:0008152$$metabolic_process	GO:0003824$$catalytic_activity;GO:0008484$$sulfuric_ester_hydrolase_activity;GO:0016787$$hydrolase_activity;GO:0018741$$alkyl_sulfatase_activity;GO:0034889$$endosulfan_hemisulfate_sulfatase_activity;GO:0034902$$endosulfan_sulfate_hydrolase_activity;GO:0046872$$metal_ion_binding	GO:0006790$$sulfur_compound_metabolic_process;GO:0008152$$metabolic_process
MGI:1921293	IPGTT t0_female_below5;Triglycerides_male_below5	2	74043	Pex26	0	0			0	mmu04146$$Peroxisome	0	GO:0008022$$protein_C-terminus_binding;GO:0032403$$protein_complex_binding;GO:0051117$$ATPase_binding	GO:0006810$$transport;GO:0015031$$protein_transport;GO:0016558$$protein_import_into_peroxisome_matrix;GO:0045046$$protein_import_into_peroxisome_membrane
MGI:1921354	Body mass_female_above95	1	74104	Abcb6	3	4		MP:0000245$$abnormal_erythropoiesis;MP:0003656$$abnormal_erythrocyte_physiology;MP:0006036$$abnormal_mitochondrial_physiology;MP:0010831$$lethality__incomplete_penetrance	0	mmu02010$$ABC_transporters	GO:0006779$$porphyrin-containing_compound_biosynthetic_process	GO:0000166$$nucleotide_binding;GO:0005524$$ATP_binding;GO:0015439$$heme-transporting_ATPase_activity;GO:0015562$$efflux_transmembrane_transporter_activity;GO:0016887$$ATPase_activity;GO:0020037$$heme_binding;GO:0042626$$ATPase_activity__coupled_to_transmembrane_movement_of_substances	GO:0006779$$porphyrin-containing_compound_biosynthetic_process;GO:0006810$$transport;GO:0006879$$cellular_iron_ion_homeostasis;GO:0007420$$brain_development;GO:0015886$$heme_transport;GO:0043588$$skin_development;GO:0055085$$transmembrane_transport
MGI:1921362	Triglycerides_female_above95;Oxygen consumption_male_above95;Metabolic rate_male_above95	3	74112	Usp16	0	0			0	0	GO:0006351$$transcription__DNA-templated;GO:0006508$$proteolysis;GO:0016578$$histone_deubiquitination;GO:0016579$$protein_deubiquitination	GO:0003713$$transcription_coactivator_activity;GO:0004197$$cysteine-type_endopeptidase_activity;GO:0004843$$thiol-dependent_ubiquitin-specific_protease_activity;GO:0005515$$protein_binding;GO:0008233$$peptidase_activity;GO:0008234$$cysteine-type_peptidase_activity;GO:0008270$$zinc_ion_binding;GO:0016787$$hydrolase_activity;GO:0036459$$thiol-dependent_ubiquitinyl_hydrolase_activity;GO:0042393$$his…	GO:0006351$$transcription__DNA-templated;GO:0006355$$regulation_of_transcription__DNA-templated;GO:0006357$$regulation_of_transcription_from_RNA_polymerase_II_promoter;GO:0006508$$proteolysis;GO:0006511$$ubiquitin-dependent_protein_catabolic_process;GO:0006974$$cellular_response_to_DNA_damage_stimulus;GO:0007049$$cell_cycle;GO:0007067$$mitotic_nuclear_division;GO:0010468$$regulation_of_gene_expre…
MGI:1921372	IPGTT t0_male_above95	1	74122	Tmem43	0	0			0	0	0	GO:0043621$$protein_self-association	GO:0071763$$nuclear_membrane_organization
MGI:1921471	IPGTT t0_male_above95	1	74221	Tex37	0	0			0	0	0			None	None	None
MGI:1921489	Body mass_male_above95;RER_female_below5	2	74239	Iqce	0	0			0	0	0			None	None	None
MGI:1921501	Triglycerides_female_above95	1	74251	Ankrd9	0	0			0	0	0	GO:0016787$$hydrolase_activity
MGI:1921580	Triglycerides_male_below5;Body mass_male_above95	2	74330	Dnajc14	0	0			0	0	0	GO:0001664$$G-protein_coupled_receptor_binding;GO:0050780$$dopamine_receptor_binding	GO:0006810$$transport;GO:0015031$$protein_transport
MGI:1921585	IPGTT AUC 0-120_male_above95	1	74335	Xrcc3	0	0			0	0	GO:0000722$$telomere_maintenance_via_recombination;GO:0000724$$double-strand_break_repair_via_homologous_recombination;GO:0006281$$DNA_repair;GO:0006310$$DNA_recombination;GO:0006312$$mitotic_recombination;GO:0007131$$reciprocal_meiotic_recombination;GO:0042148$$strand_invasion;GO:0071140$$resolution_of_mitotic_recombination_intermediates;GO:0090656$$t-circle_formation	GO:0000150$$recombinase_activity;GO:0000166$$nucleotide_binding;GO:0000400$$four-way_junction_DNA_binding;GO:0003677$$DNA_binding;GO:0003690$$double-stranded_DNA_binding;GO:0003697$$single-stranded_DNA_binding;GO:0004520$$endodeoxyribonuclease_activity;GO:0005524$$ATP_binding;GO:0008094$$DNA-dependent_ATPase_activity;GO:0008821$$crossover_junction_endodeoxyribonuclease_activity	GO:0000707$$meiotic_DNA_recombinase_assembly;GO:0000722$$telomere_maintenance_via_recombination;GO:0000724$$double-strand_break_repair_via_homologous_recombination;GO:0006281$$DNA_repair;GO:0006310$$DNA_recombination;GO:0006312$$mitotic_recombination;GO:0006974$$cellular_response_to_DNA_damage_stimulus;GO:0007131$$reciprocal_meiotic_recombination;GO:0010212$$response_to_ionizing_radiation;GO:0010…
MGI:1921597	Metabolic rate_male_below5;Oxygen consumption_male_below5	2	74347	Tldc1	0	0			0	0	0			None	None	None
MGI:1921620	IPGTT AUC 0-120_female_above95	1	74370	Rptor	0	5		MP:0005033$$abnormal_trophoblast_giant_cell_morphology;MP:0005076$$abnormal_cell_differentiation;MP:0011092$$embryonic_lethality__complete_penetrance;MP:0011096$$embryonic_lethality_between_implantation_and_somite_formation__complete_penetrance;MP:0012113$$decreased_inner_cell_mass_proliferation	0	mmu04151$$PI3K-Akt_signaling_pathway;mmu04152$$AMPK_signaling_pathway;mmu04150$$mTOR_signaling_pathway;mmu05206$$MicroRNAs_in_cancer;mmu04910$$Insulin_signaling_pathway;mmu04211$$Longevity_regulating_pathway_-_mammal	0	GO:0001030$$RNA_polymerase_III_type_1_promoter_DNA_binding;GO:0001031$$RNA_polymerase_III_type_2_promoter_DNA_binding;GO:0001032$$RNA_polymerase_III_type_3_promoter_DNA_binding;GO:0001156$$TFIIIC-class_transcription_factor_binding;GO:0005515$$protein_binding;GO:0019901$$protein_kinase_binding;GO:0032403$$protein_complex_binding;GO:0071889$$14-3-3_protein_binding	GO:0001932$$regulation_of_protein_phosphorylation;GO:0001938$$positive_regulation_of_endothelial_cell_proliferation;GO:0008361$$regulation_of_cell_size;GO:0016049$$cell_growth;GO:0031669$$cellular_response_to_nutrient_levels;GO:0031929$$TOR_signaling;GO:0032008$$positive_regulation_of_TOR_signaling;GO:0042325$$regulation_of_phosphorylation;GO:0045945$$positive_regulation_of_transcription_from_RNA…
MGI:1921662	Triglycerides_female_below5	1	74412	Gle1	0	0			0	0	0	GO:0042802$$identical_protein_binding	GO:0006810$$transport;GO:0015031$$protein_transport;GO:0016973$$poly(A)+_mRNA_export_from_nucleus;GO:0051028$$mRNA_transport
MGI:1921688	Body mass_male_below5;IPGTT AUC 0-120_male_above95;IPGTT t0_female_below5	3	74438	Clvs1	0	0			0	0	GO:0098779$$mitophagy_in_response_to_mitochondrial_depolarization	GO:0005215$$transporter_activity;GO:0008289$$lipid_binding;GO:0080025$$phosphatidylinositol-3_5-bisphosphate_binding	GO:0006810$$transport;GO:0007040$$lysosome_organization;GO:0098779$$mitophagy_in_response_to_mitochondrial_depolarization
MGI:1921701	Triglycerides_female_below5	1	74451	Pgs1	0	0			mmu00564$$Glycerophospholipid_metabolism;mmu01100$$Metabolic_pathways	0	GO:0006629$$lipid_metabolic_process;GO:0008654$$phospholipid_biosynthetic_process	GO:0000166$$nucleotide_binding;GO:0003824$$catalytic_activity;GO:0005524$$ATP_binding;GO:0008444$$CDP-diacylglycerol-glycerol-3-phosphate_3-phosphatidyltransferase_activity;GO:0016740$$transferase_activity;GO:0016780$$phosphotransferase_activity__for_other_substituted_phosphate_groups	GO:0006629$$lipid_metabolic_process;GO:0008654$$phospholipid_biosynthetic_process
MGI:1921713	Triglycerides_female_above95;Body mass_female_below5	2	74463	Exoc3l2	0	0			0	0	0	GO:0000149$$SNARE_binding	GO:0006887$$exocytosis;GO:0051601$$exocyst_localization
MGI:1921727	IPGTT AUC 0-120_female_above95;IPGTT t0_female_below5;IPGTT AUC 0-120_male_above95	3	74477	4933427D14Rik	0	0			0	0	0		GO:0007099$$centriole_replication;GO:0071539$$protein_localization_to_centrosome
MGI:1921738	IPGTT AUC 0-120_male_below5	1	74488	Lrrc15	0	0			0	0	0	GO:0001968$$fibronectin_binding;GO:0004860$$protein_kinase_inhibitor_activity;GO:0005518$$collagen_binding;GO:0043236$$laminin_binding	GO:0006469$$negative_regulation_of_protein_kinase_activity;GO:0019221$$cytokine-mediated_signaling_pathway;GO:0030335$$positive_regulation_of_cell_migration;GO:0046426$$negative_regulation_of_JAK-STAT_cascade;GO:0046813$$receptor-mediated_virion_attachment_to_host_cell;GO:0090005$$negative_regulation_of_establishment_of_protein_localization_to_plasma_membrane
MGI:1921765	RER_male_above95	1	68916	Cdkal1	9	6	MP:0001262$$decreased_body_weight	MP:0002169$$no_abnormal_phenotype_detected;MP:0005621$$abnormal_cell_physiology;MP:0008844$$decreased_subcutaneous_adipose_tissue_amount;MP:0009287$$decreased_abdominal_fat_pad_weight;MP:0011940$$decreased_food_intake	0	0	GO:0008033$$tRNA_processing;GO:0009451$$RNA_modification;GO:0035600$$tRNA_methylthiolation;GO:0043412$$macromolecule_modification;GO:1990145$$maintenance_of_translational_fidelity	GO:0003824$$catalytic_activity;GO:0016740$$transferase_activity;GO:0035598$$N6-threonylcarbomyladenosine_methylthiotransferase_activity;GO:0046872$$metal_ion_binding;GO:0051536$$iron-sulfur_cluster_binding;GO:0051539$$4_iron__4_sulfur_cluster_binding;GO:0061712$$tRNA_(N(6)-L-threonylcarbamoyladenosine(37)-C(2))-methylthiotransferase	GO:0008033$$tRNA_processing;GO:0009451$$RNA_modification;GO:0035600$$tRNA_methylthiolation;GO:0043412$$macromolecule_modification;GO:1990145$$maintenance_of_translational_fidelity
MGI:1922033	IPGTT t0_female_above95	1	217335	Fbf1	0	0			0	0	0	GO:0005515$$protein_binding	GO:0030030$$cell_projection_organization;GO:0042384$$cilium_assembly;GO:0043297$$apical_junction_assembly;GO:0090162$$establishment_of_epithelial_cell_polarity
MGI:1922246	Triglycerides_female_below5;IPGTT t0_male_above95;Triglycerides_male_below5	3	74996	Usp47	0	1		MP:0008410$$increased_cellular_sensitivity_to_ultraviolet_irradiation	0	0	GO:0006281$$DNA_repair;GO:0006284$$base-excision_repair;GO:0006508$$proteolysis;GO:0016579$$protein_deubiquitination	GO:0004843$$thiol-dependent_ubiquitin-specific_protease_activity;GO:0008233$$peptidase_activity;GO:0008234$$cysteine-type_peptidase_activity;GO:0016787$$hydrolase_activity;GO:0036459$$thiol-dependent_ubiquitinyl_hydrolase_activity;GO:0071987$$WD40-repeat_domain_binding	GO:0006281$$DNA_repair;GO:0006284$$base-excision_repair;GO:0006508$$proteolysis;GO:0006511$$ubiquitin-dependent_protein_catabolic_process;GO:0006974$$cellular_response_to_DNA_damage_stimulus;GO:0010972$$negative_regulation_of_G2/M_transition_of_mitotic_cell_cycle;GO:0016579$$protein_deubiquitination;GO:0030307$$positive_regulation_of_cell_growth;GO:0034644$$cellular_response_to_UV;GO:0035520$$mon…
MGI:1922333	Body mass_male_above95;IPGTT t0_male_above95	2	75083	Usp50	0	0			0	0	GO:0006508$$proteolysis;GO:0016579$$protein_deubiquitination	GO:0008233$$peptidase_activity;GO:0008234$$cysteine-type_peptidase_activity;GO:0016787$$hydrolase_activity;GO:0036459$$thiol-dependent_ubiquitinyl_hydrolase_activity	GO:0006508$$proteolysis;GO:0006511$$ubiquitin-dependent_protein_catabolic_process;GO:0016579$$protein_deubiquitination
MGI:1922337	IPGTT AUC 0-120_male_above95	1	75087	4930505A04Rik	0	0			0	0	0			None	None	None
MGI:1922464	IPGTT t0_female_above95	1	382077	Ccdc33	0	0			0	0	0		GO:0007283$$spermatogenesis
MGI:1922570	IPGTT t0_female_below5	1	75320	Etnk1	0	0			mmu00564$$Glycerophospholipid_metabolism;mmu01100$$Metabolic_pathways	0	GO:0006629$$lipid_metabolic_process;GO:0006646$$phosphatidylethanolamine_biosynthetic_process;GO:0008654$$phospholipid_biosynthetic_process;GO:0016310$$phosphorylation	GO:0000166$$nucleotide_binding;GO:0004305$$ethanolamine_kinase_activity;GO:0005524$$ATP_binding;GO:0016301$$kinase_activity;GO:0016740$$transferase_activity	GO:0006629$$lipid_metabolic_process;GO:0006646$$phosphatidylethanolamine_biosynthetic_process;GO:0008654$$phospholipid_biosynthetic_process;GO:0016310$$phosphorylation
MGI:1922637	IPGTT AUC 0-120_male_above95	1	75387	Sirt4	0	1		MP:0002169$$no_abnormal_phenotype_detected	0	0	GO:0006471$$protein_ADP-ribosylation;GO:0006541$$glutamine_metabolic_process;GO:0034983$$peptidyl-lysine_deacetylation;GO:0072350$$tricarboxylic_acid_metabolic_process	GO:0000107$$imidazoleglycerol-phosphate_synthase_activity;GO:0003950$$NAD+_ADP-ribosyltransferase_activity;GO:0005515$$protein_binding;GO:0008418$$protein-N-terminal_asparagine_amidohydrolase_activity;GO:0008759$$UDP-3-O-[3-hydroxymyristoyl]_N-acetylglucosamine_deacetylase_activity;GO:0016740$$transferase_activity;GO:0016787$$hydrolase_activity;GO:0018071$$NAD(P)-cysteine_ADP-ribosyltransferase_a…	GO:0000820$$regulation_of_glutamine_family_amino_acid_metabolic_process;GO:0006471$$protein_ADP-ribosylation;GO:0006541$$glutamine_metabolic_process;GO:0006974$$cellular_response_to_DNA_damage_stimulus;GO:0010667$$negative_regulation_of_cardiac_muscle_cell_apoptotic_process;GO:0034983$$peptidyl-lysine_deacetylation;GO:0046322$$negative_regulation_of_fatty_acid_oxidation;GO:0046676$$negative_regul…
MGI:1922647	RER_male_below5	1	231532	Arhgap24	0	0			0	0	0	GO:0005096$$GTPase_activator_activity	GO:0001525$$angiogenesis;GO:0007165$$signal_transduction;GO:0007275$$multicellular_organismal_development;GO:0030154$$cell_differentiation;GO:0035021$$negative_regulation_of_Rac_protein_signal_transduction;GO:0035313$$wound_healing__spreading_of_epidermal_cells;GO:0090630$$activation_of_GTPase_activity;GO:1900028$$negative_regulation_of_ruffle_assembly
MGI:1922670	Body mass_female_above95	1	75420	Secisbp2	0	0			0	0	GO:0001514$$selenocysteine_incorporation	GO:0003723$$RNA_binding;GO:0003730$$mRNA_3'-UTR_binding;GO:0005515$$protein_binding;GO:0035368$$selenocysteine_insertion_sequence_binding;GO:0043021$$ribonucleoprotein_complex_binding;GO:0044822$$poly(A)_RNA_binding	GO:0001514$$selenocysteine_incorporation;GO:0021756$$striatum_development;GO:0048666$$neuron_development;GO:2000623$$negative_regulation_of_nuclear-transcribed_mRNA_catabolic_process__nonsense-mediated_decay
MGI:1922687	Oxygen consumption_male_below5;Metabolic rate_male_below5	2	75437	1700006E09Rik	0	0			0	0	0			None	None	None
MGI:1922702	IPGTT AUC 0-120_male_below5	1	75452	Ascc2	0	0			0	0	GO:0006351$$transcription__DNA-templated		GO:0006351$$transcription__DNA-templated;GO:0006355$$regulation_of_transcription__DNA-templated
MGI:1922715	IPGTT t0_female_above95	1	75465	Dynlrb2	0	0			0	0	0	GO:0003774$$motor_activity;GO:0005515$$protein_binding	GO:0006810$$transport;GO:0007018$$microtubule-based_movement
MGI:1922730	Oxygen consumption_male_below5;Metabolic rate_male_below5	2	75480	1700003F12Rik	0	0			0	0	0			None	None	None
MGI:1922814	IPGTT t0_male_below5	1	75564	Rsph9	0	0			0	0	0		GO:0003341$$cilium_movement;GO:0035082$$axoneme_assembly;GO:0044458$$motile_cilium_assembly;GO:0060294$$cilium_movement_involved_in_cell_motility
MGI:1922853	IPGTT AUC 0-120_female_above95	1	69871	Ppp1r35	0	0			0	0	0	GO:0004864$$protein_phosphatase_inhibitor_activity;GO:0019902$$phosphatase_binding	GO:0010923$$negative_regulation_of_phosphatase_activity
MGI:1922915	IPGTT t0_female_below5	1	75665	Ccdc64	0	0			0	0	0	GO:0005515$$protein_binding;GO:0017137$$Rab_GTPase_binding;GO:0034452$$dynactin_binding	GO:0006810$$transport;GO:0007399$$nervous_system_development;GO:0031175$$neuron_projection_development;GO:0055107$$Golgi_to_secretory_granule_transport
MGI:1922945	IPGTT t0_male_above95;IPGTT t0_female_above95	2	75695	Rilpl1	0	0			0	0	0		GO:0003382$$epithelial_cell_morphogenesis;GO:0006810$$transport;GO:0015031$$protein_transport;GO:1901214$$regulation_of_neuron_death;GO:1903445$$protein_transport_from_ciliary_membrane_to_plasma_membrane
MGI:1922974	Triglycerides_male_above95	1	73254	Ccdc18	0	0			0	0	0			None	None	None
MGI:1923029	IPGTT AUC 0-120_female_above95;IPGTT t0_female_below5	2	228602	4930402H24Rik	0	0			0	0	0			None	None	None
MGI:1923041	Triglycerides_female_below5	1	231672	Fbxw8	1	18	MP:0001262$$decreased_body_weight	MP:0000771$$abnormal_brain_size;MP:0001177$$atelectasis;MP:0001698$$decreased_embryo_size;MP:0001698$$decreased_embryo_size;MP:0001711$$abnormal_placenta_morphology;MP:0001716$$abnormal_placenta_labyrinth_morphology;MP:0001954$$respiratory_distress;MP:0003984$$embryonic_growth_retardation;MP:0004200$$decreased_fetal_size;MP:0004255$$abnormal_spongiotrophoblast_layer_morphology;MP:0004921$$decreas…	0	mmu04120$$Ubiquitin_mediated_proteolysis	GO:0016567$$protein_ubiquitination	GO:0004842$$ubiquitin-protein_transferase_activity;GO:0005515$$protein_binding	GO:0006511$$ubiquitin-dependent_protein_catabolic_process;GO:0007030$$Golgi_organization;GO:0008283$$cell_proliferation;GO:0016567$$protein_ubiquitination;GO:0050775$$positive_regulation_of_dendrite_morphogenesis;GO:0060712$$spongiotrophoblast_layer_development;GO:0060716$$labyrinthine_layer_blood_vessel_development
MGI:1923422	IPGTT AUC 0-120_female_below5	1	109042	Prkcdbp	0	6	MP:0001262$$decreased_body_weight	MP:0002083$$premature_death;MP:0002628$$hepatic_steatosis;MP:0005150$$cachexia;MP:0010954$$abnormal_cellular_respiration;MP:0011174$$lipodystrophy	0	0	0	GO:0005080$$protein_kinase_C_binding;GO:0005515$$protein_binding	GO:0030866$$cortical_actin_cytoskeleton_organization;GO:0032922$$circadian_regulation_of_gene_expression;GO:0048511$$rhythmic_process;GO:0051898$$negative_regulation_of_protein_kinase_B_signaling;GO:0070374$$positive_regulation_of_ERK1_and_ERK2_cascade;GO:1901003$$negative_regulation_of_fermentation
MGI:1923433	RER_male_above95	1	76183	Celf6	1	5		MP:0001529$$abnormal_vocalization;MP:0002169$$no_abnormal_phenotype_detected;MP:0002204$$abnormal_neurotransmitter_level;MP:0002572$$abnormal_emotion/affect_behavior;MP:0003462$$abnormal_response_to_novel_odor	0	0	GO:0006397$$mRNA_processing	GO:0000166$$nucleotide_binding;GO:0003676$$nucleic_acid_binding;GO:0003723$$RNA_binding	GO:0001505$$regulation_of_neurotransmitter_levels;GO:0006397$$mRNA_processing;GO:0071625$$vocalization_behavior
MGI:1923434	Triglycerides_male_below5	1	76184	Abca6	0	0			0	mmu02010$$ABC_transporters	0	GO:0000166$$nucleotide_binding;GO:0005215$$transporter_activity;GO:0005524$$ATP_binding;GO:0016887$$ATPase_activity;GO:0042626$$ATPase_activity__coupled_to_transmembrane_movement_of_substances	GO:0006810$$transport;GO:0006869$$lipid_transport
MGI:1923517	IPGTT AUC 0-120_male_below5;IPGTT AUC 0-120_female_below5	2	76267	Fads1	7	9		MP:0002083$$premature_death;MP:0004974$$decreased_regulatory_T_cell_number;MP:0008247$$abnormal_mononuclear_cell_morphology;MP:0008561$$decreased_tumor_necrosis_factor_secretion;MP:0008561$$decreased_tumor_necrosis_factor_secretion;MP:0008567$$decreased_interferon-gamma_secretion;MP:0008567$$decreased_interferon-gamma_secretion;MP:0008883$$abnormal_enterocyte_proliferation;MP:0008883$$abnormal_en…	mmu01040$$Biosynthesis_of_unsaturated_fatty_acids;mmu01212$$Fatty_acid_metabolism	0	GO:0006629$$lipid_metabolic_process;GO:0006631$$fatty_acid_metabolic_process;GO:0006633$$fatty_acid_biosynthetic_process;GO:0006636$$unsaturated_fatty_acid_biosynthetic_process;GO:0019369$$arachidonic_acid_metabolic_process;GO:0042759$$long-chain_fatty_acid_biosynthetic_process;GO:0055114$$oxidation-reduction_process	GO:0016213$$linoleoyl-CoA_desaturase_activity;GO:0016215$$acyl-CoA_desaturase_activity;GO:0016491$$oxidoreductase_activity;GO:0016717$$oxidoreductase_activity__acting_on_paired_donors__with_oxidation_of_a_pair_of_donors_resulting_in_the_reduction_of_molecular_oxygen_to_two_molecules_of_water	GO:0006629$$lipid_metabolic_process;GO:0006631$$fatty_acid_metabolic_process;GO:0006633$$fatty_acid_biosynthetic_process;GO:0006636$$unsaturated_fatty_acid_biosynthetic_process;GO:0006810$$transport;GO:0009267$$cellular_response_to_starvation;GO:0019369$$arachidonic_acid_metabolic_process;GO:0042759$$long-chain_fatty_acid_biosynthetic_process;GO:0055114$$oxidation-reduction_process
MGI:1923520	Oxygen consumption_male_below5;Metabolic rate_male_below5	2	223601	Fam49b	0	0			0	0	0	GO:0005515$$protein_binding
MGI:1923656	IPGTT AUC 0-120_male_above95;IPGTT t0_female_below5;IPGTT AUC 0-120_female_above95	3	76406	1700019B03Rik	0	0			0	0	0			None	None	None
MGI:1923691	IPGTT AUC 0-120_female_below5;Body mass_female_below5;IPGTT t0_female_above95	3	76441	Daam2	0	0			0	mmu04310$$Wnt_signaling_pathway	0	GO:0003779$$actin_binding;GO:0017048$$Rho_GTPase_binding	GO:0007368$$determination_of_left/right_symmetry;GO:0016043$$cellular_component_organization;GO:0030036$$actin_cytoskeleton_organization
MGI:1923711	Triglycerides_male_above95;Body mass_male_above95	2	71790	Anxa9	0	0			0	0	0	GO:0001786$$phosphatidylserine_binding;GO:0005509$$calcium_ion_binding;GO:0005543$$phospholipid_binding;GO:0005544$$calcium-dependent_phospholipid_binding;GO:0015464$$acetylcholine_receptor_activity	GO:0007268$$synaptic_transmission;GO:0016337$$single_organismal_cell-cell_adhesion
MGI:1923751	IPGTT t0_female_above95;IPGTT AUC 0-120_female_above95	2	76501	Commd9	0	0			0	0	GO:0006351$$transcription__DNA-templated		GO:0006351$$transcription__DNA-templated;GO:0006355$$regulation_of_transcription__DNA-templated;GO:0006810$$transport;GO:0006811$$ion_transport;GO:0006814$$sodium_ion_transport
MGI:1923757	Body mass_female_above95;Body mass_male_above95	2	76507	Aoc1	0	0			mmu01100$$Metabolic_pathways	0	GO:0009308$$amine_metabolic_process;GO:0055114$$oxidation-reduction_process	GO:0004872$$receptor_activity;GO:0005507$$copper_ion_binding;GO:0005509$$calcium_ion_binding;GO:0008131$$primary_amine_oxidase_activity;GO:0008144$$drug_binding;GO:0008201$$heparin_binding;GO:0008270$$zinc_ion_binding;GO:0015922$$aspartate_oxidase_activity;GO:0016491$$oxidoreductase_activity;GO:0032403$$protein_complex_binding;GO:0042803$$protein_homodimerization_activity;GO:0043912$$D-lysine_oxi…	GO:0009308$$amine_metabolic_process;GO:0015898$$amiloride_transport;GO:0035874$$cellular_response_to_copper_ion_starvation;GO:0042493$$response_to_drug;GO:0046677$$response_to_antibiotic;GO:0055114$$oxidation-reduction_process;GO:0071280$$cellular_response_to_copper_ion;GO:0071420$$cellular_response_to_histamine;GO:0097185$$cellular_response_to_azide
MGI:1923799	Metabolic rate_male_below5;Oxygen consumption_female_below5;Metabolic rate_female_below5	3	330409	Cecr2	0	13		MP:0000108$$midline_facial_cleft;MP:0000914$$exencephaly;MP:0000914$$exencephaly;MP:0000914$$exencephaly;MP:0000914$$exencephaly;MP:0000914$$exencephaly;MP:0001341$$absent_eyelids;MP:0002083$$premature_death;MP:0002151$$abnormal_neural_tube_morphology;MP:0002621$$delayed_neural_tube_closure;MP:0002621$$delayed_neural_tube_closure;MP:0011090$$perinatal_lethality__incomplete_penetrance;MP:0012260$$…	0	0	0		GO:0001842$$neural_fold_formation;GO:0001843$$neural_tube_closure;GO:0007338$$single_fertilization;GO:0021915$$neural_tube_development;GO:0043044$$ATP-dependent_chromatin_remodeling;GO:0060122$$inner_ear_receptor_stereocilium_organization;GO:0090102$$cochlea_development;GO:0097194$$execution_phase_of_apoptosis
MGI:1923858	Body mass_male_below5;Body mass_female_below5	2	76608	Hectd3	0	0			0	0	GO:0042787$$protein_ubiquitination_involved_in_ubiquitin-dependent_protein_catabolic_process;GO:0043161$$proteasome-mediated_ubiquitin-dependent_protein_catabolic_process	GO:0004842$$ubiquitin-protein_transferase_activity;GO:0008766$$UDP-N-acetylmuramoylalanyl-D-glutamyl-2_6-diaminopimelate-D-alanyl-D-alanine_ligase_activity;GO:0016874$$ligase_activity;GO:0018169$$ribosomal_S6-glutamic_acid_ligase_activity;GO:0019905$$syntaxin_binding;GO:0043773$$coenzyme_F420-0_gamma-glutamyl_ligase_activity;GO:0043774$$coenzyme_F420-2_alpha-glutamyl_ligase_activity;GO:0070735$$p…	GO:0042787$$protein_ubiquitination_involved_in_ubiquitin-dependent_protein_catabolic_process;GO:0043161$$proteasome-mediated_ubiquitin-dependent_protein_catabolic_process
MGI:1923992	Body mass_female_above95	1	76742	Snx27	0	9		MP:0000477$$abnormal_intestine_morphology;MP:0000601$$small_liver;MP:0000692$$small_spleen;MP:0001732$$postnatal_growth_retardation;MP:0002188$$small_heart;MP:0005621$$abnormal_cell_physiology;MP:0008489$$slow_postnatal_weight_gain;MP:0011085$$postnatal_lethality__complete_penetrance;MP:0011101$$prenatal_lethality__incomplete_penetrance	0	0	0	GO:0005515$$protein_binding;GO:0008289$$lipid_binding;GO:0032266$$phosphatidylinositol-3-phosphate_binding;GO:0035091$$phosphatidylinositol_binding	GO:0006810$$transport;GO:0006886$$intracellular_protein_transport;GO:0007165$$signal_transduction;GO:0008333$$endosome_to_lysosome_transport;GO:0015031$$protein_transport;GO:0016197$$endosomal_transport;GO:1990126$$retrograde_transport__endosome_to_plasma_membrane
MGI:1924015	Triglycerides_male_below5	1	109154	Mlec	0	0			0	0	GO:0005975$$carbohydrate_metabolic_process	GO:0019899$$enzyme_binding	GO:0005975$$carbohydrate_metabolic_process
MGI:1924076	Body mass_female_above95	1	76826	Nubpl	0	0			0	0	0	GO:0000166$$nucleotide_binding;GO:0005524$$ATP_binding;GO:0046872$$metal_ion_binding;GO:0051536$$iron-sulfur_cluster_binding;GO:0051539$$4_iron__4_sulfur_cluster_binding	GO:0032981$$mitochondrial_respiratory_chain_complex_I_assembly;GO:0070584$$mitochondrion_morphogenesis
MGI:1924122	Body mass_male_above95	1	76872	Ccdc116	0	0			0	0	0			None	None	None
MGI:1924134	Body mass_female_above95	1	76884	Cyfip2	0	4		MP:0004753$$abnormal_miniature_excitatory_postsynaptic_currents;MP:0009758$$impaired_behavioral_response_to_cocaine;MP:0009758$$impaired_behavioral_response_to_cocaine;MP:0009936$$abnormal_dendritic_spine_morphology	0	mmu04810$$Regulation_of_actin_cytoskeleton;mmu03013$$RNA_transport	GO:0097202$$activation_of_cysteine-type_endopeptidase_activity	GO:0005515$$protein_binding	GO:0006915$$apoptotic_process;GO:0007155$$cell_adhesion;GO:0016337$$single_organismal_cell-cell_adhesion;GO:0045862$$positive_regulation_of_proteolysis;GO:0097202$$activation_of_cysteine-type_endopeptidase_activity
MGI:1924140	IPGTT t0_male_below5;IPGTT AUC 0-120_male_below5	2	76890	Memo1	0	0			0	0	0	GO:0042277$$peptide_binding	GO:0032886$$regulation_of_microtubule-based_process
MGI:1924210	IPGTT t0_male_below5	1	76960	Bcas1	0	0			0	0	0	GO:0042803$$protein_homodimerization_activity
MGI:1924291	Triglycerides_female_below5;Body mass_male_above95	2	77041	Arsk	0	0			0	0	GO:0008152$$metabolic_process	GO:0003824$$catalytic_activity;GO:0008484$$sulfuric_ester_hydrolase_activity;GO:0016787$$hydrolase_activity;GO:0018741$$alkyl_sulfatase_activity;GO:0034889$$endosulfan_hemisulfate_sulfatase_activity;GO:0034902$$endosulfan_sulfate_hydrolase_activity;GO:0046872$$metal_ion_binding	GO:0008152$$metabolic_process
MGI:1924292	IPGTT AUC 0-120_female_above95;RER_female_above95	2	77042	Hyal4	0	0			mmu00531$$Glycosaminoglycan_degradation;mmu01100$$Metabolic_pathways	0	GO:0005975$$carbohydrate_metabolic_process;GO:0008152$$metabolic_process;GO:0030207$$chondroitin_sulfate_catabolic_process	GO:0003824$$catalytic_activity;GO:0004415$$hyalurononglucosaminidase_activity;GO:0016787$$hydrolase_activity;GO:0016798$$hydrolase_activity__acting_on_glycosyl_bonds	GO:0005975$$carbohydrate_metabolic_process;GO:0008152$$metabolic_process;GO:0030207$$chondroitin_sulfate_catabolic_process
MGI:1924408	IPGTT t0_male_above95	1	217707	Coq6	0	0			mmu00130$$Ubiquinone_and_other_terpenoid-quinone_biosynthesis;mmu01100$$Metabolic_pathways	0	GO:0006744$$ubiquinone_biosynthetic_process;GO:0044550$$secondary_metabolite_biosynthetic_process;GO:0055114$$oxidation-reduction_process	GO:0004497$$monooxygenase_activity;GO:0008688$$3-(3-hydroxyphenyl)propionate_hydroxylase_activity;GO:0016491$$oxidoreductase_activity;GO:0016709$$oxidoreductase_activity__acting_on_paired_donors__with_incorporation_or_reduction_of_molecular_oxygen__NAD(P)H_as_one_donor__and_incorporation_of_one_atom_of_oxygen;GO:0018471$$4-chlorobenzaldehyde_oxidase_activity;GO:0018630$$3_5-xylenol_methylhydroxyl…	GO:0006744$$ubiquinone_biosynthetic_process;GO:0044550$$secondary_metabolite_biosynthetic_process;GO:0055114$$oxidation-reduction_process
MGI:1924467	IPGTT t0_female_above95;IPGTT t0_male_above95	2	228770	Rspo4	0	0			0	0	0	GO:0008201$$heparin_binding	GO:0016055$$Wnt_signaling_pathway;GO:0050896$$response_to_stimulus
MGI:1924657	Triglycerides_female_below5	1	77407	Rab35	0	0			0	mmu04144$$Endocytosis	0	GO:0000166$$nucleotide_binding;GO:0003924$$GTPase_activity;GO:0005515$$protein_binding;GO:0005525$$GTP_binding;GO:0005546$$phosphatidylinositol-4_5-bisphosphate_binding;GO:0019003$$GDP_binding	GO:0000910$$cytokinesis;GO:0006810$$transport;GO:0006888$$ER_to_Golgi_vesicle-mediated_transport;GO:0007264$$small_GTPase_mediated_signal_transduction;GO:0008104$$protein_localization;GO:0015031$$protein_transport;GO:0016197$$endosomal_transport;GO:0019882$$antigen_processing_and_presentation;GO:0031175$$neuron_projection_development;GO:0032456$$endocytic_recycling;GO:0036010$$protein_localizatio…
MGI:1924781	Body mass_male_below5;Triglycerides_female_below5	2	77531	Anks1b	0	0			0	0	0	GO:0005515$$protein_binding;GO:0046875$$ephrin_receptor_binding	GO:0097120$$receptor_localization_to_synapse;GO:1900383$$regulation_of_synaptic_plasticity_by_receptor_localization_to_synapse
MGI:1924817	Body mass_female_below5;IPGTT AUC 0-120_female_below5	2	170829	Tram2	0	0			0	0	GO:0032964$$collagen_biosynthetic_process	GO:0005515$$protein_binding	GO:0006810$$transport;GO:0015031$$protein_transport;GO:0032964$$collagen_biosynthetic_process
MGI:1924832	Oxygen consumption_male_below5;IPGTT AUC 0-120_female_above95;Metabolic rate_male_below5	3	77582	Mboat7	2	18		MP:0000784$$forebrain_hypoplasia;MP:0000788$$abnormal_cerebral_cortex_morphology;MP:0000807$$abnormal_hippocampus_morphology;MP:0000825$$dilated_lateral_ventricles;MP:0000827$$dilated_third_ventricle;MP:0001265$$decreased_body_size;MP:0001265$$decreased_body_size;MP:0001891$$hydroencephaly;MP:0002083$$premature_death;MP:0002083$$premature_death;MP:0003203$$increased_neuron_apoptosis;MP:0006009$$a…	mmu00564$$Glycerophospholipid_metabolism	0	GO:0006629$$lipid_metabolic_process;GO:0008654$$phospholipid_biosynthetic_process;GO:0046488$$phosphatidylinositol_metabolic_process	GO:0004147$$dihydrolipoamide_branched_chain_acyltransferase_activity;GO:0004772$$sterol_O-acyltransferase_activity;GO:0008080$$N-acetyltransferase_activity;GO:0008374$$O-acyltransferase_activity;GO:0008951$$palmitoleoyl_[acyl-carrier-protein]-dependent_acyltransferase_activity;GO:0016406$$carnitine_O-acyltransferase_activity;GO:0016407$$acetyltransferase_activity;GO:0016408$$C-acyltransferase_act…	GO:0006629$$lipid_metabolic_process;GO:0008654$$phospholipid_biosynthetic_process;GO:0021591$$ventricular_system_development;GO:0021819$$layer_formation_in_cerebral_cortex;GO:0046488$$phosphatidylinositol_metabolic_process
MGI:1925082	IPGTT t0_female_above95;Triglycerides_male_above95	2	77832	Tchp	0	0			0	0	0		GO:0006915$$apoptotic_process;GO:0030030$$cell_projection_organization;GO:0030308$$negative_regulation_of_cell_growth;GO:1902018$$negative_regulation_of_cilium_assembly
MGI:1925188	RER_female_below5	1	77938	Fam53b	0	0			0	0	0			None	None	None
MGI:1925201	Triglycerides_female_below5	1	77951	Cyp20a1	0	0			0	0	GO:0055114$$oxidation-reduction_process	GO:0004497$$monooxygenase_activity;GO:0005506$$iron_ion_binding;GO:0016491$$oxidoreductase_activity;GO:0016705$$oxidoreductase_activity__acting_on_paired_donors__with_incorporation_or_reduction_of_molecular_oxygen;GO:0018585$$fluorene_oxygenase_activity;GO:0018586$$mono-butyltin_dioxygenase_activity;GO:0018588$$tri-n-butyltin_dioxygenase_activity;GO:0018589$$di-n-butyltin_dioxygenase_activity;GO:…	GO:0055114$$oxidation-reduction_process
MGI:1925349	IPGTT t0_male_below5;IPGTT t0_female_below5	2	235610	Atrip	0	0			0	mmu03460$$Fanconi_anemia_pathway	0	GO:0070530$$K63-linked_polyubiquitin_binding
MGI:1925371	Triglycerides_male_above95	1	78244	Dnajc21	0	0			0	0	0	GO:0044822$$poly(A)_RNA_binding
MGI:1925642	Body mass_female_below5	1	214459	Fnbp1l	0	0			0	0	0	GO:0005086$$ARF_guanyl-nucleotide_exchange_factor_activity;GO:0008289$$lipid_binding	GO:0006897$$endocytosis;GO:0006914$$autophagy;GO:0016192$$vesicle-mediated_transport;GO:0042384$$cilium_assembly
MGI:1925662	IPGTT t0_female_above95;IPGTT AUC 0-120_female_below5	2	78412	3110062M04Rik	0	0			0	0	0			None	None	None
MGI:1925927	Metabolic rate_male_above95;Oxygen consumption_male_above95	2	109331	Rnf20	0	0			0	0	GO:0000209$$protein_polyubiquitination;GO:0010390$$histone_monoubiquitination;GO:0016574$$histone_ubiquitination;GO:0033523$$histone_H2B_ubiquitination	GO:0002039$$p53_binding;GO:0003682$$chromatin_binding;GO:0003713$$transcription_coactivator_activity;GO:0003730$$mRNA_3'-UTR_binding;GO:0004842$$ubiquitin-protein_transferase_activity;GO:0005515$$protein_binding;GO:0008270$$zinc_ion_binding;GO:0008766$$UDP-N-acetylmuramoylalanyl-D-glutamyl-2_6-diaminopimelate-D-alanyl-D-alanine_ligase_activity;GO:0016874$$ligase_activity;GO:0018169$$ribosomal_S6-…	GO:0000209$$protein_polyubiquitination;GO:0006355$$regulation_of_transcription__DNA-templated;GO:0006511$$ubiquitin-dependent_protein_catabolic_process;GO:0010390$$histone_monoubiquitination;GO:0016568$$chromatin_modification;GO:0016574$$histone_ubiquitination;GO:0030336$$negative_regulation_of_cell_migration;GO:0031062$$positive_regulation_of_histone_methylation;GO:0033523$$histone_H2B_ubiquitin…
MGI:1926017	IPGTT t0_female_above95	1	78767	Efcab11	0	0			0	0	0	GO:0005509$$calcium_ion_binding;GO:0046872$$metal_ion_binding
MGI:1926037	RER_male_above95	1	78787	Usp54	0	0			0	0	GO:0016579$$protein_deubiquitination	GO:0036459$$thiol-dependent_ubiquitinyl_hydrolase_activity	GO:0016579$$protein_deubiquitination
MGI:1926102	Body mass_male_below5;IPGTT t0_male_below5	2	243937	Zfp536	0	0			0	0	GO:0006351$$transcription__DNA-templated;GO:0006366$$transcription_from_RNA_polymerase_II_promoter	GO:0000978$$RNA_polymerase_II_core_promoter_proximal_region_sequence-specific_DNA_binding;GO:0001078$$transcriptional_repressor_activity__RNA_polymerase_II_core_promoter_proximal_region_sequence-specific_binding;GO:0003676$$nucleic_acid_binding;GO:0003677$$DNA_binding;GO:0043565$$sequence-specific_DNA_binding;GO:0044323$$retinoic_acid-responsive_element_binding;GO:0046872$$metal_ion_binding	GO:0000122$$negative_regulation_of_transcription_from_RNA_polymerase_II_promoter;GO:0006351$$transcription__DNA-templated;GO:0006355$$regulation_of_transcription__DNA-templated;GO:0006366$$transcription_from_RNA_polymerase_II_promoter;GO:0007165$$signal_transduction;GO:0045665$$negative_regulation_of_neuron_differentiation;GO:0048387$$negative_regulation_of_retinoic_acid_receptor_signaling_pathway
MGI:1926119	Triglycerides_male_above95	1	228026	Pdk1	0	0			0	mmu04066$$HIF-1_signaling_pathway;mmu05230$$Central_carbon_metabolism_in_cancer	GO:0005975$$carbohydrate_metabolic_process;GO:0006468$$protein_phosphorylation;GO:0016310$$phosphorylation;GO:0018105$$peptidyl-serine_phosphorylation;GO:0098779$$mitophagy_in_response_to_mitochondrial_depolarization	GO:0000166$$nucleotide_binding;GO:0004672$$protein_kinase_activity;GO:0004674$$protein_serine/threonine_kinase_activity;GO:0004740$$pyruvate_dehydrogenase_(acetyl-transferring)_kinase_activity;GO:0005524$$ATP_binding;GO:0016301$$kinase_activity;GO:0016740$$transferase_activity;GO:0032403$$protein_complex_binding;GO:0042803$$protein_homodimerization_activity;GO:0046982$$protein_heterodimerization_…	GO:0005975$$carbohydrate_metabolic_process;GO:0006006$$glucose_metabolic_process;GO:0006468$$protein_phosphorylation;GO:0007166$$cell_surface_receptor_signaling_pathway;GO:0008283$$cell_proliferation;GO:0008631$$intrinsic_apoptotic_signaling_pathway_in_response_to_oxidative_stress;GO:0010510$$regulation_of_acetyl-CoA_biosynthetic_process_from_pyruvate;GO:0010906$$regulation_of_glucose_metabolic_p…
MGI:1926142	Triglycerides_male_below5	1	78892	Crispld2	0	0			0	0	0	GO:0005539$$glycosaminoglycan_binding;GO:0008201$$heparin_binding	GO:0030198$$extracellular_matrix_organization;GO:0060325$$face_morphogenesis
MGI:1926232	Body mass_female_below5	1	225027	Srsf7	0	0			0	mmu03040$$Spliceosome;mmu05168$$Herpes_simplex_infection	GO:0006397$$mRNA_processing;GO:0008380$$RNA_splicing	GO:0000166$$nucleotide_binding;GO:0003676$$nucleic_acid_binding;GO:0003723$$RNA_binding;GO:0005515$$protein_binding;GO:0008270$$zinc_ion_binding;GO:0044822$$poly(A)_RNA_binding;GO:0046872$$metal_ion_binding	GO:0006397$$mRNA_processing;GO:0006810$$transport;GO:0008380$$RNA_splicing;GO:0048025$$negative_regulation_of_mRNA_splicing__via_spliceosome;GO:0051028$$mRNA_transport
MGI:1926245	Triglycerides_female_above95;IPGTT t0_male_above95;Body mass_male_below5	3	56228	Ube2j1	0	11	MP:0001262$$decreased_body_weight	MP:0001265$$decreased_body_size;MP:0001925$$male_infertility;MP:0002673$$abnormal_sperm_number;MP:0002675$$asthenozoospermia;MP:0005410$$abnormal_fertilization;MP:0005578$$teratozoospermia;MP:0006380$$abnormal_spermatid_morphology;MP:0008898$$abnormal_acrosome_morphology;MP:0009234$$absent_sperm_head;MP:0011086$$postnatal_lethality__incomplete_penetrance	0	mmu04141$$Protein_processing_in_endoplasmic_reticulum;mmu04120$$Ubiquitin_mediated_proteolysis;mmu05012$$Parkinson's_disease	GO:0018279$$protein_N-linked_glycosylation_via_asparagine	GO:0000166$$nucleotide_binding;GO:0005524$$ATP_binding;GO:0016740$$transferase_activity;GO:0031625$$ubiquitin_protein_ligase_binding;GO:0061630$$ubiquitin_protein_ligase_activity;GO:0061631$$ubiquitin_conjugating_enzyme_activity	GO:0007286$$spermatid_development;GO:0018279$$protein_N-linked_glycosylation_via_asparagine;GO:0030433$$ER-associated_ubiquitin-dependent_protein_catabolic_process;GO:0042534$$regulation_of_tumor_necrosis_factor_biosynthetic_process;GO:1904153$$negative_regulation_of_retrograde_protein_transport__ER_to_cytosol
MGI:1927073	IPGTT AUC 0-120_male_below5;Body mass_female_below5;Body mass_male_below5;RER_male_above95	4	63959	Slc29a1	0	6	MP:0001262$$decreased_body_weight	MP:0001987$$alcohol_preference;MP:0002910$$abnormal_excitatory_postsynaptic_currents;MP:0003545$$increased_alcohol_consumption;MP:0004753$$abnormal_miniature_excitatory_postsynaptic_currents;MP:0009755$$impaired_behavioral_response_to_alcohol	0	mmu05034$$Alcoholism	0	GO:0005337$$nucleoside_transmembrane_transporter_activity	GO:0006810$$transport;GO:0015858$$nucleoside_transport;GO:0015862$$uridine_transport;GO:0030431$$sleep;GO:0060079$$excitatory_postsynaptic_potential;GO:1901642$$nucleoside_transmembrane_transport
MGI:1927126	Triglycerides_male_above95	1	63993	Slc5a7	2	6		MP:0000940$$abnormal_motor_neuron_innervation_pattern;MP:0001053$$abnormal_neuromuscular_synapse_morphology;MP:0001953$$respiratory_failure;MP:0004836$$abnormal_synaptic_acetylcholine_release;MP:0005498$$hyporesponsive_to_tactile_stimuli;MP:0011088$$neonatal_lethality__incomplete_penetrance	0	mmu05231$$Choline_metabolism_in_cancer;mmu04725$$Cholinergic_synapse	GO:0008292$$acetylcholine_biosynthetic_process;GO:0042136$$neurotransmitter_biosynthetic_process	GO:0005215$$transporter_activity;GO:0005307$$choline:sodium_symporter_activity;GO:0005515$$protein_binding;GO:0015220$$choline_transmembrane_transporter_activity;GO:0015293$$symporter_activity;GO:0033265$$choline_binding	GO:0006810$$transport;GO:0006811$$ion_transport;GO:0006814$$sodium_ion_transport;GO:0007271$$synaptic_transmission__cholinergic;GO:0007274$$neuromuscular_synaptic_transmission;GO:0008292$$acetylcholine_biosynthetic_process;GO:0015871$$choline_transport;GO:0042136$$neurotransmitter_biosynthetic_process;GO:0055085$$transmembrane_transport
MGI:1927170	IPGTT t0_male_below5	1	57815	Spata5	0	0			0	mmu03008$$Ribosome_biogenesis_in_eukaryotes	0	GO:0000166$$nucleotide_binding;GO:0005524$$ATP_binding	GO:0007275$$multicellular_organismal_development;GO:0007283$$spermatogenesis;GO:0030154$$cell_differentiation
MGI:1927222	IPGTT AUC 0-120_male_above95	1	56419	Diaph3	0	6		MP:0000240$$extramedullary_hematopoiesis;MP:0001698$$decreased_embryo_size;MP:0003077$$abnormal_cell_cycle;MP:0011098$$embryonic_lethality_during_organogenesis__complete_penetrance;MP:0011179$$decreased_erythroblast_number;MP:0012397$$abnormal_nucleated_erythrocyte_cell_number	0	0	0	GO:0003779$$actin_binding;GO:0017048$$Rho_GTPase_binding	GO:0016043$$cellular_component_organization;GO:0030036$$actin_cytoskeleton_organization
MGI:1927241	Body mass_male_above95	1	57750	Wdr12	0	0			0	0	GO:0000463$$maturation_of_LSU-rRNA_from_tricistronic_rRNA_transcript_(SSU-rRNA__5.8S_rRNA__LSU-rRNA);GO:0000466$$maturation_of_5.8S_rRNA_from_tricistronic_rRNA_transcript_(SSU-rRNA__5.8S_rRNA__LSU-rRNA);GO:0006364$$rRNA_processing	GO:0005515$$protein_binding	GO:0000463$$maturation_of_LSU-rRNA_from_tricistronic_rRNA_transcript_(SSU-rRNA__5.8S_rRNA__LSU-rRNA);GO:0000466$$maturation_of_5.8S_rRNA_from_tricistronic_rRNA_transcript_(SSU-rRNA__5.8S_rRNA__LSU-rRNA);GO:0006364$$rRNA_processing;GO:0007219$$Notch_signaling_pathway;GO:0008283$$cell_proliferation;GO:0042254$$ribosome_biogenesis
MGI:1927243	Body mass_female_above95	1	56044	Rala	0	3		MP:0000914$$exencephaly;MP:0000914$$exencephaly;MP:0011100$$preweaning_lethality__complete_penetrance	0	mmu04014$$Ras_signaling_pathway;mmu04015$$Rap1_signaling_pathway;mmu04072$$Phospholipase_D_signaling_pathway;mmu05212$$Pancreatic_cancer;mmu05200$$Pathways_in_cancer	0	GO:0000166$$nucleotide_binding;GO:0003924$$GTPase_activity;GO:0005515$$protein_binding;GO:0005525$$GTP_binding;GO:0017022$$myosin_binding;GO:0019003$$GDP_binding;GO:0031625$$ubiquitin_protein_ligase_binding;GO:0031755$$Edg-2_lysophosphatidic_acid_receptor_binding;GO:0051117$$ATPase_binding	GO:0000910$$cytokinesis;GO:0001843$$neural_tube_closure;GO:0006887$$exocytosis;GO:0007049$$cell_cycle;GO:0007165$$signal_transduction;GO:0007264$$small_GTPase_mediated_signal_transduction;GO:0007265$$Ras_protein_signal_transduction;GO:0017157$$regulation_of_exocytosis;GO:0031532$$actin_cytoskeleton_reorganization;GO:0051301$$cell_division;GO:0051491$$positive_regulation_of_filopodium_assembly;GO:…
MGI:1927669	RER_male_above95	1	64385	Cyp4f14	3	1		MP:0003868$$abnormal_feces_composition	mmu00590$$Arachidonic_acid_metabolism;mmu01100$$Metabolic_pathways	0	GO:0006690$$icosanoid_metabolic_process;GO:0019369$$arachidonic_acid_metabolic_process;GO:0055114$$oxidation-reduction_process	GO:0004497$$monooxygenase_activity;GO:0005506$$iron_ion_binding;GO:0008391$$arachidonic_acid_monooxygenase_activity;GO:0016491$$oxidoreductase_activity;GO:0016705$$oxidoreductase_activity__acting_on_paired_donors__with_incorporation_or_reduction_of_molecular_oxygen;GO:0020037$$heme_binding;GO:0046872$$metal_ion_binding;GO:0050051$$leukotriene-B4_20-monooxygenase_activity;GO:0050544$$arachidonic_a…	GO:0006690$$icosanoid_metabolic_process;GO:0019369$$arachidonic_acid_metabolic_process;GO:0055114$$oxidation-reduction_process
MGI:1928140	Body mass_male_above95	1	64658	Mrps25	0	0			0	0	GO:0032543$$mitochondrial_translation	GO:0003735$$structural_constituent_of_ribosome	GO:0032543$$mitochondrial_translation
MGI:1928369	IPGTT t0_male_above95;RER_male_above95	2	56485	Slc2a5	0	0			0	mmu04973$$Carbohydrate_digestion_and_absorption	0	GO:0005215$$transporter_activity;GO:0005353$$fructose_transmembrane_transporter_activity;GO:0005355$$glucose_transmembrane_transporter_activity;GO:0022857$$transmembrane_transporter_activity;GO:0022891$$substrate-specific_transmembrane_transporter_activity	GO:0006810$$transport;GO:0008643$$carbohydrate_transport;GO:0015755$$fructose_transport;GO:0015758$$glucose_transport;GO:0055085$$transmembrane_transport;GO:0071332$$cellular_response_to_fructose_stimulus;GO:1904659$$glucose_transmembrane_transport
MGI:1928849	Body mass_male_below5	1	64817	Svep1	0	0			0	0	0	GO:0003682$$chromatin_binding;GO:0005509$$calcium_ion_binding	GO:0007155$$cell_adhesion
MGI:1928898	IPGTT AUC 0-120_male_above95	1	59025	Usp14	0	35		MP:0000745$$tremors;MP:0000746$$weakness;MP:0000753$$paralysis;MP:0000781$$decreased_corpus_callosum_size;MP:0000812$$abnormal_dentate_gyrus_morphology;MP:0000841$$abnormal_hindbrain_morphology;MP:0000848$$abnormal_pons_morphology;MP:0000852$$small_cerebellum;MP:0000876$$Purkinje_cell_degeneration;MP:0001077$$abnormal_spinal_nerve_morphology;MP:0001265$$decreased_body_size;MP:0001393$$ataxia;MP:0…	0	0	GO:0006508$$proteolysis;GO:0016579$$protein_deubiquitination	GO:0004843$$thiol-dependent_ubiquitin-specific_protease_activity;GO:0004866$$endopeptidase_inhibitor_activity;GO:0005515$$protein_binding;GO:0008233$$peptidase_activity;GO:0008234$$cysteine-type_peptidase_activity;GO:0016787$$hydrolase_activity;GO:0036459$$thiol-dependent_ubiquitinyl_hydrolase_activity;GO:0070628$$proteasome_binding	GO:0006508$$proteolysis;GO:0006511$$ubiquitin-dependent_protein_catabolic_process;GO:0007268$$synaptic_transmission;GO:0010951$$negative_regulation_of_endopeptidase_activity;GO:0016579$$protein_deubiquitination;GO:0050920$$regulation_of_chemotaxis;GO:0061136$$regulation_of_proteasomal_protein_catabolic_process;GO:1903070$$negative_regulation_of_ER-associated_ubiquitin-dependent_protein_catabolic_…
MGI:1929185	Metabolic rate_male_above95;Oxygen consumption_male_above95	2	64931	Izumo1r	0	1		MP:0002169$$no_abnormal_phenotype_detected	0	0	0	GO:0004872$$receptor_activity;GO:0005515$$protein_binding;GO:0005542$$folic_acid_binding	GO:0007155$$cell_adhesion;GO:0007338$$single_fertilization;GO:0007342$$fusion_of_sperm_to_egg_plasma_membrane;GO:0035036$$sperm-egg_recognition
MGI:1929260	RER_male_below5	1	56428	Mtch2	0	9		MP:0001672$$abnormal_embryo_development;MP:0001680$$abnormal_mesoderm_development;MP:0001683$$absent_mesoderm;MP:0001695$$abnormal_gastrulation;MP:0001698$$decreased_embryo_size;MP:0002582$$disorganized_extraembryonic_tissue;MP:0005030$$absent_amnion;MP:0009593$$absent_chorion;MP:0011095$$embryonic_lethality_between_implantation_and_placentation__complete_penetrance	0	0	0		GO:0006810$$transport;GO:0070585$$protein_localization_to_mitochondrion;GO:0097284$$hepatocyte_apoptotic_process;GO:1902108$$regulation_of_mitochondrial_membrane_permeability_involved_in_apoptotic_process
MGI:1929293	Triglycerides_male_above95	1	56506	Cib2	0	0			0	0	0	GO:0000287$$magnesium_ion_binding;GO:0005178$$integrin_binding;GO:0005509$$calcium_ion_binding;GO:0032403$$protein_complex_binding;GO:0042803$$protein_homodimerization_activity;GO:0046872$$metal_ion_binding	GO:0007204$$positive_regulation_of_cytosolic_calcium_ion_concentration;GO:0045494$$photoreceptor_cell_maintenance;GO:0055074$$calcium_ion_homeostasis;GO:0071318$$cellular_response_to_ATP
MGI:1929471	IPGTT t0_male_above95	1	59011	Myoz1	1	11	MP:0001262$$decreased_body_weight	MP:0000749$$muscle_degeneration;MP:0000750$$abnormal_muscle_regeneration;MP:0000759$$abnormal_skeletal_muscle_morphology;MP:0002106$$abnormal_muscle_physiology;MP:0003082$$abnormal_gastrocnemius_morphology;MP:0004142$$abnormal_muscle_tone;MP:0009400$$decreased_skeletal_muscle_fiber_size;MP:0009401$$increased_skeletal_muscle_fiber_diameter;MP:0009409$$abnormal_skeletal_muscle_fiber_type_ratio;MP:0…	0	0	0	GO:0005515$$protein_binding;GO:0051373$$FATZ_binding
MGI:1929596	Body mass_female_above95	1	65116	Prrg2	0	0			0	0	0	GO:0005509$$calcium_ion_binding;GO:0005515$$protein_binding
MGI:1929655	IPGTT AUC 0-120_male_above95	1	56724	Cript	0	0			0	0	0	GO:0008017$$microtubule_binding;GO:0030165$$PDZ_domain_binding;GO:0032403$$protein_complex_binding;GO:0097110$$scaffold_protein_binding	GO:0031122$$cytoplasmic_microtubule_organization;GO:0035372$$protein_localization_to_microtubule;GO:0045184$$establishment_of_protein_localization;GO:1902897$$regulation_of_postsynaptic_density_protein_95_clustering
MGI:1929676	Body mass_male_above95;IPGTT AUC 0-120_female_below5	2	58182	Prokr1	1	11		MP:0000266$$abnormal_heart_morphology;MP:0001544$$abnormal_cardiovascular_system_physiology;MP:0001973$$increased_thermal_nociceptive_threshold;MP:0002169$$no_abnormal_phenotype_detected;MP:0002733$$abnormal_thermal_nociception;MP:0002736$$abnormal_nociception_after_inflammation;MP:0003043$$hypoalgesia;MP:0003658$$abnormal_capillary_morphology;MP:0005498$$hyporesponsive_to_tactile_stimuli;MP:0008…	0	0	0	GO:0004871$$signal_transducer_activity;GO:0004930$$G-protein_coupled_receptor_activity;GO:0004983$$neuropeptide_Y_receptor_activity	GO:0007165$$signal_transduction;GO:0007166$$cell_surface_receptor_signaling_pathway;GO:0007186$$G-protein_coupled_receptor_signaling_pathway;GO:0007623$$circadian_rhythm;GO:0043066$$negative_regulation_of_apoptotic_process;GO:0060976$$coronary_vasculature_development
MGI:1929742	IPGTT AUC 0-120_female_above95	1	56322	Timm22	0	0			0	0	0	GO:0005515$$protein_binding;GO:0015266$$protein_channel_activity;GO:0030943$$mitochondrion_targeting_sequence_binding	GO:0006810$$transport;GO:0015031$$protein_transport;GO:0045039$$protein_import_into_mitochondrial_inner_membrane
[truncated: 390 more rows]

## Sheet: GENES_WITHOUT_KNOWN_MET_PHENO
MGI	PARAMETERS	NUMBER_PARAM	GENEID	GENENAME	MP_TERMS_ALL_EXP_MET	MP_REST_ALL	KEGG_MET	KEGG_ALL	GO_MET	GO_MP	GO_BP	Pubmed	Google	Litinspector
[truncated: 749 more rows]

## Sheet: GENES_WITHOUT_METABOLIC_LINK
MGI	PARAMETERS	NUMBER_PARAM	GENEID	GENENAME	MP_TERMS_ALL_EXP_MET	MP_REST_ALL	KEGG_ALL	GO_MP	GO_BP
[truncated: 429 more rows]

## Sheet: GENES_WITHOUT_KNOWN_BIO_FUNCTIO
MGI	PARAMETERS	NUMBER_PARAM	GENEID	GENENAME	GO_MP	GO_BP	Pubmed	Google	Litinspector	disease-link
MGI:103007	Triglycerides_female_below5	1	13824	Epb41l4a	GO:0008092$$cytoskeletal_protein_binding	0	None	None	None
[truncated: 107 more rows]

[truncated: 1 more sheets: Unexplored_before_literat-check]
