# Supplementary material for: Identification of genetic elements in metabolism by high-throughput mouse phenotyping
Source: Nat Commun. 2018 Jan 18;9:288. doi: 10.1038/s41467-017-01995-2 (PMC5773596; doi:10.1038/s41467-017-01995-2)
Supplement: Supplementary file 7 — Supplementary Data 5 [file 41467_2017_1995_MOESM7_ESM.xlsx]

## Sheet: Normal_genes_IMPC_mapped_2_OMIM
Mouse_Gene_Symbol	Phenotype
Acvr1	Fibrodysplasia ossificans progressiva, 135100
Col1a2	Ehlers-Danlos syndrome, cardiac valvular form, 225320
Col1a2	Ehlers-Danlos syndrome, type VIIB, 130060
Col1a2	Osteogenesis imperfecta, type II, 166210
Col1a2	Osteogenesis imperfecta, type III, 259420
Col1a2	Osteogenesis imperfecta, type IV, 166220
Col1a2	{Osteoporosis, postmenopausal}, 166710
Cp	Cerebellar ataxia, 604290
Cp	Hemosiderosis, systemic, due to aceruloplasminemia, 604290
Cp	[Hypoceruloplasminemia, hereditary], 604290
Cst3	Cerebral amyloid angiopathy, 105150
Cst3	{Macular degeneration, age-related, 11}, 611953
Ercc3	Trichothiodystrophy 2, photosensitive, 616390
Ercc3	Xeroderma pigmentosum, group B, 610651
Gldc	Glycine encephalopathy, 605899
Gp9	Bernard-Soulier syndrome, type C, 231200
Lamb3	Amelogenesis imperfecta, type IA, 104530
Lamb3	Epidermolysis bullosa, junctional, Herlitz type, 226700
Lamb3	Epidermolysis bullosa, junctional, non-Herlitz type, 226650
Mlh1	Colorectal cancer, hereditary nonpolyposis, type 2, 609310
Mlh1	Mismatch repair cancer syndrome, 276300
Mlh1	Muir-Torre syndrome, 158320
Npc1	Niemann-Pick disease, type C1, 257220
Npc1	Niemann-Pick disease, type C1, 257220
Npc1	Niemann-Pick disease, type D, 257220
Npc1	Niemann-Pick disease, type D, 257220
Pmm2	Congenital disorder of glycosylation, type Ia, 212065
Pth	Hypoparathyroidism, autosomal dominant, 146200
Pth	Hypoparathyroidism, autosomal recessive, 146200
Scn4a	Hyperkalemic periodic paralysis, type 2, 170500
Scn4a	Hypokalemic periodic paralysis, type 2, 613345
Scn4a	Myasthenic syndrome, congenital, 16, 614198
Scn4a	Myotonia congenita, atypical, acetazolamide-responsive, 608390
Scn4a	Paramyotonia congenita, 168300
Slc25a20	Carnitine-acylcarnitine translocase deficiency, 212138
Krt17	Pachyonychia congenita 2, 167210
Krt17	Steatocystoma multiplex, 184500
Thpo	Thrombocythemia 1, 187950
C1qb	C1q deficiency, 613652
Sag	Oguchi disease-1, 258100
Sag	Retinitis pigmentosa 47, 613758
C8a	C8 deficiency, type I, 613790
Il6ra	[Interleukin 6, serum level of, QTL], 614752
Il6ra	[Interleukin-6 receptor, soluble, serum level of, QTL], 614689
Agl	Glycogen storage disease IIIa, 232400
Agl	Glycogen storage disease IIIb, 232400
Chrnb2	Epilepsy, nocturnal frontal lobe, 3, 605375
Acvr2b	Heterotaxy, visceral, 4, autosomal, 613751
Dhodh	Miller syndrome, 263750
Atp6v1b2	Deafness, congenital, with onychodystrophy, autosomal dominant, 124480
Atp6v1b2	Zimmermann-Laband syndrome 2, 616455
Cfb	?Complement factor B deficiency, 615561
Cfb	{Hemolytic uremic syndrome, atypical, susceptibility to, 4}, 612924
Cfb	{Macular degeneration, age-related, 14, reduced risk of}, 615489
C1ra	C1r/C1s deficiency, combined, 216950
Col6a2	?Myosclerosis, congenital, 255600
Col6a2	Bethlem myopathy 1, 158810
Col6a2	Ullrich congenital muscular dystrophy 1, 254090
Crym	Deafness, autosomal dominant 40, 616357
Fgf9	?Multiple synostoses syndrome 3, 612961
Irf8	Immunodeficiency 32A, mycobacteriosis, autosomal dominant, 614893
Irf8	Immunodeficiency 32B, monocyte and dendritic cell deficiency, autosomal recessive, 614894
Itga2	?Glycoprotein Ia deficiency, 614200
Itpr1	Gillespie syndrome, 206700
Itpr1	Spinocerebellar ataxia 15, 606658
Itpr1	Spinocerebellar ataxia 29, congenital nonprogressive, 117360
Ivd	Isovaleric acidemia, 243500
Jup	Arrhythmogenic right ventricular dysplasia 12, 611528
Jup	Naxos disease, 601214
Ntrk1	Insensitivity to pain, congenital, with anhidrosis, 256800
Ntrk1	Medullary thyroid carcinoma, familial, 155240
Serpinf1	Osteogenesis imperfecta, type VI, 613982
Pthlh	Brachydactyly, type E2, 613382
Pthlh	Humoral hypercalcemia of malignancy
Sh3bp2	Cherubism, 118400
Fzd6	Nail disorder, nonsyndromic congenital, 10,	3)
Pla2g6	Infantile neuroaxonal dystrophy 1, 256600
Pla2g6	Neurodegeneration with brain iron accumulation 2B, 610217
Pla2g6	Parkinson disease 14, autosomal recessive, 612953
Cilp	{Lumbar disc disease, susceptibility to}, 603932
Rgs5	[Blood pressure regulation QTL], 145500
Yars	Charcot-Marie-Tooth disease, dominant intermediate C, 608323
Dpm1	Congenital disorder of glycosylation, type Ie, 608799
Crybb3	Cataract 22, autosomal recessive, 609741
Dctn1	Neuropathy, distal hereditary motor, type VIIB, 607641
Dctn1	Perry syndrome, 168605
Dctn1	{Amyotrophic lateral sclerosis, susceptibility to}, 105400
Eya4	Cardiomyopathy, dilated, 1J, 605362
Eya4	Deafness, autosomal dominant 10, 601316
Sdha	Cardiomyopathy, dilated, 1GG, 613642
Sdha	Leigh syndrome, 256000
Sdha	Mitochondrial respiratory chain complex II deficiency, 252011
Sdha	Paragangliomas 5, 614165
Bag3	Cardiomyopathy, dilated, 1HH, 613881
Bag3	Myopathy, myofibrillar, 6, 612954
Ecm1	Urbach-Wiethe disease, 247100
Fgf10	Aplasia of lacrimal and salivary glands, 180920
Fgf10	LADD syndrome, 149730
Bap1	Tumor predisposition syndrome, 614327
Ap4m1	Spastic paraplegia 50, autosomal recessive, 612936
Arhgef6	Mental retardation, X-linked 46, 300436
Atxn3	Machado-Joseph disease, 109150
Mmp9	Metaphyseal anadysplasia 2, 613073
Nfkbil1	{Rheumatoid arthritis, susceptibility to}, 180300
Rapsn	Fetal akinesia deformation sequence, 208150
Rapsn	Myasthenic syndrome, congenital, 11, associated with acetylcholine receptor deficiency, 616326
Unc119	?Cone-rod dystrophy
Unc119	?Immunodeficiency 13, 615518
Map3k8	Lung cancer, somatic, 211980
Ddost	?Congenital disorder of glycosylation, type Ir, 614507
Loxl1	{Exfoliation syndrome, susceptibility to}, 177650
Rest	{Wilms tumor 6, susceptibility to}, 616806
Col4a3bp	Mental retardation, autosomal dominant 34, 616351
Tsfm	Combined oxidative phosphorylation deficiency 3, 610505
Katnb1	Lissencephaly 6, with microcephaly, 616212
Pax4	Diabetes mellitus, type 2, 125853
Pax4	Maturity-onset diabetes of the young, type IX, 612225
Pax4	{Diabetes mellitus, ketosis-prone, susceptibility to}, 612227
Phyh	Refsum disease, 266500
Npc2	Niemann-pick disease, type C2, 607625
Npc2	Niemann-pick disease, type C2, 607625
Rbp4	Microphthalmia, isolated, with coloboma 10, 616428
Rbp4	Retinal dystrophy, iris coloboma, and comedogenic acne syndrome, 615147
Fgfr1op	Myeloproliferative disorder
Erlin2	Spastic paraplegia 18, autosomal recessive, 611225
Tmc6	Epidermodysplasia verruciformis, 226400
Ftsj1	Mental retardation, X-linked 9, 309549
Trappc2	Spondyloepiphyseal dysplasia tarda, 313400
Nhp2	Dyskeratosis congenita, autosomal recessive 2, 613987
Vps53	Pontocerebellar hypoplasia, type 2E, 615851
Coro1a	Immunodeficiency 8, 615401
Rpia	?Ribose 5-phosphate isomerase deficiency, 608611
Eif2b3	Leukoencephalopathy with vanishing white matter, 603896
Dars2	Leukoencephalopathy with brain stem and spinal cord involvement and lactate elevation, 611105
Cbx2	?46XY sex reversal 5, 613080
Folr1	Neurodegeneration due to cerebral folate transport deficiency, 613068
Fzd4	Exudative vitreoretinopathy 1, 133780
Fzd4	Retinopathy of prematurity, 133780
Col18a1	Knobloch syndrome, type 1, 267750
Dcx	Lissencephaly, X-linked, 300067
Dcx	Subcortical laminal heteropia, X-linked, 300067
F7	Factor VII deficiency, 227500
F7	{Myocardial infarction, decreased susceptibility to}, 608446
Fgf8	Hypogonadotropic hypogonadism 6 with or without anosmia, 612702
Pparg	Carotid intimal medial thickness 1, 609338
Pparg	Insulin resistance, severe, digenic, 604367
Pparg	Lipodystrophy, familial partial, type 3, 604367
Pparg	Obesity, severe, 601665
Pparg	[Obesity, resistance to]
Pparg	{Diabetes, type 2}, 125853
St14	Ichthyosis, congenital, autosomal recessive 11, 602400
Sycp3	Pregnancy loss, recurrent, 4, 270960
Sycp3	Spermatogenic failure 4, 270960
Mid2	?Mental retardation, X-linked 101, 300928
Irf5	{Inflammatory bowel disease 14}, 612245
Irf5	{Systemic lupus erythematosus, susceptibility to, 10}, 612251
Chic2	{Leukemia, acute myeloid}, 601626
Clcf1	Cold-induced sweating syndrome 2, 610313
Dmgdh	Dimethylglycine dehydrogenase deficiency, 605850
Dsc2	Arrhythmogenic right ventricular dysplasia 11 with mild palmoplantar keratoderma and woolly hair, 610476
Dsc2	Arrhythmogenic right ventricular dysplasia 11, 610476
Ethe1	Ethylmalonic encephalopathy, 602473
Zfp365	{Nephrolithiasis, uric acid, susceptibility to}, 605990
Setbp1	Mental retardation, autosomal dominant 29, 616078
Setbp1	Schinzel-Giedion midface retraction syndrome, 269150
Kif1bp	Goldberg-Shprintzen megacolon syndrome, 609460
Ddx41	{Myeloproliferative/lymphoproliferative neoplasms, familial	3)
Il17rd	Hypogonadotropic hypogonadism 18 with or without anosmia, 615267
Cln6	Ceroid lipofuscinosis, neuronal, 6, 601780
Cln6	Ceroid lipofuscinosis, neuronal, Kufs type, adult onset, 204300
Dnaaf2	Ciliary dyskinesia, primary, 10, 612518
Scn3b	Atrial fibrillation, familial, 16, 613120
Scn3b	Brugada syndrome 7, 613120
Vps33b	Arthrogryposis, renal dysfunction, and cholestasis 1, 208085
Art4	[Blood group, Dombrock], 616060
Prdm12	Neuropathy, hereditary sensory and autonomic, type VIII, 616488
2410089E03Rik	Joubert syndrome 17, 614615
2410089E03Rik	Orofaciodigital syndrome VI, 277170
Ehmt1	Kleefstra syndrome, 610253
Tmem126a	Optic atrophy 7, 612989
Ift80	Short-rib thoracic dysplasia 2 with or without polydactyly, 611263
Bbs7	Bardet-Biedl syndrome 7, 615984
Setd5	Mental retardation, autosomal dominant 23, 615761
Med25	?Charcot-Marie-Tooth disease, type 2B2, 605589
Med25	Basel-Vanagait-Smirin-Yosef syndrome, 616449
B9d2	Meckel syndrome 10, 614175
Nek9	?Arthrogryposis, Perthes disease, and upward gaze palsy, 614262
Nek9	Lethal congenital contracture syndrome 10, 617022
Nek9	Nevus comedonicus, somatic, 617025
Dicer1	Goiter, multinodular 1, with or without Sertoli-Leydig cell tumors, 138800
Dicer1	Pleuropulmonary blastoma, 601200
Dicer1	Rhabdomyosarcoma, embryonal, 2, 180295
Primpol	Myopia 22, autosomal dominant, 615420
Card9	Candidiasis, familial, 2, autosomal recessive, 212050
Ano10	Spinocerebellar ataxia, autosomal recessive 10, 613728
B3galt6	Ehlers-Danlos syndrome, progeroid type, 2, 615349
B3galt6	Spondyloepimetaphyseal dysplasia with joint laxity, type 1, with or without fractures, 271640
Cdan1	Dyserythropoietic anemia, congenital, type Ia, 224120
Hfe2	Hemochromatosis, type 2A, 602390
Cldn19	Hypomagnesemia 5, renal, with ocular involvement, 248190
Ap5z1	Spastic paraplegia 48, autosomal recessive, 613647
Nhs	Cataract 40, X-linked, 302200
Nhs	Nance-Horan syndrome, 302350
Anks6	Nephronophthisis 16, 615382
Ceacam16	Deafness, autosomal dominant 4B, 614614
F13a1	Factor XIIIA deficiency, 613225
F13a1	{Myocardial infarction, protection against}, 608446
F13a1	{Venous thrombosis, protection against}, 188050
Htr1a	Periodic fever, menstrual cycle dependent, 614674
Gpx1	Hemolytic anemia due to glutathione peroxidase deficiency, 614164
Car4	Retinitis pigmentosa 17, 600852
Grm6	Night blindness, congenital stationary	3)
Casq1	Myopathy, vacuolar, with CASQ1 aggregates, 616231
Tlr2	{Colorectal cancer, susceptibility to}, 114500
Tlr2	{Leprosy, susceptibility to}, 246300
Tlr2	{Mycobacterium tuberculosis, susceptibility to}, 607948
Trpc3	?Spinocerebellar ataxia 41, 616410
Wnt10b	Split-hand/foot malformation 6, 225300
Slc1a1	Dicarboxylic aminoaciduria, 222730
Slc1a1	{?Schizophrenia susceptibility 18}, 615232
Aqp3	[Blood group GIL], 607457
Dcc	Colorectal cancer, somatic, 114500
Dcc	Esophageal carcinoma, somatic 133239
Dcc	Mirror movements 1, 157600
Lama1	Poretti-Boltshauser syndrome, 615960
Lamc3	Cortical malformations, occipital, 614115
Slc17a3	[Uric acid concentration, serum, QTL4], 612671
Slc17a3	{Gout susceptibility 4}, 612671
Vps13a	Choreoacanthocytosis, 200150
Klc2	Spastic paraplegia, optic atrophy, and neuropathy, 609541
Arhgef10	?Slowed nerve conduction velocity, AD, 608236
Kcnv2	Retinal cone dystrophy 3B, 610356
Shroom4	?Stocco dos Santos X-linked mental retardation syndrome, 300434
Ano6	Scott syndrome, 262890
F10	Factor X deficiency, 227600
Comt	{Panic disorder, susceptibility to}, 167870
Comt	{Schizophrenia, susceptibility to}, 181500
Myb	{T-cell acute lymphoblastic leukemia}
Hspb3	?Neuronopathy, distal hereditary motor, type IIC, 613376
Satb2	Glass syndrome, 612313
Aspn	{Lumbar disc degeneration}, 603932
Aspn	{Osteoarthritis susceptibility 3}, 607850
Mplkip	Trichothiodystrophy 4, nonphotosensitive, 234050
Rnaseh2c	Aicardi-Goutieres syndrome 3, 610329
Pink1	Parkinson disease 6, early onset, 605909
Cacna1s	Hypokalemic periodic paralysis, type 1, 170400
Cacna1s	{Malignant hyperthermia susceptibility 5}, 601887
Cacna1s	{Thyrotoxic periodic paralysis, susceptibility to, 1}, 188580
Ryr2	Arrhythmogenic right ventricular dysplasia 2, 600996
Ryr2	Ventricular tachycardia, catecholaminergic polymorphic, 1, 604772
Flnb	Atelosteogenesis, type I, 108720
Flnb	Atelosteogenesis, type III, 108721
Flnb	Boomerang dysplasia, 112310
Flnb	Larsen syndrome, 150250
Flnb	Spondylocarpotarsal synostosis syndrome, 272460
Col9a2	?Stickler syndrome, type V, 614284
Col9a2	Epiphyseal dysplasia, multiple, 2, 600204
Col9a2	{Intervertebral disc disease, susceptibility to}, 603932
Idh2	D-2-hydroxyglutaric aciduria 2, 613657
Gosr2	Epilepsy, progressive myoclonic 6, 614018
Trpc6	Glomerulosclerosis, focal segmental, 2, 603965
Kcnb1	Epileptic encephalopathy, early infantile, 26, 616056
Dnal4	?Mirror movements 3, 616059
Chek2	Li-Fraumeni syndrome, 609265
Chek2	Osteosarcoma, somatic, 259500
Chek2	{Breast and colorectal cancer, susceptibility to}
Chek2	{Breast cancer, susceptibility to}, 114480
Chek2	{Prostate cancer, familial, susceptibility to}, 176807
Gdap1	Charcot-Marie-Tooth disease, axonal, type 2K, 607831
Gdap1	Charcot-Marie-Tooth disease, axonal, with vocal cord paresis, 607706
Gdap1	Charcot-Marie-Tooth disease, recessive intermediate, A, 608340
Gdap1	Charcot-Marie-Tooth disease, type 4A, 214400
Prodh	Hyperprolinemia, type I, 239500
Prodh	{Schizophrenia, susceptibility to, 4}, 600850
Atxn10	Spinocerebellar ataxia 10, 603516
Ift140	Short-rib thoracic dysplasia 9 with or without polydactyly, 266920
Setx	Amyotrophic lateral sclerosis 4, juvenile, 602433
Setx	Spinocerebellar ataxia, autosomal recessive 1, 606002
Pam16	Spondylometaphyseal dysplasia, Megarbane-Dagher-Melike type, 613320
Vps13c	Parkinson disease 23, autosomal recessive, early onset, 616840
Lmna	Cardiomyopathy, dilated, 1A, 115200
Lmna	Charcot-Marie-Tooth disease, type 2B1, 605588
Lmna	Emery-Dreifuss muscular dystrophy 2, AD, 181350
Lmna	Emery-Dreifuss muscular dystrophy 3, AR, 616516
Lmna	Heart-hand syndrome, Slovenian type, 610140
Lmna	Hutchinson-Gilford progeria, 176670
Lmna	Lipodystrophy, familial partial, type 2, 151660
Lmna	Malouf syndrome, 212112
Lmna	Mandibuloacral dysplasia, 248370
Lmna	Muscular dystrophy, congenital, 613205
Lmna	Muscular dystrophy, limb-girdle, type 1B, 159001
Lmna	Restrictive dermopathy, lethal, 275210
Srd5a3	Congenital disorder of glycosylation, type Iq, 612379
Srd5a3	Kahrizi syndrome, 612713
Chst8	?Peeling skin syndrome 3, 616265
Poc1b	Cone-rod dystrophy 20, 615973
Crb2	Focal segmental glomerulosclerosis 9, 616220
Crb2	Ventriculomegaly with cystic kidney disease, 219730
Fan1	Interstitial nephritis, karyomegalic, 614817
Synj1	Parkinson disease 20, early-onset, 615530
Sptbn2	Spinocerebellar ataxia 5, 600224
Sptbn2	Spinocerebellar ataxia, autosomal recessive 14, 615386
Fanci	Fanconi anemia, complementation group I, 609053
Bbs10	Bardet-Biedl syndrome 10, 615987
1700112E06Rik	Albinism, oculocutaneous, type VII, 615179
Hells	Immunodeficiency-centromeric instability-facial anomalies syndrome 4, 616911
Nobox	Premature ovarian failure 5, 611548
Tprn	Deafness, autosomal recessive 79, 613307
Mpo	Myeloperoxidase deficiency, 254600
Mpo	{Alzheimer disease, susceptibility to}, 104300
Mpo	{Lung cancer, protection against, in smokers}
Pitx2	Axenfeld-Rieger syndrome, type 1, 180500
Pitx2	Iridogoniodysgenesis, type 2, 137600
Pitx2	Peters anomaly, 604229
Pitx2	Ring dermoid of cornea, 180550
Krt5	Dowling-Degos disease 1, 179850
Krt5	Epidermolysis bullosa simplex, Dowling-Meara type, 131760
Krt5	Epidermolysis bullosa simplex, Koebner type, 131900
Krt5	Epidermolysis bullosa simplex, Weber-Cockayne type, 131800
Krt5	Epidermolysis bullosa simplex, recessive 1, 601001
Krt5	Epidermolysis bullosa simplex-MP, 131960
Krt5	Epidermylysis bullosa simplex-MCR, 609352
Speg	Centronuclear myopathy 5, 615959
Ogdh	Alpha-ketoglutarate dehydrogenase deficiency, 203740
Pax7	Rhabdomyosarcoma 2, alveolar, 268220
Slc9a3	Diarrhea 8, secretory sodium, congenital, 616868
Acat2	?ACAT2 deficiency, 614055
Klk4	Amelogenesis imperfecta, type IIA1, 204700
Actn4	Glomerulosclerosis, focal segmental, 1, 603278
Pdk3	?Charcot-Marie-Tooth disease, X-linked dominant, 6, 300905
Lpar6	Hypotrichosis 8, 278150
Lpar6	Woolly hair, autosomal recessive 1, with or without hypotrichosis, 278150
Dhfr	Megaloblastic anemia due to dihydrofolate reductase deficiency, 613839
Myo15	Deafness, autosomal recessive 3, 600316
Gpsm2	Chudley-McCullough syndrome, 604213
Inpp5e	Joubert syndrome 1, 213300
Inpp5e	Mental retardation, truncal obesity, retinal dystrophy, and micropenis, 610156
Fam20c	Raine syndrome, 259775
Aars2	Combined oxidative phosphorylation deficiency 8, 614096
Aars2	Leukoencephalopathy, progressive, with ovarian failure, 615889
Smoc1	Microphthalmia with limb anomalies, 206920
Whsc1l1	Leukemia, acute myeloid, 601626
Slc52a2	Brown-Vialetto-Van Laere syndrome 2, 614707
Slc39a5	Myopia 24, autosomal dominant, 615946
Ghsr	Growth hormone deficiency, isolated partial, 615925
Adamts18	Microcornea, myopic chorioretinal atrophy, and telecanthus, 615458
C3	C3 deficiency, 613779
C3	{Hemolytic uremic syndrome, atypical, susceptibility to, 5}, 612925
C3	{Macular degeneration, age-related, 9}, 611378
Col4a3	Alport syndrome, autosomal dominant, 104200
Col4a3	Alport syndrome, autosomal recessive, 203780
Col4a3	Hematuria, benign familial, 141200
Rlbp1	Bothnia retinal dystrophy, 607475
Rlbp1	Fundus albipunctatus, 136880
Rlbp1	Newfoundland rod-cone dystrophy, 607476
Rlbp1	Retinitis punctata albescens, 136880
Abcc2	Dubin-Johnson syndrome, 237500
Cybb	Chronic granulomatous disease, X-linked, 306400
Cybb	Immunodeficiency 34, mycobacteriosis, X-linked, 300645
Klkb1	Fletcher factor	3)
Gfpt1	Myasthenia, congenital, 12, with tubular aggregates, 610542
Prps1	Arts syndrome, 301835
Prps1	Charcot-Marie-Tooth disease, X-linked recessive, 5, 311070
Prps1	Deafness, X-linked 1, 304500
Prps1	Gout, PRPS-related, 300661
Prps1	Phosphoribosylpyrophosphate synthetase superactivity, 300661
Coq4	Coenzyme Q10 deficiency, primary, 7, 616276
Ankrd11	KBG syndrome, 148050
Coq2	Coenzyme Q10 deficiency, primary, 1, 607426
Coq2	{Multiple system atrophy, susceptibility to}, 146500
Ick	Endocrine-cerebroosteodysplasia, 612651
Cant1	Desbuquois dysplasia 1, 251450
Slc17a9	Porokeratosis 8, disseminated superficial actinic type, 616063
Klhl3	Pseudohypoaldosteronism, type IID, 614495
Mbd5	Mental retardation, autosomal dominant 1, 156200
Inf2	Charcot-Marie-Tooth disease, dominant intermediate E, 614455
Inf2	Glomerulosclerosis, focal segmental, 5, 613237
Coa5	?Cardioencephalomyopathy, fatal infantile, due to cytochrome c oxidase deficiency 3, 616500
Nbeal2	Gray platelet syndrome, 139090
Frrs1l	Epileptic encephalopathy, early infantile, 37, 616981
Oplah	5-oxoprolinase deficiency, 260005
Kif1b	?Charcot-Marie-Tooth disease, type 2A1, 118210
Kif1b	Pheochromocytoma, 171300
Kif1b	{Neuroblastoma, susceptibility to, 1}, 256700
Hsf4	Cataract 5, multiple types, 116800
Ube2b	?Male infertility
Prrt2	Convulsions, familial infantile, with paroxysmal choreoathetosis, 602066
Prrt2	Episodic kinesigenic dyskinesia 1, 128200
Prrt2	Seizures, benign familial infantile, 2, 605751
Nat1	[Acetylation, slow], 243400
Mfsd8	Ceroid lipofuscinosis, neuronal, 7, 610951
Mfsd8	Macular dystrophy with central cone involvement, 616170
Scnn1b	Bronchiectasis with or without elevated sweat chloride 1, 211400
Scnn1b	Liddle syndrome, 177200
Scnn1b	Pseudohypoaldosteronism, type I, 264350
Cyp3a11	{Hypertension, salt-sensitive essential, susceptibility to}, 145500

## Sheet: Outlier_genes_IMPC_mapped_2_OMI
Mouse_Gene_Symbol	Phenotype
Adsl	Adenylosuccinase deficiency, 103050
Ampd1	Myopathy due to myoadenylate deaminase deficiency, 615511
C8b	C8 deficiency, type II, 613789
Lyst	Chediak-Higashi syndrome, 214500
Cpt2	CPT II deficiency, lethal neonatal, 608836
Cpt2	CPT deficiency, hepatic, type II, 600649
Cpt2	Myopathy due to CPT II deficiency, 255110
Cpt2	{Encephalopathy, acute, infection-induced, 4, susceptibility to}, 614212
Cyba	Chronic granulomatous disease, autosomal, due to deficiency of CYBA, 233690
Dpyd	5-fluorouracil toxicity, 274270
Dpyd	Dihydropyrimidine dehydrogenase deficiency, 274270
Fshr	Ovarian dysgenesis 1, 233300
Fshr	Ovarian hyperstimulation syndrome, 608115
Fshr	Ovarian response to FSH stimulation, 276400
Galc	Krabbe disease, 245200
Cfi	Complement factor I deficiency, 610984
Cfi	{Hemolytic uremic syndrome, atypical, susceptibility to, 3}, 612923
Cfi	{Macular degeneration, age-related, 13, susceptibility to}, 615439
Myo7a	Deafness, autosomal dominant 11, 601317
Myo7a	Deafness, autosomal recessive 2, 600060
Myo7a	Usher syndrome, type 1B, 276900
Naga	Kanzaki disease, 609242
Naga	Schindler disease, type I, 609241
Naga	Schindler disease, type III, 609241
Nphp1	Joubert syndrome 4, 609583
Nphp1	Nephronophthisis 1, juvenile, 256100
Nphp1	Senior-Loken syndrome-1, 266900
Plod1	Ehlers-Danlos syndrome, type VI, 225400
Pth1r	Chondrodysplasia, Blomstrand type, 215045
Pth1r	Eiken syndrome, 600002
Pth1r	Failure of tooth eruption, primary, 125350
Pth1r	Metaphyseal chondrodysplasia, Murk Jansen type, 156400
Abca4	Cone-rod dystrophy 3, 604116
Abca4	Fundus flavimaculatus, 248200
Abca4	Retinal dystrophy, early-onset severe, 248200
Abca4	Retinitis pigmentosa 19, 601718
Abca4	Stargardt disease 1, 248200
Abca4	{Macular degeneration, age-related, 2}, 153800
Aire	Autoimmune polyendocrinopathy syndrome , type I, with or without reversible metaphyseal dysplasia, 240300
Mvk	Hyper-IgD syndrome, 260920
Mvk	Mevalonic aciduria, 610377
Mvk	Porokeratosis 3, multiple types, 175900
Notch3	?Myofibromatosis, infantile 2, 615293
Notch3	Cerebral arteriopathy with subcortical infarcts and leukoencephalopathy 1, 125310
Notch3	Lateral meningocele syndrome, 130720
Pcsk1	Obesity with impaired prohormone processing, 600955
Pcsk1	{Obesity, susceptibility to, BMIQ12}, 612362
Avp	Diabetes insipidus, neurohypophyseal, 125700
F2	Dysprothrombinemia, 613679
F2	Hypoprothrombinemia, 613679
F2	Thrombophilia due to thrombin defect, 188050
F2	{Pregnancy loss, recurrent, susceptibility to, 2}, 614390
F2	{Stroke, ischemic, susceptibility to}, 601367
Cd55b	[Blood group Cromer], 613793
Lta	{Leprosy, susceptibility to, 4}, 610988
Lta	{Myocardial infarction, susceptibility to}, 608446
Lta	{Psoriatic arthritis, susceptibility to}, 607507
Il10rb	Inflammatory bowel disease 25, early onset, autosomal recessive, 612567
Il10rb	{Hepatitis B virus, susceptibility to}, 610424
Ncf4	?Granulomatous disease, chronic, autosomal recessive, cytochrome b-positive, type III, 613960
Ahcy	Hypermethioninemia with deficiency of S-adenosylhomocysteine hydrolase, 613752
Chrna7	Schizophrenia, neurophysiologic defect in
Csf3r	Neutropenia, severe congenital, 7, autosomal recessive, 617014
Ghrhr	Growth hormone deficiency, isolated, type IB, 612781
Epas1	Erythrocytosis, familial, 4, 611783
Hcrt	?Narcolepsy 1, 161400
Hspb1	Charcot-Marie-Tooth disease, axonal, type 2F, 606595
Hspb1	Neuropathy, distal hereditary motor, type IIB, 608634
Blk	Maturity-onset diabetes of the young, type 11, 613375
Atn1	Dentatorubro-pallidoluysian atrophy, 125370
Dsg1b	Erythroderma, congenital, with palmoplantar keratoderma, hypotrichosis, and hyper IgE, 615508
Dsg1b	Keratosis palmoplantaris striata I, AD, 148700
Lifr	Stuve-Wiedemann syndrome/Schwartz-Jampel type 2 syndrome, 601559
Mag	Spastic paraplegia 75, autosomal recessive, 616680
Msx1	Ectodermal dysplasia 3, Witkop type, 189500
Msx1	Orofacial cleft 5, 608874
Msx1	Tooth agenesis, selective, 1, with or without orofacial cleft, 106600
Oas1g	{Diabetes mellitus, type 1, susceptibility to}, 222100
Oas1g	{Viral infection, susceptibility to}
Pdgfrb	Basal ganglia calcification, idiopathic, 4, 615007
Pdgfrb	Kosaki overgrowth syndrome, 616592
Pdgfrb	Myeloproliferative disorder with eosinophilia, 131440
Pdgfrb	Myofibromatosis, infantile, 1, 228550
Pdgfrb	Premature aging syndrome, Penttinen type, 601812
Sdhb	Cowden syndrome 2, 612359
Sdhb	Gastrointestinal stromal tumor, 606764
Sdhb	Paraganglioma and gastric stromal sarcoma, 606864
Sdhb	Paragangliomas 4, 115310
Sdhb	Pheochromocytoma, 171300
Sdhc	Gastrointestinal stromal tumor, 606764
Sdhc	Paraganglioma and gastric stromal sarcoma, 606864
Sdhc	Paragangliomas 3, 605373
Tcf4	Corneal dystrophy, Fuchs endothelial, 3, 613267
Tcf4	Pitt-Hopkins syndrome, 610954
Tead1	Sveinsson chorioretinal atrophy, 108985
Fadd	Infections, recurrent, with encephalopathy, hepatic dysfunction, and cardiovasuclar malformations, 613759
Fkbp5	{Major depressive disorder and accelerated response to antidepressant drug treatment}, 608516
Eftud2	Mandibulofacial dysostosis, Guion-Almeida type, 610536
Recql4	Baller-Gerold syndrome, 218600
Recql4	RAPADILINO syndrome, 266280
Recql4	Rothmund-Thomson syndrome, 268400
Adipoq	Adiponectin deficiency, 612556
Ndufs1	Mitochondrial complex I deficiency, 252010
Pfn1	Amyotrophic lateral sclerosis 18, 614808
Pitx3	Anterior segment mesenchymal dysgenesis, 107250
Pitx3	Cataract 11, multiple types, 610623
Pitx3	Cataract 11, syndromic, 610623
Xbp1	{Major affective disorder-7, susceptibility to}, 612371
Fgf3	Deafness, congenital with inner ear agenesis, microtia, and microdontia, 610706
Gja8	Cataract 1, multiple types, 116200
Kars	?Charcot-Marie-Tooth disease, recessive intermediate, B, 613641
Kars	Deafness, autosomal recessive 89, 613916
Smo	Basal cell carcinoma, somatic, 605462
Smo	Curry-Jones syndrome, somatic, 601707
Mtnr1b	{Diabetes mellitus, type 2, susceptibility to}, 125853
Clpp	Perrault syndrome 3, 614129
Ntf5	Glaucoma 1, open angle, 1O, 613100
Ntrk2	?Obesity, hyperphagia, and developmental delay, 613886
Mogs	Congenital disorder of glycosylation, type IIb, 606056
Cib2	Deafness, autosomal recessive 48, 609439
Cib2	Usher syndrome, type IJ, 614869
Lztr1	Noonan syndrome 10, 616564
Lztr1	{Schwannomatosis-2, susceptibility to}, 615670
Polr3a	Leukodystrophy, hypomyelinating, 7, with or without oligodontia and/or hypogonadotropic hypogonadism, 607694
Pcx	Pyruvate carboxylase deficiency, 266150
Snrnp200	Retinitis pigmentosa 33, 610359
Alg2	?Congenital disorder of glycosylation, type Ii, 607906
Alg2	Myasthenic syndrome, congenital, 14, with tubular aggregates, 616228
Eif2b4	Leukoencephaly with vanishing white matter, 603896
Eif2b4	Ovarioleukodystrophy, 603896
Prpf31	Retinitis pigmentosa 11, 600138
Alg10b	{Long QT syndrome, acquired, reduced susceptibility to}, 613688
Coq6	Coenzyme Q10 deficiency, primary, 6, 614650
Dnm1l	Encephalopahty, lethal, due to defective mitochondrial peroxisomal fission, 614388
Exosc3	Pontocerebellar hypoplasia, type 1B, 614678
Polr3b	Leukodystrophy, hypomyelinating, 8, with or without oligodontia and/or hypogonadotropic hypogonadism, 614381
Bms1	?Aplasia cutis congenita, nonsyndromic, 107600
Psen1	Acne inversa, familial, 3, 613737
Psen1	Alzheimer disease, type 3, 607822
Psen1	Alzheimer disease, type 3, with spastic paraparesis and apraxia, 607822
Psen1	Alzheimer disease, type 3, with spastic paraparesis and unusual plaques, 607822
Psen1	Cardiomyopathy, dilated, 1U, 613694
Psen1	Dementia, frontotemporal, 600274
Psen1	Pick disease, 172700
C1qa	C1q deficiency, 613652
Dnmt3a	Tatton-Brown-Rahman syndrome, 615879
Myt1l	Mental retardation, autosomal dominant 39, 616521
Ptdss1	Lenz-Majewski hyperostotic dwarfism, 151050
Rab23	Carpenter syndrome, 201000
Sox18	Hypotrichosis-lymphedema-telangiectasia syndrome, 607823
Sox18	Hypotrichosis-lymphedema-telangiectasia-renal defect syndrome, 137940
Tcf7l2	{Diabetes mellitus, type 2, susceptibility to}, 125853
Atp2a1	Brody myopathy, 601003
Aspm	Microcephaly 5, primary, autosomal recessive, 608716
Cast	Peeling skin with leukonychia, acral punctate keratoses, cheilitis, and knuckle pads, 616295
Tbx4	Ischiocoxopodopatellar syndrome, 147891
Map3k1	46XY sex reversal 6, 613762
Fbxo7	Parkinson disease 15, autosomal recessive, 260300
Cript	Short stature with microcephaly and distinctive facies, 615789
Lpin2	Majeed syndrome, 609628
Zbtb24	Immunodeficiency-centromeric instability-facial anomalies syndrome-2, 614069
Plekhm1	Osteopetrosis, autosomal recessive 6, 611497
C1qtnf5	Retinal degeneration, late-onset, autosomal dominant, 605670
Adar	Aicardi-Goutieres syndrome 6, 615010
Adar	Dyschromatosis symmetrica hereditaria, 127400
Crbn	Mental retardation, autosomal recessive 2, 607417
Cdkal1	{Diabetes mellitus, noninsulin-dependent, susceptibility to}, 125853
Pex26	Peroxisome biogenesis disorder 7A	3)
Pex26	Peroxisome biogenesis disorder 7B, 614873
Fancl	Fanconi anemia, complementation group L, 614083
3110043O21Rik	Frontotemporal dementia and/or amyotrophic lateral sclerosis 1, 105550
Lmbrd1	Methylmalonic aciduria and homocystinuria, cblF type, 277380
Angptl4	Plasma triglyceride level QTL, low, 615881
Hace1	Spastic paraplegia and psychomotor retardation with or without seizures, 616756
Slc39a8	Congenital disorder of glycosylation, type IIn, 616721
Jam3	Hemorrhagic destruction of the brain, subependymal calcification, and cataracts, 613730
Abcb6	Dyschromatosis universalis hereditaria 3, 615402
Abcb6	Microphthalmia, isolated, with coloboma 7, 614497
Abcb6	Pseudohyperkalemia, familial, 2, due to red cell leak, 609153
Abcb6	[Blood group, Langereis system], 111600
Kiss1r	?Precocious puberty, central, 1, 176400
Kiss1r	Hypogonadotropic hypogonadism 8 with or without anosmia, 614837
Secisbp2	Thyroid hormone metabolism, abnormal, 609698
Tmem43	Arrhythmogenic right ventricular dysplasia 5, 604400
Tmem43	Emery-Dreifuss muscular dystrophy 7, AD, 614302
Sh3tc2	Charcot-Marie-Tooth disease, type 4C, 601596
Sh3tc2	Mononeuropathy of the median nerve, mild, 613353
Rhbdf2	Tylosis with esophageal cancer, 148500
Palb2	Fanconi anemia, complementation group N, 610832
Palb2	{Breast cancer, susceptibility to}, 114480
Palb2	{Pancreatic cancer, susceptibility to, 3}, 613348
Fbxo31	?Mental retardation, autosomal recessive 45, 615979
Nubpl	Mitochondrial complex I deficiency, 252010
Dtnbp1	Hermansky-Pudlak syndrome 7, 614076
Mmachc	Methylmalonic aciduria and homocystinuria, cblC type, 277400
Exosc8	Pontocerebellar hypoplasia, type 1C, 616081
Phf6	Borjeson-Forssman-Lehmann syndrome, 301900
Chst14	Ehlers-Danlos syndrome, musculocontractural type 1, 601776
Bbs5	Bardet-Biedl syndrome 5, 615983
Rsph9	Ciliary dyskinesia, primary, 12, 612650
Krit1	Cavernous malformations of CNS and retina, 116860
Krit1	Cerebral cavernous malformations-1, 116860
Krit1	Hyperkeratotic cutaneous capillary-venous malformations associated with cerebral capillary malformations, 116860
Bbs4	Bardet-Biedl syndrome 4, 615982
Slitrk1	?Trichotillomania, 613229
Slitrk1	Tourette syndrome, 137580
Slc39a14	Hypermanganesemia with dystonia 2, 617013
Hgsnat	Mucopolysaccharidosis type IIIC	3)
Hgsnat	Retinitis pigmentosa 73, 616544
Mlc1	Megalencephalic leukoencephalopathy with subcortical cysts, 604004
Mrap2	{?Obesity, susceptibility to, BMIQ18}, 615457
Adamts13	Thrombotic thrombocytopenic purpura, familial, 274150
Tpcn2	[Skin/hair/eye pigmentation 10, blond/brown hair], 612267
Cabp4	Cone-rod synaptic disorder, congenital nonprogressive, 610427
Il23r	{Inflammatory bowel disease 17, protection against}, 612261
Il23r	{Psoriasis, protection against}, 605606
Clrn1	Retinitis pigmentosa 61, 614180
Clrn1	Usher syndrome, type 3A, 276902
Slc24a4	Amelogenesis imperfecta, type IIA5, 615887
Slc24a4	[Skin/hair/eye pigmentation 6, blond/brown hair], 210750
Slc24a4	[Skin/hair/eye pigmentation 6, blue/green eyes], 210750
Scarf2	Van den Ende-Gupta syndrome, 600920
Rpgrip1l	COACH syndrome, 216360
Rpgrip1l	Joubert syndrome 7, 611560
Rpgrip1l	Meckel syndrome 5, 611561
Ptchd1	{Autism, susceptibility to, X-linked 4}, 300830
Rfx6	Mitchell-Riley syndrome, 615710
Slc24a5	Albinism, oculocutaneous, type VI, 113750
Slc24a5	[Skin/hair/eye pigmentation 4, fair/dark skin], 113750
Frmd7	Nystagmus 1, congenital, X-linked, 310700
Frmd7	Nystagmus, infantile periodic alternating, X-linked, 310700
Fam161a	Retinitis pigmentosa 28, 606068
Rnf216	Cerebellar ataxia and hypogonadotropic hypogonadism, 212840
Adgrv1	?Febrile seizures, familial, 4, 604352
Adgrv1	Usher syndrome, type 2C, 605472
Adgrv1	Usher syndrome, type 2C, GPR98/PDZD7 digenic, 605472
Trpm1	Night blindness, congenital stationary	3)
Cacna1b	?Dystonia 23, 614860
Casq2	Ventricular tachycardia, catecholaminergic polymorphic, 2, 611938
Gle1	Arthrogryposis, lethal, with anterior horn cell disease, 611890
Gle1	Lethal congenital contracture syndrome 1, 253310
Entpd1	Spastic paraplegia 64, autosomal recessive, 615683
Cenpe	?Microcephaly 13, primary, autosomal recessive, 616051
Fgfr4	{Cancer progression/metastasis}
Rbmx	?Mental retardation, X-linked, syndromic 11, Shashi type, 300238
Slc1a4	Spastic tetraplegia, thin corpus callosum, and progressive microcephaly, 616657
Slc1a3	Episodic ataxia, type 6, 612656
Acvr1b	Pancreatic cancer, somatic
Plcb2	Platelet PLC beta-2 deficiency
Nrxn1	Pitt-Hopkins-like syndrome 2, 614325
Nrxn1	{Schizophrenia, susceptibility to, 17}, 614332
Abca1	HDL deficiency, type 2, 604091
Abca1	Tangier disease, 205400
Abca1	{Coronary artery disease in familial hypercholesterolemia, protection against}, 143890
Scarb1	[High density lipoprotein cholesterol level QTL6], 610762
Idh1	{Glioma, susceptibility to, somatic}, 137800
Ap4e1	Spastic paraplegia 51, autosomal recessive, 613744
Ap4e1	Stuttering, familial persistent, 1, 184450
Ucp1	{Obesity, susceptibility to}, 601665
Wnt3	?Tetra-amelia syndrome, 273395
Myh14	?Peripheral neuropathy, myopathy, hoarseness, and hearing loss, 614369
Myh14	Deafness, autosomal dominant 4A, 600652
Myh14	Deafness, autosomal dominant 4A, 600652
Pnpla1	Ichthyosis, congenital, autosomal recessive 10, 615024
Marveld2	Deafness, autosomal recessive 49, 610153
Tgm6	Spinocerebellar ataxia 35, 613908
Shh	Holoprosencephaly 3, 142945
Shh	Microphthalmia with coloboma 5, 611638
Shh	Schizencephaly, 269160
Shh	Single median maxillary central incisor, 147250
Chn1	Duane retraction syndrome 2, 604356
Rnaset2b	Leukoencephalopathy, cystic, without megalencephaly, 612951
Gyg	?Glycogen storage disease XV, 613507
Gyg	Polyglucosan body myopathy 2, 616199
Orc1	Meier-Gorlin syndrome 1, 224690
Gfi1b	Bleeding disorder, platelet-type, 17, 187900
Psph	Phosphoserine phosphatase deficiency, 614023
Gata2	Emberger syndrome, 614038
Gata2	Immunodeficiency 21, 614172
Gata2	{Leukemia, acute myeloid, susceptibility to}, 601626
Gata2	{Myelodysplastic syndrome, susceptibility to}, 614286
Mocs2	Molybdenum cofactor deficiency B, 252160
Slc5a7	Neuronopathy, distal hereditary motor, type VIIA, 158580
Depdc5	Epilepsy, familial focal, with variable foci, 604364
Ddhd1	Spastic paraplegia 28, autosomal recessive, 609340
Slc25a4	Mitochondrial DNA depletion syndrome 12	3)
Slc25a4	Progressive external ophthalmoplegia with mitochondrial DNA deletions, autosomal dominant 2, 609283
Xrcc3	{Breast cancer, susceptibility to}, 114480
Xrcc3	{Melanoma, cutaneous malignant, 6}, 613972
Timp3	Sorsby fundus dystrophy, 136900
Xk	McLeod syndrome with or without chronic granulomatous disease, 300842
Cyp27b1	Vitamin D-dependent rickets, type I, 264700
A2m	Alpha-2-macroglobulin deficiency, 614036
A2m	{Alzheimer disease, susceptibility to}, 104300
Lhcgr	Leydig cell adenoma, somatic, with precocious puberty, 176410
Lhcgr	Leydig cell hypoplasia with hypergonadotropic hypogonadism, 238320
Lhcgr	Leydig cell hypoplasia with pseudohermaphroditism, 238320
Lhcgr	Luteinizing hormone resistance, female, 238320
Lhcgr	Precocious puberty, male, 176410
Itga8	Renal hypodysplasia/aplasia 1, 191830
Lss	Cataract 44, 616509
Chd2	Epileptic encephalopathy, childhood-onset, 615369
Lama4	Cardiomyopathy, dilated, 1JJ, 615235
Slc25a3	Mitochondrial phosphate carrier deficiency, 610773
Rdx	Deafness, autosomal recessive 24, 611022
Thra	Hypothyroidism, congenital, nongoitrous, 6, 614450
Slc6a5	Hyperekplexia 3, 614618
Uqcrb	Mitochondrial complex III deficiency, nuclear type 3, 615158
Slc6a14	{Obesity, susceptibility to, BMIQ11}, 300306
Gnao1	Epileptic encephalopathy, early infantile, 17, 615473
Atp6v0a4	Renal tubular acidosis, distal, autosomal recessive, 602722
Twist2	Ablepharon-macrostomia syndrome, 200110
Twist2	Barber-Say syndrome, 209885
Twist2	Focal facial dermal dysplasia 3, Setleis type, 227260
Nefh	?{Amyotrophic lateral sclerosis, susceptibility to}, 105400
Nefh	Charcot-Marie-Tooth disease, axonal, type 2CC, 616924
Stag3	Premature ovarian failure 8, 615723
Slc40a1	Hemochromatosis, type 4, 606069
Dmxl2	?Polyendocrine-polyneuropathy syndrome, 616113
Dlg3	Mental retardation, X-linked 90, 300850
Fxn	Friedreich ataxia with retained reflexes, 229300
Fxn	Friedreich ataxia, 229300
Raf1	Cardiomyopathy, dilated, 1NN, 615916
Raf1	LEOPARD syndrome 2, 611554
Raf1	Noonan syndrome 5, 611553
Scarb2	Epilepsy, progressive myoclonic 4, with or without renal failure, 254900
Bves	?Muscular dystrophy, limb-girdle, type 2X, 616812
Cep164	Nephronophthisis 15, 614845
Il31ra	Amyloidosis, primary localized cutaneous, 2, 613955
Rspo1	Palmoplantar hyperkeratosis and true hermaphroditism, 610644
Rspo1	Palmoplantar hyperkeratosis with squamous cell carcinoma of skin and sex reversal, 610644
Cdk4	{Melanoma, cutaneous malignant, 3}, 609048
Slc6a3	Parkinsonism-dystonia, infantile, 613135
Slc6a3	{Nicotine dependence, protection against}, 188890
Ctsd	Ceroid lipofuscinosis, neuronal, 10, 610127
Gnb3	Night blindness, congenital stationary, type 1H, 617024
Gnb3	{Hypertension, essential, susceptibility to}, 145500
Krt8	Cirrhosis, cryptogenic, 215600
Krt8	{Cirrhosis, noncryptogenic, susceptibility to}, 215600
Ldhb	[Lactate dehydrogenase-B deficiency], 614128
Ppp2r2b	Spinocerebellar ataxia 12, 604326
Abcg2	[Junior blood group system], 614490
Abcg2	[Uric acid concentration, serum, QTL1], 138900
Pycr1	Cutis laxa, autosomal recessive, type IIB, 612940
Pycr1	Cutis laxa, autosomal recessive, type IIIB, 614438
App	Alzheimer disease 1, familial, 104300
App	Cerebral amyloid angiopathy, Dutch, Italian, Iowa, Flemish, Arctic variants, 605714
Setd2	Luscan-Lumish syndrome, 616831
Spata5	Epilepsy, hearing loss, and mental retardation syndrome, 616577
Rspo4	Anonychia congenita, 206800
Slc2a2	Fanconi-Bickel syndrome, 227810
Slc2a2	{Diabetes mellitus, noninsulin-dependent}, 125853
Ctsk	Pycnodysostosis, 265800
Slc20a2	Basal ganglia calcification, idiopathic, 1, 213600
Fgfr1	Encephalocraniocutaneous lipomatosis, 613001
Fgfr1	Hartsfield syndrome, 615465
Fgfr1	Hypogonadotropic hypogonadism 2 with or without anosmia, 147950
Fgfr1	Jackson-Weiss syndrome, 123150
Fgfr1	Osteoglophonic dysplasia, 166250
Fgfr1	Pfeiffer syndrome, 101600
Fgfr1	Trigonocephaly 1, 190440
Ppp2r1b	Lung cancer, 211980
Otoa	Deafness, autosomal recessive 22, 607039
C9	C9 deficiency, 613825
C9	{Macular degeneration, age-related, 15, susceptibility to}, 615591
Nek2	?Retinitis pigmentosa 67, 615565
Abcb11	Cholestasis, benign recurrent intrahepatic, 2, 605479
Abcb11	Cholestasis, progressive familial intrahepatic 2, 601847
Mapt	Dementia, frontotemporal, with or without parkinsonism, 600274
Mapt	Pick disease, 172700
Mapt	Supranuclear palsy, progressive atypical, 260540
Mapt	Supranuclear palsy, progressive, 601104
Mapt	{Parkinson disease, susceptibility to}, 168600
Cyp2r1	Rickets due to defect in vitamin D 25-hydroxylation, 600081
Gipc3	Deafness, autosomal recessive 15, 601869
Ush1c	Deafness, autosomal recessive 18A, 602092
Ush1c	Usher syndrome, type 1C, 276904
Ifnl3	{Hepatitis C virus infection, response to therapy of}, 609532
Tnik	Mental retardation, autosomal recessive 54, 617028
Kdm5c	Mental retardation, X-linked, syndromic, Claes-Jensen type, 300534
Atp2a2	Acrokeratosis verruciformis, 101900
Atp2a2	Darier disease, 124200
Dlec1	Esophageal cancer, 133239
Dlec1	Lung cancer, 211980
Diaph3	Auditory neuropathy, autosomal dominant, 1, 609129
Phf11a	[IgE levels QTL], 147050
Phf11a	{Asthma}, 600807
Atr	?Cutaneous telangiectasia and cancer syndrome, familial, 614564
Atr	Seckel syndrome 1, 210600
Dpm2	Congenital disorder of glycosylation, type Iu, 615042
Serpina3c	Alpha-1-antichymotrypsin deficiency
Serpina3c	Cerebrovascular disease, occlusive
Atp1a3	Alternating hemiplegia of childhood 2, 614820
Atp1a3	CAPOS syndrome, 601338
Atp1a3	Dystonia-12, 128235
Pls3	Bone mineral density QTL18, osteoporosis, 300910
Irf7	?Immunodeficiency 39, 616345
Col4a5	Alport syndrome, 301050
Cyp3a41b	{Hypertension, salt-sensitive essential, susceptibility to}, 145500
Asb10	Glaucoma 1, open angle, F, 603383
Sort1	[Low density lipoprotein cholesterol level QTL6], 613589
