# Supplementary material for: Identification of genetic elements in metabolism by high-throughput mouse phenotyping
Source: Nat Commun. 2018 Jan 18;9:288. doi: 10.1038/s41467-017-01995-2 (PMC5773596; doi:10.1038/s41467-017-01995-2)
Supplement: Supplementary file 8 — Supplementary Data 6 [file 41467_2017_1995_MOESM8_ESM.xlsx]

## Sheet: Tabelle1
Gene	SNP	Major allele (A)	Minor allele (B)	B-Allele frequency	p(Hardy-Weinberg)	BMI (adj.)	Stand. beta (B)	p (additive)	N	Body fat (adj.)	Stand. beta (B)	p (additive)	N	Waist (adj.)	Stand. beta (B)	p (additive)	N	Waist-hip ratio (adj.)	Stand. beta (B)	p (additive)	N	Fasting glucose (adj.)	Stand. beta (B)	p (additive)	N	2-h glucose (adj.)	Stand. beta (B)	p (additive)	N	HbA1c (adj.)	Stand. beta (B)	p (additive)	N	HOMA-IR (adj.)	Stand. beta (B)	p (additive)	N	ISI-OGTT (adj.)	Stand. beta (B)	p (additive)	N	Triglycerides (adj.)	Stand. beta (B)	p (additive)	N	Cholesterol (adj.)	Stand. beta (B)	p (additive)	N
AARD	rs1348794	T	C	0.39	0.3	a	-0.0032	0.9	2786	a	-0.01	0.5	2654	a	0.0013	0.9	2751	a	-0.0174	0.2	2748	b	-0.0115	0.5	2786	b	0.0209	0.2	2786	b	-0.0071	0.7	2696	b	-0.0034	0.8	2771	b	0.0002	1	2730	b	0.0271	0.1	2692	b	-0.0163	0.4	2690
AARD	rs16889293	C	T	0.29	0.9	a	-0.0007	1	2784	a	0.0008	1	2651	a	0.0027	0.9	2750	a	0.0034	0.8	2746	b	-0.0218	0.2	2784	b	0.0098	0.6	2784	b	-0.0179	0.3	2694	b	-0.0036	0.8	2769	b	0.0007	1	2728	b	-0.0089	0.6	2690	b	-0.019	0.3	2688
BIVM	rs16960594	A	G	0.31	0.2	a	0.0526	0.0054	2783	a	0.0415	0.0064	2650	a	0.062	0.0007	2748	a	0.0432	0.0036	2745	b	-0.0254	0.1	2783	b	-0.0074	0.7	2783	b	0.0095	0.6	2693	b	-0.0059	0.7	2768	b	0.0015	0.9	2727	b	-0.0001	1	2689	b	0.0058	0.8	2687
BIVM	rs78906208	C	T	0.05	0.0197	a	-0.021	0.3	2784	a	-0.0223	0.1	2651	a	-0.0072	0.7	2749	a	-0.0256	0.08	2746	b	-0.0121	0.5	2784	b	-0.0125	0.5	2784	b	-0.0083	0.6	2694	b	0.0056	0.7	2769	b	0.0086	0.5	2728	b	0.0106	0.6	2690	b	0.0117	0.5	2688
BIVM	rs9557936	T	G	0.23	0.9	a	0.0049	0.8	2767	a	-0.0076	0.6	2634	a	0.0047	0.8	2731	a	0.0003	1	2719	b	0.0075	0.7	2767	b	-0.0038	0.8	2767	b	-0.005	0.8	2679	b	0.0067	0.6	2752	b	0.0039	0.8	2711	b	0.0046	0.8	2674	b	0.0089	0.6	2672
C2orf73	rs11682373	T	G	0.2	0.6	a	0.0305	0.1	2725	a	0.0289	0.06	2602	a	0.0137	0.5	2692	a	-0.0178	0.2	2688	b	0.0281	0.09	2725	b	0.019	0.3	2725	b	0.0223	0.2	2635	b	0.0002	1	2710	b	-0.0117	0.4	2669	b	-0.0414	0.0225	2631	b	-0.0304	0.1	2630
C2orf73	rs1405834	T	C	0.22	0.1	a	0.0343	0.07	2759	a	0.0356	0.0199	2626	a	0.0245	0.2	2725	a	-0.0051	0.7	2721	b	0.0253	0.1	2759	b	0.0225	0.2	2759	b	0.0036	0.8	2671	b	0.0007	1	2744	b	-0.0156	0.3	2704	b	-0.021	0.2	2667	b	-0.0108	0.6	2665
C2orf73	rs17189869	G	T	0.37	0.08	a	0.0131	0.5	2786	a	0.0137	0.4	2653	a	0.019	0.3	2751	a	0.0101	0.5	2748	b	-0.0138	0.4	2786	b	0.0313	0.07	2786	b	-0.0119	0.5	2696	b	0.0119	0.4	2771	b	-0.0071	0.6	2730	b	0.0092	0.6	2692	b	-0.0099	0.6	2690
C2orf73	rs17268437	C	A	0.1	0.08	a	-0.0494	0.0104	2673	a	-0.0428	0.0061	2545	a	-0.0577	0.002	2639	a	-0.0489	0.0011	2636	b	0.0103	0.5	2673	b	0.0047	0.8	2673	b	0.0008	1	2583	b	-0.0076	0.6	2658	b	0.0082	0.6	2618	b	0.0017	0.9	2579	b	0.0028	0.9	2577
C2orf73	rs55714450	C	A	0.33	0.2	a	0.0223	0.2	2770	a	0.0134	0.4	2637	a	0.0231	0.2	2735	a	0.0084	0.6	2732	b	-0.0091	0.6	2770	b	0.0364	0.0372	2770	b	0.0053	0.7	2681	b	0.011	0.4	2755	b	-0.0082	0.6	2714	b	0.0048	0.8	2676	b	-0.0299	0.1	2674
C2orf73	rs941351	A	G	0.2	0.6	a	-0.0366	0.05	2787	a	-0.0288	0.06	2654	a	-0.0425	0.0204	2753	a	-0.0271	0.07	2749	b	0.0029	0.9	2787	b	0.0057	0.7	2787	b	0.0105	0.5	2697	b	-0.0129	0.3	2772	b	0.0139	0.3	2731	b	-0.005	0.8	2693	b	0.0034	0.9	2691
C2orf73	rs941353	G	A	0.12	1	a	-0.0112	0.6	2737	a	0.0000218	1	2605	a	-0.0108	0.6	2702	a	-0.0073	0.6	2699	b	0.0006	1	2737	b	0.015	0.4	2737	b	0.0267	0.1	2648	b	-0.001	0.9	2722	b	-0.0003	1	2682	b	-0.0142	0.4	2644	b	-0.0115	0.5	2642
C4orf22	rs10857170	A	G	0.19	0.0051	a	0.0268	0.2	2781	a	0.0133	0.4	2649	a	0.0225	0.2	2747	a	0.0149	0.3	2743	b	-0.0018	0.9	2781	b	0.0214	0.2	2781	b	-0.0108	0.5	2691	b	0.0397	0.0035	2766	b	-0.0419	0.0027	2725	b	0.0193	0.3	2687	b	0.0345	0.06	2685
C4orf22	rs11937407	T	C	0.25	0.0261	a	0.029	0.1	2786	a	0.0163	0.3	2653	a	0.0173	0.3	2751	a	0.003	0.8	2748	b	-0.0039	0.8	2786	b	0.0115	0.5	2786	b	-0.0075	0.6	2696	b	0.0391	0.004	2771	b	-0.0364	0.0093	2730	b	0.0106	0.6	2692	b	0.0144	0.4	2690
C4orf22	rs35565160	G	A	0.2	0.0158	a	0.0177	0.3	2787	a	0.0094	0.5	2654	a	0.0124	0.5	2752	a	0.0121	0.4	2749	b	-0.0018	0.9	2787	b	0.0327	0.06	2787	b	-0.0033	0.8	2697	b	0.038	0.0051	2772	b	-0.0395	0.0047	2731	b	0.0086	0.6	2693	b	0.0172	0.3	2691
C4orf22	rs3925214	T	G	0.15	0.6	a	0.0105	0.6	2783	a	0.0088	0.6	2651	a	0.0115	0.5	2748	a	0.0007	1	2745	b	0.0134	0.4	2783	b	0.0207	0.2	2783	b	-0.0156	0.3	2693	b	0.0339	0.0124	2768	b	-0.0285	0.0414	2727	b	-0.0092	0.6	2690	b	-0.0149	0.4	2688
C4orf22	rs62302220	G	A	0.06	0.7	a	0.0215	0.3	2752	a	0.0129	0.4	2620	a	0.0265	0.2	2718	a	0.0113	0.4	2714	b	-0.0106	0.5	2752	b	-0.0106	0.5	2752	b	0.0045	0.8	2662	b	-0.0045	0.7	2737	b	-0.0005	1	2696	b	-0.0187	0.3	2659	b	-0.0202	0.3	2657
C4orf22	rs7666589	C	T	0.15	0.06	a	0.0334	0.08	2787	a	0.0134	0.4	2654	a	0.0142	0.4	2752	a	0.0021	0.9	2749	b	0.0002	1	2787	b	0.0065	0.7	2787	b	0.0101	0.5	2697	b	0.0392	0.004	2772	b	-0.0376	0.0072	2731	b	0.0175	0.3	2693	b	0.0102	0.6	2691
C4orf22	rs11721676	T	G	0.23	0.07	a	-0.0059	0.8	2785	a	-0.0054	0.7	2652	a	-0.0076	0.7	2751	a	-0.0127	0.4	2747	b	-0.0261	0.1	2785	b	-0.014	0.4	2785	b	-0.0243	0.1	2695	b	0.0115	0.4	2770	b	-0.0075	0.6	2729	b	0.0015	0.9	2691	b	0.0017	0.9	2689
C4orf22	rs11734172	A	G	0.26	0.5	a	0.0569	0.0051	2410	a	0.0343	0.0377	2305	a	0.0352	0.07	2379	a	0.0019	0.9	2376	b	0.0086	0.6	2410	b	0.0239	0.2	2410	b	0.0189	0.3	2332	b	0.0571	0.0000879	2398	b	-0.0599	0.0000615	2363	b	-0.0026	0.9	2332	b	0.0103	0.6	2330
C4orf22	rs13107344	A	G	0.13	0.2	a	0.037	0.05	2779	a	0.0225	0.1	2646	a	0.0242	0.2	2745	a	0.0196	0.2	2741	b	-0.0161	0.3	2779	b	0.0054	0.8	2779	b	0.0185	0.3	2689	b	0.0153	0.3	2764	b	-0.0179	0.2	2723	b	0.0089	0.6	2685	b	0.0136	0.5	2683
C4orf22	rs1486025	G	A	0.1	0.0071	a	0.0277	0.1	2778	a	0.0099	0.5	2646	a	0.0092	0.6	2744	a	-0.0005	1	2740	b	-0.0073	0.7	2778	b	0.0109	0.5	2778	b	0.0035	0.8	2688	b	0.037	0.0065	2763	b	-0.0402	0.0041	2722	b	0.0331	0.07	2684	b	0.0421	0.022	2682
C4orf22	rs2903736	A	C	0.08	0.08	a	0.0191	0.3	2785	a	-0.0009	1	2652	a	0.0057	0.8	2750	a	0.0092	0.5	2747	b	-0.0026	0.9	2785	b	0.0149	0.4	2785	b	0.01	0.5	2695	b	0.036	0.008	2770	b	-0.026	0.01	2729	b	0.0264	0.1	2691	b	0.0253	0.2	2689
C4orf22	rs6821676	A	G	0.25	0.4	a	0.0035	0.9	2783	a	-0.0038	0.8	2650	a	-0.0011	1	2748	a	-0.0118	0.4	2745	b	-0.0233	0.2	2783	b	-0.0036	0.8	2783	b	-0.018	0.3	2693	b	0.0102	0.5	2768	b	-0.0097	0.5	2727	b	-0.0117	0.5	2689	b	-0.0075	0.7	2687
C4orf45	rs13139565	A	G	0.33	0.4	a	-0.0036	0.9	2784	a	-0.0134	0.4	2651	a	0.0052	0.8	2750	a	0.0072	0.6	2746	b	0.0352	0.0333	2784	b	-0.0118	0.5	2784	b	-0.0044	0.8	2694	b	0.0027	0.8	2769	b	0.0038	0.8	2728	b	-0.0198	0.3	2690	b	0.0116	0.5	2688
C4orf45	rs11722868	G	A	0.32	0.1	a	0.0096	0.6	2785	a	0.0193	0.2	2652	a	-0.0016	0.9	2750	a	-0.0019	0.9	2747	b	-0.0071	0.7	2785	b	-0.0069	0.7	2785	b	0.0209	0.2	2695	b	-0.0054	0.7	2770	b	-0.0035	0.8	2729	b	-0.026	0.1	2691	b	-0.032	0.08	2689
C4orf45	rs1549850	T	C	0.37	0.0394	a	0.017	0.4	2783	a	0.0105	0.5	2651	a	0.0052	0.8	2748	a	-0.0023	0.9	2745	b	-0.0165	0.3	2783	b	-0.0091	0.6	2783	b	0.0238	0.1	2693	b	-0.0061	0.7	2768	b	0.0032	0.8	2727	b	-0.0157	0.4	2689	b	-0.0289	0.1	2687
C4orf45	rs1991749	T	C	0.05	0.3	a	0.0073	0.7	2739	a	-0.0064	0.7	2609	a	0.0018	0.9	2707	a	-0.0245	0.1	2704	b	-0.0021	0.9	2739	b	0.0028	0.9	2739	b	0.0069	0.7	2650	b	0.0065	0.6	2724	b	-0.0006	1	2683	b	0.0219	0.2	2645	b	-0.0168	0.4	2643
C4orf45	rs2162422	C	T	0.27	0.06	a	-0.0138	0.5	2788	a	-0.0042	0.8	2655	a	-0.0067	0.7	2753	a	0.0052	0.7	2750	b	-0.0124	0.5	2788	b	0.017	0.3	2788	b	-0.0216	0.2	2698	b	0.0052	0.7	2773	b	-0.0049	0.7	2732	b	0.028	0.1	2694	b	0.0212	0.2	2692
C4orf45	rs601196	G	A	0.36	0.7	a	0.0158	0.4	2772	a	0.0094	0.5	2639	a	0.0115	0.5	2737	a	0.0022	0.9	2734	b	-0.0203	0.2	2772	b	-0.0136	0.4	2772	b	-0.0091	0.6	2682	b	-0.0082	0.5	2757	b	0.0135	0.3	2716	b	0.0128	0.5	2678	b	-0.012	0.5	2676
C4orf45	rs6849580	C	T	0.14	0.2	a	-0.0243	0.2	2618	a	-0.0098	0.5	2507	a	-0.0237	0.2	2585	a	-0.0134	0.4	2582	b	0.0237	0.2	2618	b	-0.0268	0.1	2618	b	0.0079	0.6	2531	b	0.019	0.2	2604	b	-0.0075	0.6	2567	b	-0.0122	0.5	2528	b	-0.0029	0.9	2526
C4orf45	rs7660477	C	T	0.44	0.9	a	-0.0064	0.7	2782	a	-0.0055	0.7	2649	a	0.0021	0.9	2748	a	0.0124	0.4	2744	b	0.0157	0.3	2782	b	0.0112	0.5	2782	b	-0.0087	0.6	2692	b	0.0154	0.3	2767	b	-0.0134	0.3	2726	b	0.0137	0.4	2688	b	0.0318	0.08	2686
C4orf45	rs7665879	G	A	0.31	0.2	a	0.0057	0.8	2776	a	0.0006	1	2643	a	0.0144	0.4	2742	a	0.0204	0.2	2738	b	0.0042	0.8	2776	b	0.0334	0.06	2776	b	-0.008	0.6	2686	b	0.0092	0.5	2761	b	-0.0157	0.3	2720	b	0.0287	0.1	2683	b	0.0315	0.09	2681
C4orf45	rs9784569	T	C	0.29	0.09	a	-0.0071	0.7	2776	a	-0.004	0.8	2643	a	-0.0037	0.8	2742	a	0.0039	0.8	2738	b	-0.0276	0.1	2776	b	0.0224	0.2	2776	b	-0.0224	0.2	2686	b	-0.0056	0.7	2761	b	0.0031	0.8	2720	b	0.0316	0.08	2682	b	0.0288	0.1	2680
C4orf45	rs9998332	T	C	0.39	0.5	a	0.0011	1	2787	a	-0.0097	0.5	2654	a	0.0032	0.9	2752	a	0.0079	0.6	2749	b	-0.0195	0.2	2787	b	0.0054	0.8	2787	b	0.0066	0.7	2697	b	-0.016	0.2	2772	b	0.0185	0.2	2731	b	0.0123	0.5	2693	b	0.0091	0.6	2691
C9orf43	rs111841972	A	C	0.06	0.3	a	-0.0278	0.1	2783	a	-0.0173	0.3	2651	a	-0.0306	0.1	2749	a	-0.0036	0.8	2745	b	0.0106	0.5	2783	b	0.0221	0.2	2783	b	0.0052	0.8	2693	b	0.0001	1	2768	b	-0.0035	0.8	2727	b	-0.0113	0.5	2689	b	-0.0278	0.1	2687
C9orf116	rs3762067	G	A	0.48	0.2	a	-0.0102	0.6	2785	a	-0.027	0.08	2652	a	-0.0266	0.1	2750	a	-0.0041	0.8	2747	b	-0.0147	0.4	2785	b	-0.0317	0.07	2785	b	0.0204	0.2	2695	b	-0.02	0.1	2770	b	0.024	0.09	2729	b	-0.0074	0.7	2691	b	0.0004	1	2689
C12orf66	rs2279740	G	A	0.27	0.1	a	-0.0182	0.3	2784	a	-0.0203	0.2	2651	a	-0.0238	0.2	2750	a	-0.0031	0.8	2746	b	-0.0277	0.09	2784	b	-0.0012	0.9	2784	b	-0.012	0.5	2694	b	0.0082	0.5	2769	b	-0.0175	0.2	2728	b	0.0282	0.1	2690	b	-0.0206	0.3	2688
C12orf66	rs789749	A	G	0.47	0.4	a	-0.009	0.6	2785	a	-0.0071	0.6	2652	a	-0.0139	0.4	2750	a	-0.0143	0.3	2747	b	0.0008	1	2785	b	0.0159	0.4	2785	b	0.0247	0.1	2695	b	0.0025	0.9	2770	b	-0.0084	0.5	2729	b	0.0246	0.2	2691	b	0.0078	0.7	2689
C12orf66	rs790007	C	T	0.21	0.2	a	0.0069	0.7	2786	a	0.0132	0.4	2653	a	0.0077	0.7	2751	a	-0.0149	0.3	2748	b	0.03	0.07	2786	b	0.0233	0.2	2786	b	0.0457	0.0047	2696	b	-0.0022	0.9	2771	b	0.0048	0.7	2730	b	0.0067	0.7	2692	b	0.0317	0.08	2690
C14orf119	rs3742486	G	A	0.07	0.0207	a	-0.0052	0.8	2788	a	-0.0013	0.9	2655	a	0.004	0.8	2753	a	0.0105	0.5	2750	b	-0.004	0.8	2788	b	-0.0052	0.8	2788	b	0.0113	0.5	2698	b	-0.0111	0.4	2773	b	0.0025	0.9	2732	b	-0.0085	0.6	2694	b	0.0008	1	2692
C19orf38	rs3760781	T	C	0.28	0.0465	a	0.0061	0.7	2785	a	0.00000702	1	2652	a	0.0038	0.8	2750	a	-0.0012	0.9	2747	b	-0.0111	0.5	2785	b	-0.0183	0.3	2785	b	-0.0079	0.6	2695	b	0.0069	0.6	2770	b	-0.0038	0.8	2729	b	0.0053	0.8	2691	b	-0.0404	0.0274	2689
C19orf45	rs1133378	C	T	0.32	0.06	a	-0.0248	0.2	2785	a	-0.0202	0.2	2653	a	-0.0285	0.1	2751	a	-0.0333	0.0236	2747	b	-0.0159	0.3	2785	b	0.0044	0.8	2785	b	-0.0014	0.9	2695	b	-0.0171	0.2	2770	b	0.0133	0.3	2729	b	0.001	1	2691	b	0.0243	0.2	2689
C19orf45	rs1363938	T	C	0.07	0.1	a	0.0021	0.9	2785	a	-0.0007	1	2652	a	0.0022	0.9	2750	a	0.0067	0.7	2747	b	-0.0151	0.4	2785	b	0.0138	0.4	2785	b	-0.0124	0.4	2695	b	-0.0034	0.8	2770	b	-0.0014	0.9	2729	b	-0.0087	0.6	2691	b	0.0012	0.9	2689
C19orf45	rs17256868	G	A	0.3	0.8	a	0.009	0.6	2784	a	0.0213	0.2	2651	a	0.0184	0.3	2749	a	0.015	0.3	2746	b	0.031	0.06	2784	b	0.0062	0.7	2784	b	0.0263	0.1	2694	b	0.0018	0.9	2769	b	0.007	0.6	2728	b	0.0113	0.5	2690	b	-0.0094	0.6	2688
C19orf45	rs7250572	A	G	0.34	0.7	a	0.0057	0.8	2787	a	-0.0101	0.5	2654	a	0.0023	0.9	2753	a	0.0104	0.5	2749	b	-0.0119	0.5	2787	b	-0.0032	0.9	2787	b	-0.0272	0.09	2697	b	0.0062	0.6	2772	b	-0.0133	0.3	2731	b	-0.0217	0.2	2693	b	-0.0205	0.3	2691
C19orf45	rs76515051	C	A	0.25	0.4	a	0.0019	0.9	2783	a	0.0162	0.3	2652	a	0.0079	0.7	2748	a	0.0035	0.8	2745	b	0.0364	0.0275	2783	b	0.0093	0.6	2783	b	0.0215	0.2	2693	b	0.0052	0.7	2768	b	0.0017	0.9	2727	b	0.0173	0.3	2689	b	-0.0051	0.8	2687
C19orf81	rs10404821	C	A	0.34	0.9	a	0.0098	0.6	2786	a	0.0023	0.9	2653	a	0.0126	0.5	2751	a	0.0012	0.9	2748	b	0.0058	0.7	2786	b	-0.0407	0.0195	2786	b	-0.0076	0.6	2696	b	0.0152	0.3	2771	b	-0.0102	0.5	2730	b	-0.0128	0.5	2692	b	-0.0256	0.2	2690
C19orf81	rs11879379	C	T	0.09	0.0158	a	0.0085	0.7	2785	a	0.0061	0.7	2653	a	0.0266	0.1	2750	a	0.0456	0.0021	2747	b	-0.0061	0.7	2785	b	0.0133	0.4	2785	b	-0.0392	0.0153	2695	b	0.0002	1	2770	b	-0.0014	0.9	2729	b	0.0042	0.8	2691	b	-0.011	0.6	2689
C19orf81	rs4801844	G	T	0.11	0.1	a	-0.0308	0.1	2774	a	-0.0223	0.1	2641	a	-0.014	0.4	2740	a	0.0082	0.6	2736	b	-0.006	0.7	2774	b	-0.0119	0.5	2774	b	0.0165	0.3	2684	b	0.0047	0.7	2759	b	-0.0032	0.8	2718	b	0.0032	0.9	2680	b	-0.0106	0.6	2678
C19orf81	rs73042543	A	G	0.27	0.3	a	0.0431	0.0225	2786	a	0.0254	0.09	2653	a	0.0439	0.0165	2751	a	0.0144	0.3	2748	b	0.0033	0.8	2786	b	-0.0106	0.5	2786	b	-0.0286	0.08	2696	b	0.0074	0.6	2771	b	-0.0045	0.7	2730	b	-0.0411	0.0219	2692	b	-0.0358	0.05	2690
C20orf144	rs3746460	C	T	0.29	0.6	a	-0.0185	0.3	2781	a	-0.0082	0.6	2648	a	-0.0228	0.2	2747	a	-0.0174	0.2	2743	b	0.0251	0.1	2781	b	0.0247	0.2	2781	b	-0.0111	0.5	2691	b	0.0214	0.1	2766	b	-0.025	0.07	2725	b	0.0099	0.6	2688	b	0.0081	0.7	2686
C20orf194	rs6051787	C	T	0.36	0.3	a	-0.006	0.7	2785	a	-0.0015	0.9	2652	a	0.0049	0.8	2751	a	0.022	0.1	2747	b	0.0047	0.8	2785	b	-0.0006	1	2785	b	0.0183	0.3	2695	b	0.0017	0.9	2770	b	0.0039	0.8	2729	b	0.002	0.9	2691	b	0.003	0.9	2689
C20orf194	rs6115865	C	T	0.29	0.1	a	-0.0114	0.5	2784	a	-0.011	0.5	2651	a	-0.0034	0.9	2749	a	0.0016	0.9	2746	b	-0.0485	0.0033	2784	b	-0.006	0.7	2784	b	-0.0135	0.4	2694	b	-0.0181	0.2	2769	b	0.0208	0.1	2728	b	-0.0032	0.9	2690	b	0.0087	0.6	2688
C20orf194	rs1207	C	T	0.29	0.4	a	-0.0022	0.9	2784	a	0.0035	0.8	2651	a	0.007	0.7	2749	a	0.0181	0.2	2746	b	0.0166	0.3	2784	b	0.0226	0.2	2784	b	0.0092	0.6	2694	b	-0.0032	0.8	2769	b	-0.0002	1	2728	b	0.0155	0.4	2690	b	0.0202	0.3	2688
C20orf194	rs6051702	A	C	0.18	0.9	a	-0.02	0.3	2782	a	-0.016	0.3	2649	a	-0.0113	0.5	2748	a	0.0037	0.8	2744	b	-0.0476	0.004	2782	b	0.0041	0.8	2782	b	-0.0117	0.5	2692	b	-0.0135	0.3	2767	b	0.0073	0.6	2726	b	0.0018	0.9	2688	b	0.0103	0.6	2686
CCDC18	rs519723	G	A	0.18	0.3	a	-0.0349	0.06	2785	a	-0.0157	0.3	2652	a	-0.0244	0.2	2750	a	0.004	0.8	2747	b	0.0224	0.2	2785	b	-0.0007	1	2785	b	0.0407	0.0119	2696	b	0.0134	0.3	2770	b	-0.0168	0.2	2729	b	-0.0056	0.8	2692	b	0.0047	0.8	2690
CCDC18	rs77624874	A	G	0.07	0.0253	a	0.0071	0.7	2767	a	0.0199	0.2	2634	a	0.0039	0.8	2733	a	0.0022	0.9	2729	b	0.0019	0.9	2767	b	0.01	0.6	2767	b	0.0007	1	2677	b	0.0167	0.2	2753	b	-0.0275	0.05	2713	b	0.0022	0.9	2673	b	-0.0247	0.2	2671
CCDC18	rs12030843	C	G	0.15	0.4	a	-0.005	0.8	2782	a	-0.0043	0.8	2649	a	-0.0072	0.7	2748	a	-0.0037	0.8	2744	b	-0.0502	0.0024	2782	b	-0.0074	0.7	2782	b	0.0055	0.7	2692	b	-0.0326	0.0163	2767	b	0.0217	0.1	2726	b	0.0256	0.2	2688	b	0.0327	0.07	2686
CCDC77	rs1048466	G	A	0.26	0.3	a	0.0249	0.2	2784	a	0.013	0.4	2651	a	0.0245	0.2	2749	a	0.0172	0.2	2746	b	0.0029	0.9	2784	b	-0.0201	0.2	2784	b	-0.0202	0.2	2694	b	-0.0098	0.5	2769	b	0.0076	0.6	2728	b	-0.0363	0.0427	2690	b	-0.0221	0.2	2688
CCDC77	rs2286606	C	T	0.28	0.3	a	0.0358	0.06	2784	a	0.0223	0.1	2651	a	0.0314	0.09	2750	a	0.0171	0.2	2746	b	0.0099	0.5	2784	b	-0.0174	0.3	2784	b	-0.0031	0.8	2694	b	-0.0025	0.9	2769	b	-0.0022	0.9	2728	b	-0.0284	0.1	2690	b	-0.0082	0.7	2688
CCDC77	rs10848974	A	G	0.47	0.1	a	-0.0199	0.3	2785	a	-0.0104	0.5	2652	a	-0.0153	0.4	2750	a	0.0078	0.6	2747	b	-0.0151	0.4	2785	b	-0.0011	0.9	2785	b	-0.0116	0.5	2695	b	0.0041	0.8	2770	b	0.0028	0.8	2729	b	0.0075	0.7	2691	b	0.0361	0.0491	2689
CCDC77	rs1541463	A	G	0.25	0.7	a	0.0496	0.0087	2783	a	0.033	0.0299	2650	a	0.0574	0.0018	2749	a	0.042	0.0043	2745	b	0.0207	0.2	2783	b	-0.003	0.9	2783	b	-0.0105	0.5	2693	b	0.0064	0.6	2768	b	-0.0089	0.5	2727	b	0.0008	1	2689	b	-0.0013	0.9	2687
CCDC77	rs4980895	A	C	0.1	0.08	a	0.0122	0.5	2779	a	0.0000168	1	2647	a	0.0087	0.6	2744	a	-0.0044	0.8	2741	b	-0.0196	0.2	2779	b	-0.0027	0.9	2779	b	-0.0207	0.2	2689	b	-0.0144	0.3	2764	b	0.0072	0.6	2723	b	0.0029	0.9	2685	b	-0.0291	0.1	2683
CCDC77	rs7301097	G	A	0.27	0.0122	a	0.0056	0.8	2785	a	-0.0023	0.9	2652	a	-0.0024	0.9	2750	a	-0.0149	0.3	2747	b	-0.0019	0.9	2785	b	0.0171	0.3	2785	b	0.0329	0.0416	2695	b	0.007	0.6	2770	b	-0.0084	0.5	2729	b	0.03	0.09	2691	b	-0.0315	0.09	2689
CCDC77	rs7310504	G	A	0.27	0.1	a	0.0139	0.5	2782	a	0.008	0.6	2649	a	0.0156	0.4	2748	a	0.0226	0.1	2744	b	0.0054	0.7	2782	b	-0.0053	0.8	2782	b	-0.0277	0.09	2692	b	-0.0042	0.8	2767	b	0.0001	1	2726	b	-0.0219	0.2	2688	b	-0.0134	0.5	2686
CCDC122	rs3088362	C	A	0.14	1	a	0.0008	1	2778	a	0.0114	0.5	2645	a	-0.0007	1	2744	a	0.0037	0.8	2740	b	0.0193	0.2	2778	b	0.0018	0.9	2778	b	-0.0156	0.3	2688	b	-0.0101	0.5	2763	b	0.0134	0.3	2722	b	-0.006	0.7	2684	b	0.02	0.3	2682
CCDC122	rs9525850	A	G	0.39	0.3	a	-0.0077	0.7	2783	a	0.0032	0.8	2651	a	-0.0124	0.5	2749	a	0.0046	0.8	2746	b	-0.0023	0.9	2783	b	-0.0051	0.7	2783	b	0.0101	0.5	2693	b	0.0008	1	2768	b	-0.0096	0.5	2728	b	0.0205	0.3	2689	b	0.0083	0.7	2687
CCDC122	rs9533666	C	T	0.06	0.4	a	-0.0108	0.6	2787	a	0.0013	0.9	2654	a	-0.0144	0.4	2753	a	0.0033	0.8	2749	b	0.0072	0.7	2787	b	0.0292	0.09	2787	b	0.024	0.1	2697	b	-0.0112	0.4	2772	b	0.0023	0.9	2731	b	-0.0292	0.1	2693	b	-0.0133	0.5	2691
CCDC159	rs7251786	C	T	0.46	0.3	a	-0.0122	0.5	2786	a	0.0218	0.2	2653	a	-0.0125	0.5	2751	a	-0.0057	0.7	2748	b	0.0129	0.4	2786	b	-0.0093	0.6	2786	b	-0.0012	0.9	2696	b	0.0261	0.05	2771	b	-0.0229	0.1	2730	b	0.01	0.6	2692	b	0.0079	0.7	2690
CFAP69	rs2040514	G	A	0.25	0.4	a	0.015	0.4	2786	a	0.0124	0.4	2653	a	0.0086	0.6	2751	a	0.0019	0.9	2748	b	0.0068	0.7	2786	b	0.007	0.7	2786	b	-0.0233	0.1	2696	b	0.0027	0.8	2771	b	-0.0061	0.7	2730	b	-0.012	0.5	2692	b	-0.0031	0.9	2690
CFAP69	rs3810890	T	G	0.41	0.00000033	a	0.0236	0.2	2493	a	0.0258	0.1	2379	a	0.0127	0.5	2463	a	-0.0021	0.9	2460	b	0.0059	0.7	2493	b	0.0339	0.07	2493	b	-0.0099	0.6	2411	b	0.0003	1	2479	b	-0.0157	0.3	2440	b	-0.0092	0.6	2408	b	-0.0067	0.7	2406
CFAP69	rs10248104	T	C	0.33	0.08	a	0.0349	0.07	2773	a	0.0285	0.06	2641	a	0.0282	0.1	2739	a	-0.0004	1	2735	b	-0.0027	0.9	2773	b	0.0228	0.2	2773	b	-0.006	0.7	2684	b	-0.0093	0.5	2758	b	-0.0038	0.8	2717	b	-0.0047	0.8	2680	b	-0.0031	0.9	2678
CLDN34	rs5934730	G	T	0.46	1.96E-124	a	-0.0081	0.7	2788	a	-0.0178	0.2	2656	a	-0.0048	0.8	2753	a	0.0106	0.5	2750	b	0.000037	1	2788	b	-0.0089	0.6	2788	b	0.0108	0.5	2698	b	0.0205	0.1	2773	b	-0.0146	0.3	2732	b	-0.0059	0.7	2694	b	-0.03	0.1	2692
CNBD1	rs10101259	C	T	0.49	0.2	a	-0.0069	0.7	2786	a	0.0029	0.8	2653	a	-0.0048	0.8	2751	a	-0.0136	0.4	2748	b	-0.0104	0.5	2786	b	-0.0363	0.037	2786	b	0.0024	0.9	2696	b	-0.0015	0.9	2771	b	0.009	0.5	2730	b	-0.025	0.2	2692	b	0.0125	0.5	2690
CNBD1	rs2453449	T	C	0.35	1	a	-0.0108	0.6	2783	a	-0.0045	0.8	2650	a	-0.0013	0.9	2749	a	0.0205	0.2	2745	b	0.0424	0.0103	2783	b	0.0441	0.0114	2783	b	0.0258	0.1	2693	b	0.0452	0.0009	2768	b	-0.0428	0.0022	2727	b	0.0003	1	2689	b	-0.0571	0.0018	2687
CNBD1	rs2462514	T	C	0.23	0.3	a	-0.0004	1	2786	a	-0.0122	0.4	2653	a	-0.0024	0.9	2752	a	-0.0152	0.3	2748	b	-0.0159	0.3	2786	b	-0.0191	0.3	2786	b	0.0031	0.8	2696	b	0.0028	0.8	2771	b	0.002	0.9	2730	b	-0.0011	0.9	2692	b	0.0221	0.2	2690
CNBD1	rs2943172	A	G	0.48	0.4	a	-0.0202	0.3	2765	a	0.0063	0.7	2633	a	-0.0058	0.8	2731	a	0.005	0.7	2728	b	-0.0059	0.7	2765	b	-0.0214	0.2	2765	b	-0.0053	0.7	2679	b	-0.0084	0.5	2750	b	0.0191	0.2	2709	b	-0.0143	0.4	2674	b	0.0496	0.007	2672
CNBD1	rs463060	G	A	0.23	0.4	a	0.0001	1	2786	a	0.0042	0.8	2653	a	-0.0012	0.9	2751	a	-0.0058	0.7	2748	b	0.0072	0.7	2786	b	0.0018	0.9	2786	b	0.0085	0.6	2696	b	-0.0087	0.5	2771	b	0.0047	0.7	2730	b	0.0142	0.4	2692	b	0.0137	0.5	2690
CNBD1	rs6468613	T	G	0.48	0.8	a	-0.0273	0.1	2784	a	-0.0182	0.2	2651	a	-0.0175	0.3	2750	a	0.0105	0.5	2746	b	0.0092	0.6	2784	b	0.001	1	2784	b	-0.005	0.8	2694	b	0.0074	0.6	2769	b	-0.0158	0.3	2728	b	0.03	0.1	2690	b	0.01	0.6	2688
CNBD1	rs6468649	A	G	0.44	0.0155	a	-0.0057	0.8	2787	a	0.0022	0.9	2654	a	-0.0083	0.7	2752	a	0.0099	0.5	2749	b	0.0029	0.9	2787	b	0.0087	0.6	2787	b	0.019	0.2	2697	b	0.001	0.9	2772	b	-0.0005	1	2731	b	-0.0009	1	2693	b	-0.026	0.2	2691
CNBD1	rs6994542	C	A	0.45	0.09	a	-0.0218	0.2	2780	a	-0.0061	0.7	2647	a	-0.0082	0.7	2746	a	0.0111	0.5	2742	b	0.0026	0.9	2780	b	-0.0007	1	2780	b	0.0085	0.6	2690	b	0.0131	0.3	2765	b	-0.012	0.4	2724	b	0.0069	0.7	2686	b	-0.0276	0.1	2684
CNBD1	rs6997613	G	A	0.48	0.7	a	-0.0127	0.5	2787	a	-0.0037	0.8	2654	a	-0.0134	0.5	2753	a	-0.0209	0.2	2749	b	-0.0051	0.8	2787	b	-0.0076	0.7	2787	b	-0.0248	0.1	2697	b	-0.0064	0.6	2772	b	0.0008	1	2731	b	0.0067	0.7	2693	b	0.0349	0.06	2691
CNBD1	rs72668681	C	T	0.09	0.4	a	0.0303	0.1	2787	a	0.0305	0.0448	2654	a	0.0243	0.2	2752	a	0.0031	0.8	2749	b	-0.0138	0.4	2787	b	-0.0327	0.06	2787	b	-0.0036	0.8	2697	b	-0.0094	0.5	2772	b	0.0145	0.3	2731	b	0.0262	0.1	2693	b	0.0336	0.07	2691
CNBD1	rs741868	T	C	0.35	0.8	a	-0.0249	0.2	2786	a	-0.015	0.3	2653	a	-0.0231	0.2	2752	a	0.0051	0.7	2748	b	-0.0137	0.4	2786	b	0.0109	0.5	2786	b	0.0027	0.9	2696	b	-0.0024	0.9	2771	b	0.0051	0.7	2730	b	-0.0115	0.5	2692	b	-0.0254	0.2	2690
CNBD1	rs7829334	T	C	0.29	0.7	a	0.0166	0.4	2781	a	0.0033	0.8	2648	a	0.0002	1	2746	a	-0.0035	0.8	2743	b	0.0032	0.8	2781	b	0.0408	0.0193	2781	b	-0.0044	0.8	2691	b	-0.0134	0.3	2766	b	0.002	0.9	2725	b	0.0329	0.07	2687	b	0.0094	0.6	2685
CNBD1	rs10086700	G	A	0.26	0.9	a	-0.0103	0.6	2786	a	-0.0023	0.9	2653	a	-0.005	0.8	2752	a	0.0172	0.2	2748	b	-0.0149	0.4	2786	b	0.0101	0.6	2786	b	0.0051	0.8	2696	b	0.0065	0.6	2771	b	-0.0009	0.9	2730	b	-0.0117	0.5	2692	b	-0.0146	0.4	2690
CNBD1	rs10808353	C	T	0.46	0.3	a	-0.0175	0.4	2785	a	-0.0107	0.5	2652	a	-0.0093	0.6	2751	a	0.0008	1	2747	b	0.0302	0.07	2785	b	0.0045	0.8	2785	b	0.0049	0.8	2695	b	0.0162	0.2	2770	b	-0.0216	0.1	2729	b	0.0031	0.9	2691	b	0.0159	0.4	2689
CNBD1	rs13260754	T	C	0.27	0.7	a	0.0331	0.08	2786	a	0.019	0.2	2653	a	0.0241	0.2	2752	a	-0.0183	0.2	2748	b	0.0123	0.5	2786	b	-0.0085	0.6	2786	b	-0.021	0.2	2696	b	0.0059	0.7	2771	b	-0.0149	0.3	2730	b	0.0054	0.8	2692	b	-0.0026	0.9	2690
CNBD1	rs17623133	C	T	0.36	0.6	a	-0.0085	0.7	2767	a	-0.0027	0.9	2635	a	-0.0066	0.7	2732	a	-0.003	0.8	2729	b	-0.0212	0.2	2767	b	-0.0291	0.1	2767	b	-0.0057	0.7	2677	b	-0.0125	0.4	2752	b	0.0089	0.5	2712	b	0.028	0.1	2674	b	0.0247	0.2	2672
CNBD1	rs17624357	C	T	0.25	0.08	a	0.0069	0.7	2786	a	-0.0000529	1	2653	a	0.0159	0.4	2752	a	0.0224	0.1	2748	b	-0.0022	0.9	2786	b	0.0109	0.5	2786	b	0.0214	0.2	2696	b	0.0173	0.2	2771	b	-0.0136	0.3	2730	b	-0.0106	0.6	2692	b	-0.048	0.0089	2690
CNBD1	rs1821122	T	C	0.49	0.9	a	0.0437	0.0223	2724	a	0.0193	0.2	2593	a	0.0272	0.1	2692	a	0.009	0.5	2689	b	0.0092	0.6	2724	b	0.015	0.4	2724	b	0.0088	0.6	2634	b	0.01	0.5	2709	b	0.0222	0.1	2670	b	0.0174	0.3	2632	b	-0.0358	0.05	2630
CNBD1	rs1880473	C	A	0.14	0.9	a	-0.0401	0.0338	2787	a	-0.0184	0.2	2654	a	-0.0264	0.1	2752	a	0.0081	0.6	2749	b	0.0503	0.0023	2787	b	0.0265	0.1	2787	b	-0.0008	1	2697	b	0.0342	0.0118	2772	b	-0.037	0.008	2731	b	0.008	0.7	2693	b	-0.0203	0.3	2691
CNBD1	rs2337088	G	A	0.35	0.4	a	-0.018	0.3	2787	a	-0.0073	0.6	2654	a	-0.0083	0.7	2752	a	0.0063	0.7	2749	b	0.0127	0.4	2787	b	0.0042	0.8	2787	b	0.0224	0.2	2697	b	-0.0033	0.8	2772	b	0.0036	0.8	2731	b	0.0068	0.7	2693	b	0.0217	0.2	2691
CNBD1	rs2446120	C	A	0.33	1	a	-0.0146	0.4	2781	a	-0.0055	0.7	2649	a	-0.0102	0.6	2747	a	0.0038	0.8	2743	b	0.0401	0.0154	2781	b	0.0174	0.3	2781	b	-0.0011	0.9	2691	b	0.0099	0.5	2766	b	-0.0144	0.3	2725	b	0.0066	0.7	2687	b	-0.0008	1	2685
CNBD1	rs2943179	C	T	0.21	0.4	a	-0.0097	0.6	2787	a	0.0025	0.9	2654	a	-0.0031	0.9	2753	a	-0.0015	0.9	2749	b	0.0216	0.2	2787	b	0.0153	0.4	2787	b	0.0151	0.3	2697	b	0.0121	0.4	2772	b	-0.0061	0.7	2731	b	-0.0271	0.1	2693	b	0.0153	0.4	2691
CNBD1	rs2977762	C	T	0.37	0.7	a	0.0083	0.7	2786	a	0.02	0.2	2653	a	0.0136	0.5	2751	a	0.0112	0.5	2748	b	-0.0186	0.3	2786	b	-0.031	0.08	2786	b	-0.0012	0.9	2696	b	-0.0126	0.4	2771	b	0.0222	0.1	2730	b	-0.0103	0.6	2692	b	-0.0051	0.8	2690
CNBD1	rs36035531	T	C	0.17	0.3	a	-0.0005	1	2611	a	0.0076	0.6	2491	a	0.0035	0.9	2578	a	0.0118	0.4	2574	b	0.0058	0.7	2611	b	0.0023	0.9	2611	b	0.0035	0.8	2526	b	-0.0026	0.9	2598	b	0.0125	0.4	2557	b	0.0032	0.9	2523	b	0.0106	0.6	2521
CNBD1	rs428838	C	T	0.2	0.1	a	0.0057	0.8	2772	a	-0.0078	0.6	2639	a	-0.0034	0.9	2738	a	0.0041	0.8	2734	b	-0.0105	0.5	2772	b	0.0338	0.05	2772	b	-0.0116	0.5	2682	b	0.0085	0.5	2757	b	-0.0119	0.4	2716	b	0.0227	0.2	2678	b	-0.0252	0.2	2676
CNBD1	rs436753	C	T	0.14	0.08	a	-0.0287	0.1	2767	a	-0.0201	0.2	2635	a	-0.0261	0.2	2732	a	-0.0131	0.4	2729	b	0.0232	0.2	2767	b	0.0305	0.08	2767	b	0.0095	0.6	2679	b	-0.0046	0.7	2752	b	-0.005	0.7	2711	b	-0.005	0.8	2675	b	-0.0168	0.4	2673
CNBD1	rs443440	A	G	0.49	0.7	a	-0.0344	0.07	2758	a	-0.0296	0.05	2628	a	-0.0331	0.07	2725	a	-0.0199	0.2	2721	b	0.0294	0.08	2758	b	0.0135	0.4	2758	b	0.0116	0.5	2669	b	0.0109	0.4	2743	b	-0.0187	0.2	2702	b	-0.017	0.3	2665	b	-0.0027	0.9	2663
CNBD1	rs445448	T	C	0.48	0.4	a	-0.0088	0.6	2781	a	0.0063	0.7	2648	a	-0.0046	0.8	2746	a	0.0142	0.3	2743	b	-0.0153	0.4	2781	b	-0.0066	0.7	2781	b	0.0031	0.8	2692	b	-0.0165	0.2	2766	b	0.0203	0.1	2725	b	-0.0025	0.9	2688	b	-0.0016	0.9	2686
CNBD1	rs4596672	T	C	0.27	0.2	a	0.012	0.5	2784	a	0.0007	1	2652	a	0.0023	0.9	2750	a	-0.0179	0.2	2746	b	-0.0266	0.1	2784	b	0.004	0.8	2784	b	-0.0223	0.2	2694	b	-0.0302	0.0263	2769	b	0.0276	0.0481	2728	b	-0.0222	0.2	2690	b	0.028	0.1	2688
CNBD1	rs55927720	C	T	0.21	0.4	a	-0.0163	0.4	2787	a	0.0039	0.8	2654	a	0.0027	0.9	2753	a	0.0123	0.4	2749	b	0.0036	0.8	2787	b	-0.0052	0.8	2787	b	0.0174	0.3	2697	b	0.0002	1	2772	b	0.0063	0.7	2731	b	0.0016	0.9	2693	b	0.0111	0.5	2691
CNBD1	rs62527351	A	C	0.2	0.9	a	0.0083	0.7	2784	a	-0.0115	0.5	2651	a	-0.0047	0.8	2749	a	-0.0087	0.6	2746	b	0.0079	0.6	2784	b	0.0206	0.2	2784	b	-0.0017	0.9	2694	b	-0.0118	0.4	2769	b	0.0016	0.9	2728	b	0.0058	0.7	2690	b	0.0251	0.2	2688
CNBD1	rs6468587	T	C	0.21	0.08	a	0.0056	0.8	2784	a	0.0035	0.8	2651	a	0.0108	0.6	2749	a	0.0014	0.9	2746	b	-0.0096	0.6	2784	b	-0.025	0.2	2784	b	0.0026	0.9	2694	b	-0.0086	0.5	2769	b	0.0096	0.5	2728	b	-0.0355	0.0475	2691	b	0.009	0.6	2689
CNBD1	rs6468651	C	T	0.18	1	a	-0.0328	0.08	2786	a	-0.0014	0.9	2653	a	-0.0199	0.3	2751	a	0.0067	0.7	2748	b	0.0087	0.6	2786	b	0.0057	0.7	2786	b	-0.0117	0.5	2696	b	-0.0038	0.8	2771	b	0.0079	0.6	2730	b	0.0076	0.7	2692	b	-0.0068	0.7	2690
CNBD1	rs67662665	G	T	0.25	0.1	a	-0.0181	0.3	2787	a	-0.0043	0.8	2654	a	-0.0203	0.3	2752	a	0.007	0.6	2749	b	-0.0177	0.3	2787	b	-0.0064	0.7	2787	b	-0.0138	0.4	2697	b	-0.0209	0.1	2772	b	0.0243	0.08	2731	b	0.0125	0.5	2693	b	-0.0016	0.9	2691
CNBD1	rs7007340	T	C	0.14	0.4	a	-0.0092	0.6	2770	a	-0.0017	0.9	2638	a	-0.015	0.4	2736	a	-0.001	0.9	2732	b	-0.0063	0.7	2770	b	-0.0117	0.5	2770	b	0.0009	1	2680	b	0.0091	0.5	2755	b	-0.0081	0.6	2714	b	-0.0026	0.9	2676	b	-0.0026	0.9	2674
CNBD1	rs7462260	C	T	0.29	5.51E-48	a	0.0499	0.0205	2149	a	0.0458	0.008	2048	a	0.0334	0.1	2124	a	0.0026	0.9	2121	b	0.0203	0.3	2149	b	0.0211	0.3	2149	b	0.0265	0.1	2076	b	0.0068	0.7	2138	b	-0.0173	0.3	2100	b	0.0561	0.0061	2076	b	0.0521	0.013	2075
CNBD1	rs76059938	A	G	0.07	0.9	a	0.0242	0.2	2743	a	0.0153	0.3	2614	a	0.006	0.7	2709	a	-0.0115	0.4	2706	b	-0.037	0.0262	2743	b	-0.0268	0.1	2743	b	0.009	0.6	2655	b	-0.0196	0.2	2731	b	0.0226	0.1	2691	b	-0.0079	0.7	2651	b	-0.0015	0.9	2649
CNBD1	rs76378941	G	A	0.11	0.3	a	-0.0192	0.3	2784	a	-0.0042	0.8	2651	a	-0.0184	0.3	2749	a	-0.0228	0.1	2746	b	-0.0206	0.2	2784	b	-0.0193	0.3	2784	b	-0.0123	0.4	2694	b	-0.0321	0.0183	2769	b	0.0389	0.0054	2728	b	-0.0667	0.0002	2690	b	-0.0269	0.1	2688
CNBD1	rs7831076	T	G	0.07	0.2	a	-0.0297	0.1	2785	a	-0.0469	0.002	2652	a	-0.0273	0.1	2751	a	-0.0206	0.2	2747	b	-0.0111	0.5	2785	b	-0.0048	0.8	2785	b	-0.006	0.7	2695	b	0.0005	1	2770	b	-0.0037	0.8	2729	b	0.0254	0.2	2691	b	0.0103	0.6	2689
CNBD1	rs7844876	G	A	0.47	0.9	a	0.0192	0.3	2738	a	0.0164	0.3	2606	a	0.0042	0.8	2704	a	-0.0081	0.6	2701	b	0.0104	0.5	2738	b	0.0048	0.8	2738	b	-0.0062	0.7	2648	b	-0.0149	0.3	2723	b	0.0106	0.5	2682	b	0.0011	1	2645	b	0.0408	0.0277	2643
CNBD1	rs7845383	G	T	0.25	0.5	a	0.0002	1	2776	a	0.0002	1	2643	a	0.0067	0.7	2741	a	0.0168	0.3	2738	b	-0.0096	0.6	2776	b	0.0008	1	2776	b	-0.0067	0.7	2687	b	0.0189	0.2	2761	b	-0.0101	0.5	2720	b	-0.0002	1	2683	b	-0.0444	0.0157	2681
CNBD1	rs9694259	G	T	0.23	0.2	a	-0.02	0.3	2672	a	-0.0042	0.8	2541	a	-0.0111	0.6	2640	a	0.0004	1	2637	b	0.0097	0.6	2672	b	0.0171	0.3	2672	b	0.0216	0.2	2587	b	0.0193	0.2	2657	b	-0.0242	0.09	2617	b	-0.0009	1	2584	b	-0.0003	1	2582
ESPNL	rs12479385	C	T	0.44	0.5	a	-0.0178	0.3	2783	a	-0.0003	1	2651	a	-0.007	0.7	2748	a	0.0069	0.6	2745	b	-0.0233	0.2	2783	b	-0.016	0.4	2783	b	-0.0168	0.3	2693	b	0.0093	0.5	2768	b	-0.0015	0.9	2727	b	0.0079	0.7	2689	b	0.0132	0.5	2687
ESPNL	rs61544914	G	A	0.47	0.3	a	0.0065	0.7	2784	a	0.008	0.6	2651	a	0.0031	0.9	2750	a	0.0079	0.6	2746	b	0.0117	0.5	2784	b	0.0044	0.8	2784	b	-0.0061	0.7	2694	b	0.0156	0.2	2769	b	-0.0055	0.7	2728	b	-0.0047	0.8	2690	b	0.0052	0.8	2688
ESPNL	rs6715356	A	G	0.13	0.7	a	-0.0027	0.9	2785	a	0.0025	0.9	2652	a	0.0011	1	2750	a	0.0035	0.8	2747	b	-0.0442	0.0074	2785	b	0.0000582	1	2785	b	-0.0306	0.06	2695	b	0.0122	0.4	2770	b	-0.0075	0.6	2729	b	0.0045	0.8	2691	b	0.026	0.2	2689
FAM53B	rs10901805	T	C	0.08	0.1	a	-0.0062	0.7	2785	a	-0.0018	0.9	2652	a	-0.0065	0.7	2751	a	-0.0025	0.9	2747	b	0.0203	0.2	2785	b	0.0211	0.2	2785	b	-0.0213	0.2	2695	b	-0.0104	0.4	2770	b	0.0009	1	2729	b	-0.0053	0.8	2691	b	-0.0013	0.9	2689
FAM53B	rs10794178	G	A	0.35	0.3	a	0.043	0.0229	2786	a	0.0227	0.1	2653	a	0.0284	0.1	2751	a	0.0102	0.5	2748	b	-0.0005	1	2786	b	-0.0061	0.7	2786	b	-0.0082	0.6	2696	b	-0.0005	1	2771	b	0.0053	0.7	2730	b	0.0311	0.08	2692	b	-0.018	0.3	2690
FAM53B	rs10901791	C	T	0.12	0.6	a	-0.0075	0.7	2786	a	-0.0037	0.8	2653	a	-0.0099	0.6	2751	a	-0.0002	1	2748	b	-0.0004	1	2786	b	-0.0063	0.7	2786	b	-0.0153	0.3	2696	b	0.0104	0.4	2771	b	-0.0039	0.8	2730	b	0.0053	0.8	2692	b	0.0143	0.4	2690
FAM53B	rs11816515	T	C	0.06	0.1	a	0.0032	1	2788	a	0.0077	0.6	2655	a	0.0063	0.7	2753	a	0.0093	0.5	2750	b	0.0269	0.1	2788	b	0.042	0.0157	2788	b	-0.0143	0.4	2698	b	-0.0012	0.9	2773	b	-0.0142	0.3	2732	b	0.0041	0.8	2694	b	-0.0134	0.5	2692
FAM53B	rs2061071	T	C	0.45	0.4	a	-0.0329	0.08	2786	a	-0.0271	0.07	2653	a	-0.0318	0.08	2752	a	-0.0036	0.8	2748	b	0.0038	0.8	2786	b	-0.0073	0.7	2786	b	-0.0346	0.0324	2696	b	-0.0225	0.1	2771	b	0.0267	0.06	2730	b	-0.0191	0.3	2692	b	-0.0111	0.5	2690
FAM53B	rs2629540	G	C	0.24	0.5	a	-0.0504	0.0077	2784	a	-0.0387	0.011	2651	a	-0.0464	0.0114	2749	a	-0.0051	0.7	2746	b	0.0109	0.5	2784	b	-0.0087	0.6	2784	b	-0.0093	0.6	2694	b	-0.0052	0.7	2769	b	0.0248	0.08	2728	b	-0.0436	0.0152	2690	b	-0.0272	0.1	2688
FAM53B	rs3781467	G	A	0.06	0.05	a	0.0128	0.5	2786	a	0.0131	0.4	2653	a	0.0164	0.4	2752	a	0.009	0.5	2748	b	0.0296	0.07	2786	b	0.0298	0.09	2786	b	-0.0129	0.4	2696	b	0.0003	1	2771	b	-0.0117	0.4	2730	b	0.0091	0.6	2692	b	0.0009	1	2690
FAM53B	rs7093768	C	T	0.11	1	a	0.0088	0.6	2781	a	-0.0021	0.9	2649	a	0.0056	0.8	2747	a	0.0079	0.6	2743	b	-0.009	0.6	2781	b	0.0035	0.8	2781	b	-0.017	0.3	2692	b	-0.0156	0.3	2766	b	0.0109	0.4	2725	b	0.0366	0.0411	2688	b	0.0037	0.8	2686
FAM53B	rs748129	G	A	0.39	0.9	a	-0.0026	0.9	2779	a	-0.0066	0.7	2646	a	-0.0144	0.4	2745	a	-0.0054	0.7	2741	b	0.0016	0.9	2779	b	-0.0158	0.4	2779	b	0.0013	0.9	2689	b	-0.0024	0.9	2764	b	0.0137	0.3	2723	b	-0.0331	0.07	2685	b	-0.0518	0.0048	2683
FAM53B	rs869303	G	A	0.24	0.4	a	0.0416	0.0279	2785	a	0.0268	0.08	2652	a	0.0273	0.1	2751	a	0.0042	0.8	2747	b	0.0042	0.8	2785	b	-0.0091	0.6	2785	b	0.0048	0.8	2695	b	0.0131	0.3	2770	b	-0.0038	0.8	2729	b	0.0105	0.6	2691	b	-0.0225	0.2	2689
FAM53B	rs897297	G	A	0.43	0.6	a	-0.0144	0.4	2784	a	0.0019	0.9	2651	a	0.0018	0.9	2749	a	-0.003	0.8	2746	b	-0.0074	0.7	2784	b	0.0036	0.8	2784	b	0.0182	0.3	2695	b	0.0162	0.2	2769	b	-0.0214	0.1	2728	b	0.009	0.6	2691	b	0.0472	0.0101	2689
FAM151B	rs10474629	C	T	0.06	0.1	a	-0.0083	0.7	2762	a	-0.0108	0.5	2632	a	-0.0124	0.5	2728	a	-0.0219	0.1	2725	b	0.0258	0.1	2762	b	0.0345	0.0491	2762	b	0.0259	0.1	2673	b	-0.001	0.9	2748	b	-0.0101	0.5	2707	b	0.0161	0.4	2669	b	0.0124	0.5	2667
FAM151B	rs248998	T	C	0.31	0.4	a	0.0112	0.6	2788	a	0.0175	0.3	2655	a	0.0038	0.8	2753	a	-0.0208	0.2	2750	b	0.0337	0.0412	2788	b	-0.009	0.6	2788	b	0.0184	0.3	2698	b	0.0136	0.3	2773	b	-0.0164	0.2	2732	b	0.0078	0.7	2694	b	0.0382	0.0371	2692
FAM151B	rs369998	C	T	0.25	0.6	a	0.0314	0.1	2785	a	0.0279	0.07	2652	a	0.0261	0.2	2750	a	-0.0038	0.8	2747	b	0.0239	0.1	2785	b	-0.0168	0.3	2785	b	0.0078	0.6	2695	b	0.0153	0.3	2770	b	-0.0129	0.4	2729	b	0.0078	0.7	2691	b	0.0331	0.07	2689
FAM151B	rs889191	A	G	0.44	1	a	-0.0036	0.8	2751	a	-0.0094	0.5	2621	a	0.0039	0.8	2718	a	0.0247	0.09	2714	b	-0.0181	0.3	2751	b	0.0245	0.2	2751	b	-0.0387	0.0172	2664	b	-0.0113	0.4	2736	b	0.0102	0.5	2695	b	-0.0062	0.7	2660	b	-0.0432	0.0191	2658
FAM210A	rs34427156	G	T	0.5	0.4	a	-0.0179	0.3	2783	a	-0.0146	0.3	2650	a	-0.0108	0.6	2749	a	0.0136	0.4	2745	b	-0.0004	1	2783	b	0.0058	0.7	2783	b	-0.004	0.8	2693	b	0.0022	0.9	2768	b	-0.0036	0.8	2727	b	0.017	0.3	2689	b	-0.004	0.8	2687
FAM210A	rs4796995	A	G	0.38	1	a	-0.0241	0.2	2778	a	-0.0177	0.2	2645	a	-0.0135	0.5	2743	a	0.0159	0.3	2740	b	0.0205	0.2	2778	b	0.0088	0.6	2778	b	-0.0003	1	2688	b	0.0031	0.8	2763	b	-0.0046	0.7	2722	b	0.0019	0.9	2685	b	-0.008	0.7	2683
FBXL16	rs12599342	C	T	0.48	0.6	a	0.024	0.2	2783	a	0.0209	0.2	2650	a	0.0235	0.2	2748	a	0.0093	0.5	2745	b	0.0248	0.1	2783	b	0.051	0.0034	2783	b	0.0334	0.0387	2693	b	0.0156	0.2	2768	b	-0.0167	0.2	2727	b	0.008	0.7	2689	b	0.0401	0.0287	2687
FBXO16	rs13255868	C	T	0.05	0.9	a	0.017	0.4	2789	a	0.0081	0.6	2656	a	-0.0023	0.9	2754	a	-0.0225	0.1	2751	b	0.0144	0.4	2789	b	0.0121	0.5	2789	b	-0.0419	0.0095	2699	b	-0.0012	0.9	2774	b	0.0044	0.8	2733	b	0.0135	0.5	2695	b	0.0178	0.3	2693
FBXO16	rs10503829	G	A	0.4	0.6	a	-0.002	0.9	2787	a	-0.0084	0.6	2654	a	0.0062	0.7	2753	a	-0.0038	0.8	2749	b	0.0017	0.9	2787	b	0.0061	0.7	2787	b	-0.0027	0.9	2697	b	-0.0044	0.7	2772	b	-0.0002	1	2731	b	-0.0042	0.8	2693	b	-0.0047	0.8	2691
FBXO16	rs1055741	T	G	0.44	0.06	a	-0.0217	0.3	2692	a	-0.0053	0.7	2561	a	-0.0262	0.2	2658	a	-0.0122	0.4	2655	b	-0.0105	0.5	2692	b	0.0088	0.6	2692	b	0.0219	0.2	3603	b	-0.0184	0.2	2678	b	0.0098	0.5	2637	b	0.0041	0.8	2599	b	0.0307	0.1	2597
FBXO16	rs11775158	T	C	0.39	0.6	a	-0.011	0.6	2785	a	-0.0068	0.7	2652	a	-0.0092	0.6	2750	a	0.0162	0.3	2747	b	0.0306	0.06	2785	b	0.0128	0.5	2785	b	-0.0027	0.9	2695	b	-0.0028	0.8	2770	b	0.0093	0.5	2729	b	-0.0222	0.2	2691	b	-0.0424	0.0208	2689
FBXO16	rs11895	T	C	0.13	0.7	a	-0.0286	0.1	2785	a	-0.0143	0.3	2652	a	-0.0432	0.0186	2750	a	-0.0295	0.0462	2747	b	-0.0255	0.1	2785	b	-0.0191	0.3	2785	b	0.0217	0.2	2695	b	-0.0327	0.016	2770	b	0.0244	0.08	2729	b	-0.0422	0.0187	2691	b	-0.0272	0.1	2689
FBXO16	rs13248834	T	C	0.09	0.011	a	0.0067	0.7	2779	a	-0.0017	0.9	2647	a	0.0144	0.4	2744	a	0.0108	0.5	2741	b	-0.0079	0.6	2779	b	0.0068	0.7	2779	b	0.0223	0.2	2690	b	0.0126	0.4	2764	b	-0.0101	0.5	2723	b	-0.0043	0.8	2686	b	-0.04	0.0292	2684
FBXO16	rs2272750	C	T	0.08	0.6	a	-0.0257	0.2	2788	a	-0.0088	0.6	2655	a	-0.0257	0.2	2753	a	-0.0213	0.1	2750	b	-0.0212	0.2	2788	b	-0.0049	0.8	2788	b	0.0369	0.0223	2698	b	-0.0189	0.2	2773	b	0.0206	0.1	2732	b	-0.024	0.2	2694	b	-0.0183	0.3	2692
FBXO16	rs2323099	C	T	0.37	0.2	a	0.0137	0.5	2787	a	0.0114	0.5	2654	a	0.0168	0.4	2752	a	0.0212	0.2	2749	b	0.0243	0.1	2787	b	-0.0103	0.6	2787	b	0.0181	0.3	2697	b	-0.0069	0.6	2772	b	0.0022	0.9	2731	b	0.0214	0.2	2693	b	0.0201	0.3	2691
FBXO16	rs36044791	C	T	0.27	0.6	a	-0.0163	0.4	2787	a	-0.0058	0.7	2654	a	-0.0227	0.2	2752	a	-0.0052	0.7	2749	b	0.0215	0.2	2787	b	0.0245	0.2	2787	b	-0.0031	0.8	2698	b	0.0155	0.3	2772	b	-0.0172	0.2	2731	b	-0.0151	0.4	2694	b	-0.0034	0.9	2692
FBXO16	rs62502443	A	G	0.32	0.7	a	-0.021	0.3	2776	a	0.0058	0.7	2643	a	-0.0211	0.3	2742	a	-0.0054	0.7	2738	b	0.008	0.6	2776	b	0.0327	0.06	2776	b	-0.0031	0.8	2687	b	-0.0071	0.6	2761	b	0.0002	1	2720	b	0.0248	0.2	2683	b	-0.0182	0.3	2681
FBXO16	rs6558061	A	G	0.46	1	a	0.0089	0.6	2785	a	0.007	0.6	2652	a	0.0107	0.6	2750	a	0.0027	0.9	2747	b	0.0107	0.5	2785	b	0.0322	0.06	2785	b	-0.0159	0.3	2695	b	0.0069	0.6	2770	b	-0.007	0.6	2729	b	-0.0046	0.8	2691	b	-0.0057	0.8	2689
FBXO16	rs6985590	C	T	0.35	0.3	a	-0.0091	0.6	2777	a	-0.0119	0.4	2644	a	0.0066	0.7	2742	a	0.006	0.7	2739	b	-0.0153	0.4	2777	b	-0.0165	0.3	2777	b	-0.0002	1	2687	b	-0.0111	0.4	2762	b	0.0097	0.5	2721	b	-0.0154	0.4	2683	b	-0.0194	0.3	2681
FBXO16	rs924184	G	A	0.44	0.7	a	-0.0062	0.7	2785	a	-0.0043	0.8	2652	a	0.0045	0.8	2750	a	0.013	0.4	2747	b	0.0246	0.1	2785	b	-0.0027	0.9	2785	b	0.007	0.7	2695	b	0.0228	0.09	2770	b	-0.0029	0.8	2729	b	-0.0159	0.4	2691	b	-0.0191	0.3	2689
FBXO44	rs12139487	T	C	0.18	0.2	a	-0.0078	0.7	2779	a	0.0072	0.6	2646	a	-0.005	0.8	2745	a	0.0003	1	2741	b	-0.0003	1	2779	b	0.0257	0.1	2779	b	0.0156	0.3	2689	b	-0.0033	0.8	2764	b	-0.0083	0.6	2723	b	-0.0201	0.3	2685	b	-0.0084	0.6	2683
FBXO44	rs2294641	C	T	0.43	0.2	a	0.0165	0.4	2784	a	0.0234	0.1	2651	a	0.0193	0.3	2749	a	-0.0019	0.9	2746	b	0.0051	0.8	2784	b	-0.0094	0.6	2784	b	-0.0255	0.1	2694	b	0.0007	1	2769	b	-0.0036	0.8	2728	b	0.0057	0.8	2690	b	0.0068	0.7	2688
IQCE	rs1045711	C	T	0.12	0.9	a	-0.0024	0.9	2786	a	-0.0153	0.3	2653	a	-0.0082	0.7	2752	a	-0.0067	0.7	2748	b	0.0161	0.3	2786	b	0.0085	0.6	2786	b	-0.009	0.6	2696	b	0.0083	0.5	2771	b	0.0046	0.7	2730	b	-0.0023	0.9	2692	b	-0.0132	0.5	2690
IQCE	rs2969048	G	A	0.15	0.0313	a	-0.011	0.6	2764	a	-0.0183	0.2	2632	a	-0.0029	0.9	2731	a	0.016	0.3	2727	b	-0.0011	0.9	2764	b	0.0055	0.8	2764	b	0.0118	0.5	2674	b	-0.0042	0.7	2750	b	-0.0007	1	2709	b	0.0219	0.2	2670	b	-0.0083	0.7	2668
IQCE	rs11770838	C	T	0.29	0.3	a	0.0023	0.9	2786	a	0.004	0.8	2653	a	-0.0034	0.9	2752	a	-0.02	0.2	2748	b	0.0274	0.1	2786	b	0.0027	0.9	2786	b	-0.0002	1	2696	b	0.0187	0.2	2771	b	-0.0048	0.7	2730	b	0.0172	0.3	2692	b	0.0021	0.9	2690
IQCE	rs12700120	A	C	0.44	0.7	a	0.0116	0.5	2786	a	0.0079	0.6	2653	a	0.0131	0.5	2752	a	0.0000702	1	2748	b	-0.0053	0.7	2786	b	-0.0179	0.3	2786	b	-0.0556	0.0006	2696	b	-0.0065	0.6	2771	b	0.0137	0.3	2730	b	0.0103	0.6	2692	b	0.017	0.3	2690
IQCE	rs1550202	G	A	0.37	0.4	a	-0.0226	0.2	2771	a	0.0034	0.8	2638	a	-0.0253	0.2	2737	a	-0.0147	0.3	2733	b	0.0177	0.3	2771	b	-0.0046	0.8	2771	b	-0.006	0.7	2681	b	0.0133	0.3	2756	b	-0.0171	0.2	2715	b	0.0002	1	2677	b	-0.0272	0.1	2675
IQCE	rs2917750	G	T	0.41	0.7	a	-0.0064	0.7	2784	a	0.0008	1	2651	a	-0.0142	0.4	2750	a	-0.0145	0.3	2746	b	0.0036	0.8	2784	b	0.0086	0.6	2784	b	0.0458	0.0046	2694	b	0.0076	0.6	2769	b	-0.0116	0.4	2728	b	-0.0262	0.1	2690	b	-0.0091	0.6	2688
IQCE	rs2917756	G	A	0.3	0.6	a	-0.0249	0.2	2774	a	-0.0099	0.5	2643	a	-0.0146	0.4	2740	a	-0.0082	0.6	2736	b	-0.006	0.7	2774	b	-0.022	0.2	2774	b	0.0311	0.05	2684	b	-0.0013	0.9	2759	b	0.0005	1	2718	b	0.0141	0.4	2680	b	-0.0084	0.6	2678
IQCE	rs3735110	C	T	0.41	0.4	a	-0.0184	0.3	2782	a	-0.0114	0.5	2649	a	-0.0125	0.5	2748	a	-0.0005	1	2744	b	0.0166	0.3	2782	b	0.0032	0.9	2782	b	0.0177	0.3	2692	b	0.0301	0.0268	2767	b	-0.0145	0.3	2726	b	0.0299	0.1	2688	b	-0.0164	0.4	2686
IQCE	rs4719601	C	T	0.29	0.4	a	0.0119	0.5	2784	a	0.0001	1	2651	a	0.0024	0.9	2749	a	0.0021	0.9	2746	b	-0.0053	0.7	2784	b	0.0231	0.2	2784	b	0.0295	0.07	2694	b	-0.0107	0.4	2769	b	-0.0056	0.7	2728	b	-0.0251	0.2	2690	b	0.0018	0.9	2688
IQCE	rs4721867	C	T	0.14	0.6	a	0.0021	0.9	2781	a	-0.0027	0.9	2648	a	-0.0028	0.9	2746	a	-0.0008	1	2743	b	0.0072	0.7	2781	b	0.0115	0.5	2781	b	-0.0197	0.2	2691	b	0.0152	0.3	2766	b	-0.006	0.7	2725	b	0.0231	0.2	2687	b	-0.0013	0.9	2685
IQCE	rs73045003	C	T	0.13	0.4	a	-0.0036	0.9	2779	a	-0.0153	0.3	2646	a	-0.0112	0.5	2744	a	-0.0063	0.7	2741	b	0.011	0.5	2779	b	0.0232	0.2	2779	b	-0.0199	0.2	2689	b	0.0069	0.6	2764	b	0.0014	0.9	2723	b	0.0243	0.2	2685	b	-0.0102	0.6	2683
KRT88P	rs1902763	C	T	0.18	0.3	a	0.0057	0.8	2787	a	0.0085	0.6	2654	a	0.0006	1	2753	a	-0.0074	0.6	2749	b	0.0341	0.0389	2787	b	0.0174	0.3	2787	b	0.0239	0.1	2697	b	0.0278	0.0402	2772	b	-0.0141	0.3	2731	b	0.002	0.9	2693	b	-0.0025	0.9	2691
KRT88P	rs2857682	C	T	0.33	0.6	a	0.0097	0.6	2783	a	-0.0004	1	2650	a	0.0168	0.4	2749	a	0.0246	0.1	2745	b	0.0022	0.9	2783	b	-0.0103	0.6	2783	b	-0.0137	0.4	2693	b	-0.0114	0.4	2768	b	0.0096	0.5	2727	b	0.0296	0.1	2689	b	0.0187	0.3	2687
LYPD6B	rs6432964	A	G	0.37	0.4	a	-0.0188	0.3	2783	a	-0.0197	0.2	2651	a	-0.0203	0.3	2749	a	-0.0372	0.0115	2745	b	-0.0092	0.6	2783	b	0.0045	0.8	2783	b	0.0115	0.5	2693	b	-0.0217	0.1	2768	b	0.0169	0.2	2727	b	-0.0011	1	2689	b	0.0437	0.0173	2687
LYPD6B	rs964595	C	T	0.45	0.6	a	0.0024	0.9	2785	a	-0.00000299	1	2652	a	0.0025	0.9	2750	a	0.0124	0.4	2747	b	0.0193	0.2	2785	b	0.0216	0.2	2785	b	-0.0021	0.9	2695	b	-0.0055	0.7	2770	b	0.0008	1	2729	b	-0.0019	0.9	2691	b	-0.0244	0.2	2689
LYPD6B	rs1026889	T	C	0.33	1	a	0.0014	0.9	2784	a	0.0026	0.9	2651	a	0.0031	0.9	2750	a	0.0238	0.1	2746	b	0.0039	0.8	2784	b	0.0075	0.7	2784	b	-0.0085	0.6	2694	b	0.0035	0.8	2769	b	-0.0034	0.8	2728	b	-0.0011	1	2690	b	-0.0325	0.08	2688
LYPD6B	rs1032035	G	A	0.39	1	a	0.0406	0.0317	2784	a	0.0262	0.09	2651	a	0.0319	0.08	2749	a	0.0285	0.05	2746	b	0.0148	0.4	2784	b	0.0393	0.0242	2784	b	-0.015	0.4	2694	b	0.0049	0.7	2769	b	-0.0045	0.7	2728	b	0.0054	0.8	2690	b	-0.0031	0.9	2688
LYPD6B	rs11682788	T	C	0.17	1	a	0.0229	0.2	2786	a	0.0081	0.6	2653	a	0.0202	0.3	2751	a	0.0026	0.9	2748	b	-0.0153	0.4	2786	b	0.0241	0.2	2786	b	-0.0133	0.4	2696	b	0.0069	0.6	2771	b	-0.0184	0.2	2730	b	0.0523	0.0035	2692	b	0.0266	0.1	2690
LYPD6B	rs11688597	T	C	0.28	0.7	a	0.0238	0.2	2787	a	0.0209	0.2	2654	a	0.0253	0.2	2752	a	0.0271	0.07	2749	b	0.0056	0.7	2878	b	-0.0136	0.4	2787	b	-0.0187	0.2	2697	b	0.0236	0.08	2772	b	-0.0159	0.3	2731	b	-0.002	0.9	2693	b	-0.0135	0.5	2691
LYPD6B	rs11900448	G	A	0.35	0.8	a	-0.0003	1	2785	a	-0.0071	0.6	2652	a	-0.0061	0.7	2751	a	-0.0195	0.2	2747	b	-0.0023	0.9	2785	b	-0.0144	0.4	2785	b	0.0282	0.08	2695	b	-0.0058	0.7	2770	b	0.0011	0.9	2729	b	0.021	0.2	2691	b	0.0344	0.06	2689
LYPD6B	rs12474591	T	C	0.41	0.8	a	-0.0118	0.5	2784	a	-0.0139	0.4	2651	a	-0.0024	0.9	2750	a	0.0061	0.7	2746	b	0.0112	0.5	2784	b	0.024	0.2	2784	b	-0.0108	0.5	2694	b	0.0232	0.09	2769	b	-0.0278	0.047	2728	b	0.0218	0.2	2690	b	-0.0051	0.8	2688
LYPD6B	rs12621827	G	A	0.25	0.6	a	0.0219	0.2	2785	a	0.0216	0.2	2652	a	0.0245	0.2	2750	a	0.0232	0.1	2747	b	-0.0165	0.3	2785	b	-0.0279	0.1	2785	b	-0.0142	0.4	2695	b	0.0177	0.2	2770	b	-0.0088	0.5	2729	b	0.0082	0.6	2691	b	-0.0084	0.6	2689
LYPD6B	rs1525172	C	T	0.41	0.09	a	-0.0057	0.8	2787	a	-0.0051	0.7	2654	a	-0.0119	0.5	2753	a	-0.0289	0.0493	2749	b	-0.0009	1	2787	b	-0.0025	0.9	2787	b	0.0279	0.08	2697	b	-0.0154	0.3	2772	b	0.0068	0.6	2731	b	0.0217	0.2	2693	b	0.0321	0.08	2691
LYPD6B	rs229335	G	T	0.49	0.3	a	-0.0018	0.9	2786	a	0.0006	1	2653	a	-0.0017	0.9	2751	a	-0.0143	0.3	2748	b	-0.0025	0.9	2786	b	-0.0062	0.7	2786	b	0.0117	0.5	2696	b	-0.0108	0.4	2771	b	0.0102	0.5	2730	b	-0.0087	0.6	2692	b	0.0265	0.1	2690
LYPD6B	rs421182	C	T	0.32	0.8	a	0.009	0.6	2779	a	0.0085	0.6	2646	a	0.0061	0.7	2745	a	0.0107	0.5	2741	b	0.0084	0.6	2779	b	0.0005	1	2779	b	-0.0128	0.4	2689	b	0.0031	0.8	2764	b	-0.0007	1	2723	b	-0.0077	0.7	2685	b	-0.0447	0.0148	2683
LYPD6B	rs4667324	T	C	0.14	0.08	a	0.0224	0.2	2786	a	0.0147	0.3	2653	a	0.0264	0.1	2752	a	0.0186	0.2	2748	b	-0.0121	0.5	2786	b	-0.0133	0.4	2786	b	-0.0119	0.5	2696	b	0.0026	0.8	2771	b	-0.0017	0.9	2730	b	0.0235	0.2	2692	b	0.0285	0.1	2690
LYPD6B	rs56304619	C	T	0.39	0.0089	a	-0.0309	0.1	2302	a	-0.0225	0.2	2202	a	-0.0191	0.3	2271	a	-0.0008	1	2268	b	-0.0024	0.9	2302	b	-0.0114	0.6	2302	b	0.0354	0.0465	2231	b	-0.0053	0.7	2293	b	0.0041	0.8	2264	b	0.0307	0.1	2227	b	-0.0195	0.3	2225
LYPD6B	rs6723935	T	C	0.24	0.8	a	0.0421	0.026	2786	a	0.0309	0.0428	2653	a	0.0225	0.2	2752	a	-0.0003	1	2748	b	-0.0165	0.3	2786	b	-0.01	0.6	2786	b	0.0047	0.8	2696	b	0.0012	0.9	2771	b	0.0003	1	2730	b	-0.0075	0.7	2692	b	0.0135	0.5	2690
LYPD6B	rs7600157	C	T	0.11	0.07	a	-0.0089	0.6	2786	a	-0.012	0.4	2653	a	-0.0071	0.7	2752	a	-0.0131	0.4	2748	b	0.0198	0.2	2786	b	0.0333	0.06	2786	b	0.0093	0.6	2696	b	-0.0075	0.6	2771	b	0.0003	1	2730	b	0.0047	0.8	2692	b	0.0168	0.4	2690
NRDE2	rs116980182	G	A	0.05	0.4	a	0.0089	0.6	2784	a	-0.016	0.3	2651	a	0.0159	0.4	2750	a	0.0167	0.3	2746	b	0.0023	0.9	2784	b	0.008	0.6	2784	b	-0.0374	0.0206	2694	b	-0.008	0.6	2769	b	0.0034	0.8	2728	b	-0.0335	0.06	2690	b	-0.0442	0.0159	2688
NRDE2	rs2282032	G	T	0.21	0.6	a	-0.0026	0.9	2784	a	-0.0135	0.4	2651	a	0.002	0.9	2750	a	0.0138	0.3	2746	b	-0.0148	0.4	2784	b	-0.003	0.9	2784	b	-0.0131	0.4	2694	b	-0.0135	0.3	2769	b	0.0116	0.4	2728	b	-0.0184	0.3	2690	b	-0.0012	0.9	2688
NRDE2	rs3737035	T	C	0.37	0.8	a	-0.0173	0.4	2788	a	-0.0011	0.9	2655	a	-0.0113	0.5	2754	a	-0.0108	0.5	2750	b	0.019	0.3	2788	b	-0.0041	0.8	2788	b	0.0112	0.5	2698	b	0.0258	0.06	2773	b	-0.0263	0.06	2732	b	-0.012	0.5	2694	b	0.0126	0.5	2692
NRDE2	rs7149083	G	A	0.31	0.06	a	0.0095	0.6	2770	a	0.0079	0.6	2639	a	0.008	0.7	2735	a	-0.0071	0.6	2732	b	-0.0043	0.8	2770	b	-0.0047	0.8	2770	b	-0.0073	0.7	2680	b	-0.0107	0.4	2755	b	0.0117	0.4	2714	b	0.023	0.2	2676	b	-0.0014	0.9	2674
PCNXL3	rs10896024	A	G	0.48	0.5	a	0.0392	0.0379	2784	a	0.0163	0.3	2651	a	0.0374	0.0414	2749	a	0.0079	0.6	2746	b	-0.0135	0.4	2784	b	-0.0235	0.2	2784	b	-0.0123	0.4	2694	b	-0.0129	0.3	2769	b	0.0306	0.0283	2728	b	-0.0268	0.1	2690	b	0.0002	1	2688
PCNXL3	rs12801636	G	A	0.22	0.0117	a	-0.0175	0.4	2785	a	-0.0121	0.4	2652	a	-0.0215	0.2	2752	a	-0.0025	0.9	2748	b	0.0049	0.8	2785	b	0.0028	0.9	2785	b	0.007	0.7	2695	b	0.0031	0.8	2770	b	-0.0109	0.4	2729	b	-0.0002	1	2692	b	-0.0017	0.9	2690
PCNXL3	rs2009453	T	C	0.44	0.7	a	-0.0334	0.08	2784	a	-0.0125	0.4	2651	a	-0.0278	0.1	2749	a	0.0046	0.8	2746	b	0.0006	1	2784	b	0.0168	0.3	2784	b	0.0009	1	2694	b	0.0192	0.2	2769	b	-0.0224	0.1	2728	b	0.0129	0.5	2690	b	0.023	0.2	2688
RP11	rs661242	T	C	0.06	0.3	a	-0.0006	1	2787	a	0.0068	0.7	2654	a	0.0104	0.6	2752	a	0.0211	0.2	2749	b	-0.0103	0.5	2787	b	-0.0001	1	2787	b	-0.0206	0.2	2697	b	0.0108	0.4	2772	b	-0.0139	0.3	2731	b	0.026	0.1	2693	b	0.0078	0.7	2691
RTBDN	rs73004624	G	T	0.13	0.7	a	0.006	0.7	2787	a	0.0113	0.5	2654	a	0.0159	0.4	2752	a	-0.015	0.3	2749	b	-0.016	0.3	2787	b	-0.0141	0.4	2787	b	-0.0018	0.9	2697	b	-0.0185	0.2	2772	b	0.0115	0.4	2731	b	-0.0173	0.3	2693	b	-0.0024	0.9	2691
RTBDN	rs10419408	A	G	0.26	0.3	a	0.0186	0.3	2786	a	0.0078	0.6	2653	a	0.0031	0.9	2752	a	-0.0067	0.6	2748	b	-0.004	0.8	2786	b	-0.0034	0.8	2786	b	-0.0114	0.5	2696	b	0.0086	0.5	2771	b	-0.0109	0.4	2730	b	-0.0000254	1	2692	b	-0.0221	0.2	2690
TLDC1	rs77860187	C	T	0.13	0.6	a	-0.0039	0.8	2768	a	0.0071	0.6	2636	a	-0.0076	0.7	2734	a	0.0024	0.9	2730	b	-0.0453	0.0063	2768	b	0.0142	0.4	2768	b	0.0061	0.7	2678	b	0.0199	0.1	2753	b	-0.0191	0.2	2712	b	0.0278	0.1	2674	b	-0.0225	0.2	2672
TLDC1	rs11641197	G	A	0.37	1	a	-0.0452	0.0167	2787	a	-0.0262	0.09	2654	a	-0.039	0.0334	2752	a	-0.0252	0.09	2749	b	0.0284	0.09	2787	b	0.0107	0.5	2787	b	0.0015	0.9	2697	b	-0.004	0.8	2772	b	-0.006	0.7	2731	b	-0.0265	0.1	2693	b	-0.0122	0.5	2691
TLDC1	rs11643825	G	T	0.37	0.4	a	0.0199	0.3	2785	a	0.0057	0.7	2652	a	0.0251	0.2	2750	a	0.0251	0.09	2747	b	0.0188	0.3	2785	b	-0.0008	1	2785	b	0.0196	0.2	2695	b	0.0141	0.3	2770	b	-0.0179	0.2	2729	b	-0.0007	1	2691	b	-0.0068	0.7	2689
TLDC1	rs12447783	G	A	0.28	0.4	a	0.0145	0.4	2787	a	-0.0011	0.9	2654	a	0.0146	0.4	2752	a	0.0239	0.1	2749	b	0.0192	0.2	2787	b	0.0035	0.8	2787	b	0.0172	0.3	2697	b	0.0155	0.3	2772	b	-0.0158	0.3	2731	b	-0.0199	0.3	2693	b	-0.0351	0.06	2691
TLDC1	rs12923106	A	C	0.35	0.7	a	0.0179	0.3	2785	a	0.0034	0.8	2652	a	0.0216	0.2	2750	a	0.0202	0.2	2747	b	0.0099	0.6	2785	b	0.0017	0.9	2785	b	0.0135	0.4	2695	b	0.0138	0.3	2770	b	-0.0156	0.3	2729	b	0.0005	1	2691	b	-0.0177	0.3	2689
TLDC1	rs13338047	C	T	0.14	0.2	a	0.0174	0.4	2774	a	0.0034	0.8	2653	a	0.0167	0.4	2739	a	0.0204	0.2	2736	b	0.001	0.9	2774	b	0.0208	0.2	2774	b	0.0126	0.4	2685	b	0.0183	0.2	2759	b	-0.0129	0.4	2718	b	-0.021	0.2	2681	b	-0.038	0.0386	2679
TLDC1	rs186103862	G	A	0.31	0.8	a	0.0277	0.1	2784	a	0.013	0.4	2651	a	0.017	0.4	2749	a	-0.0169	0.3	2746	b	-0.0221	0.2	2784	b	-0.0145	0.4	2784	b	0.0003	1	2694	b	-0.0147	0.3	2769	b	0.0234	0.09	2728	b	-0.0016	0.9	2690	b	-0.0172	0.3	2688
TLDC1	rs2326282	G	A	0.07	0.9	a	0.0251	0.2	2784	a	0.0276	0.07	2651	a	0.0172	0.3	2750	a	-0.0066	0.7	2746	b	-0.011	0.5	2784	b	0.004	0.8	2784	b	0.0007	1	2694	b	0.0112	0.4	2769	b	-0.0091	0.5	2728	b	0.0184	0.3	2690	b	0.0017	0.9	2688
TLDC1	rs247825	A	G	0.25	0.4	a	0.0306	0.1	2785	a	0.0289	0.06	2652	a	0.0333	0.07	2751	a	0.0319	0.0303	2747	b	-0.0085	0.6	2785	b	-0.0013	0.9	2785	b	0.0148	0.4	2695	b	-0.003	0.8	2770	b	-0.0006	1	2729	b	0.0182	0.3	2691	b	0.0184	0.3	2689
TLDC1	rs371915	G	A	0.14	0.5	a	-0.0201	0.3	2786	a	-0.0113	0.5	2653	a	-0.0204	0.3	2751	a	0.0027	0.9	2748	b	-0.011	0.5	2786	b	0.0327	0.06	2786	b	-0.0021	0.9	2696	b	0.0218	0.1	2771	b	-0.0195	0.2	2730	b	0.0109	0.5	2692	b	-0.0346	0.06	2690
TLDC1	rs428032	T	G	0.5	0.5	a	-0.0012	0.9	2776	a	-0.0036	0.8	2643	a	0.006	0.7	2742	a	-0.0041	0.8	2738	b	0.025	0.1	2776	b	-0.0073	0.7	2776	b	0.0044	0.8	2687	b	0.0137	0.3	2761	b	-0.0125	0.4	2720	b	-0.026	0.1	2683	b	-0.0418	0.0229	2681
TLDC1	rs434690	T	G	0.2	0.8	a	-0.0491	0.0094	2787	a	-0.0249	0.1	2654	a	-0.0423	0.0209	2753	a	-0.0266	0.07	2749	b	0.0191	0.2	2787	b	0.0003	1	2787	b	-0.0045	0.8	2697	b	-0.0081	0.6	2772	b	0.0084	0.5	2731	b	-0.0302	0.09	2693	b	-0.0257	0.2	2691
TLDC1	rs55867321	C	A	0.21	1	a	0.0399	0.0349	2775	a	0.0313	0.0404	2643	a	0.046	0.0123	2740	a	0.0411	0.0055	2737	b	0.0133	0.4	2775	b	0.0199	0.3	2775	b	0.0235	0.1	2685	b	0.0149	0.3	2760	b	-0.0186	0.2	2719	b	0.0318	0.08	2681	b	0.0285	0.1	2679
TLDC1	rs62048674	C	T	0.07	0.5	a	0.0193	0.3	2786	a	-0.004	0.8	2653	a	0.0226	0.2	2752	a	0.009	0.5	2748	b	-0.0108	0.5	2786	b	-0.0039	0.8	2786	b	-0.0082	0.6	2696	b	-0.0037	0.8	2771	b	0.0031	0.8	2730	b	-0.0042	0.8	2692	b	-0.0188	0.3	2690
TLDC1	rs7191650	G	T	0.06	0.2	a	0.0073	0.7	2789	a	-0.0023	0.9	2656	a	0.006	0.7	2754	a	0.025	0.09	2751	b	0.0211	0.2	2789	b	0.0295	0.09	2789	b	0.0024	0.2	2699	b	0.0336	0.0132	2774	b	-0.0291	0.0375	2733	b	0.0202	0.3	2695	b	0.003	0.9	2693
TLDC1	rs7192675	T	C	0.49	0.5	a	0.031	0.1	2786	a	0.0206	0.2	2653	a	0.029	0.1	2751	a	0.0135	0.4	2748	b	-0.0263	0.1	2786	b	-0.0197	0.3	2786	b	-0.0117	0.5	2696	b	-0.0062	0.7	2771	b	0.0167	0.2	2730	b	0.0316	0.08	2692	b	0.0512	0.0053	2690
TLDC1	rs7206840	C	A	0.22	0.4	a	-0.0447	0.018	2786	a	-0.0152	0.3	2653	a	-0.0415	0.0235	2751	a	-0.0311	0.0361	2748	b	0.0104	0.5	2786	b	0.0054	0.8	2786	b	-0.0023	0.9	2696	b	-0.0144	0.3	2771	b	0.0044	0.8	2730	b	-0.0171	0.3	2692	b	-0.0245	0.2	2690
TLDC1	rs72808656	C	T	0.13	0.9	a	-0.0033	0.9	2786	a	-0.0105	0.5	2653	a	-0.0106	0.6	2752	a	-0.0354	0.0159	2748	b	-0.0056	0.7	2786	b	-0.0224	0.2	2786	b	0.002	0.9	2696	b	-0.0326	0.0162	2771	b	0.0366	0.0087	2730	b	-0.0206	0.3	2692	b	-0.0047	0.8	2690
TLDC1	rs79315279	A	G	0.06	0.9	a	-0.0038	0.8	2788	a	0.0077	0.6	2655	a	-0.0116	0.5	2753	a	-0.0135	0.4	2750	b	-0.0307	0.06	2788	b	-0.0045	0.8	2788	b	0.0049	0.8	2698	b	0.0071	0.6	2773	b	-0.0084	0.5	2732	b	0.0211	0.2	2694	b	-0.0057	0.8	2692
TLDC1	rs8047793	C	T	0.14	0.6	a	-0.0074	0.7	2784	a	-0.0218	0.2	2651	a	-0.0124	0.5	2749	a	-0.026	0.08	2746	b	-0.0057	0.7	2784	b	-0.0185	0.3	2784	b	-0.0000944	1	2694	b	-0.0352	0.0095	2769	b	0.0395	0.0046	2728	b	-0.0223	0.2	2690	b	-0.0091	0.6	2688
TLDC1	rs8055365	T	C	0.21	0.2	a	-0.0219	0.2	2784	a	-0.0045	0.8	2651	a	-0.0228	0.2	2750	a	-0.0016	0.9	2746	b	-0.0209	0.2	2784	b	0.0256	0.1	2784	b	0.0029	0.9	2694	b	0.0258	0.06	2769	b	-0.025	0.07	2728	b	0.0156	0.4	2690	b	-0.0336	0.07	2688
TLDC1	rs922449	C	T	0.13	0.1	a	0.0171	0.4	2784	a	0.0272	0.07	2651	a	0.0135	0.5	2749	a	0.0104	0.5	2746	b	-0.0369	0.0256	2784	b	0.0002	1	2784	b	-0.0076	0.6	2694	b	0.0067	0.6	2769	b	-0.0039	0.8	2728	b	0.0175	0.3	2690	b	-0.03	0.1	2688
TLDC1	rs9630644	C	A	0.44	0.8	a	0.0198	0.3	2786	a	0.0214	0.2	2653	a	0.011	0.6	2752	a	0.0043	0.8	2748	b	-0.0173	0.3	2786	b	0.0027	0.9	2786	b	0.0021	0.9	2696	b	-0.0136	0.3	2771	b	0.0179	0.2	2730	b	0.0449	0.0122	2692	b	0.0508	0.0056	2690
TLDC1	rs9924738	C	T	0.06	0.7	a	0.0339	0.07	2787	a	0.0141	0.4	2654	a	0.0247	0.2	2752	a	-0.0192	0.2	2749	b	-0.0045	0.8	2787	b	-0.0158	0.4	2787	b	-0.0178	0.3	2697	b	0.0019	0.9	2772	b	0.0014	0.9	2731	b	0.009	0.6	2693	b	-0.0021	0.9	2691
TMEM108	rs115584616	G	A	0.06	0.0466	a	-0.032	0.09	2773	a	-0.0288	0.06	2641	a	-0.0308	0.09	2738	a	-0.0239	0.1	2735	b	0.0032	0.8	2773	b	-0.0028	0.9	2773	b	0.0124	0.4	2683	b	0.0084	0.5	2758	b	0.0002	1	2717	b	-0.0229	0.2	2679	b	-0.0228	0.2	2677
TMEM108	rs1450054	A	C	0.29	0.5	a	0.0271	0.2	2779	a	0.0251	0.1	2647	a	0.0271	0.1	2745	a	0.006	0.7	2741	b	-0.0074	0.7	2779	b	0.0014	0.9	2779	b	-0.0132	0.4	2689	b	-0.0075	0.6	2764	b	0.0026	0.8	2723	b	0.0037	0.8	2685	b	0.0072	0.7	2683
TMEM108	rs6767920	A	C	0.46	0.09	a	0.0512	0.0067	2784	a	0.0451	0.003	2651	a	0.05	0.0064	2750	a	0.0179	0.2	2746	b	-0.0179	0.3	2784	b	-0.0051	0.8	2784	b	-0.0084	0.6	2694	b	-0.0065	0.6	2769	b	0.0043	0.8	2728	b	0.0107	0.6	2690	b	0.0147	0.4	2688
TMEM108	rs6776275	C	T	0.44	0.7	a	0.0348	0.07	2785	a	0.029	0.06	2652	a	0.0313	0.09	2751	a	0.0187	0.2	2747	b	-0.0222	0.2	2785	b	0.0059	0.7	2785	b	-0.0136	0.4	2695	b	-0.0221	0.1	2770	b	0.0214	0.1	2729	b	-0.006	0.7	2691	b	-0.0071	0.7	2689
TMEM108	rs6782366	G	T	0.27	0.5	a	0.0314	0.1	2785	a	0.0325	0.0331	2652	a	0.0249	0.2	2750	a	0.0152	0.3	2747	b	-0.0048	0.8	2785	b	-0.0027	0.9	2785	b	0.0321	0.0474	2695	b	0.0137	0.3	2770	b	-0.0068	0.6	2729	b	0.0195	0.3	2691	b	0.0195	0.3	2689
TMEM108	rs75416513	C	T	0.05	0.1	a	0.0014	0.9	2786	a	0.0044	0.8	2653	a	0.0042	0.8	2751	a	-0.0155	0.3	2748	b	0.0141	0.4	2786	b	0.0044	0.8	2786	b	0.0113	0.5	2696	b	0.0126	0.4	2772	b	-0.0157	0.3	2731	b	-0.0059	0.7	2692	b	0.0005	1	2690
TMEM108	rs10512887	A	G	0.14	0.8	a	0.027	0.2	2786	a	0.0282	0.06	2653	a	0.0194	0.3	2751	a	0.0157	0.3	2748	b	0.0036	0.8	2786	b	0.0048	0.8	2786	b	0.0071	0.7	2696	b	0.0079	0.6	2771	b	-0.0000144	1	2730	b	0.0006	1	2692	b	-0.0199	0.3	2690
TMEM108	rs1197302	C	A	0.37	0.0383	a	0.0223	0.2	2785	a	0.0207	0.2	2652	a	0.0147	0.4	2750	a	0.0025	0.9	2747	b	-0.0034	0.8	2785	b	-0.0027	0.9	2785	b	0.0188	0.2	2695	b	-0.0189	0.2	2770	b	0.0212	0.1	2729	b	0.0074	0.7	2691	b	-0.0086	0.6	2689
TMEM108	rs13061327	T	G	0.11	0.9	a	0.0114	0.5	2786	a	0.0161	0.3	2653	a	0.0097	0.6	2752	a	-0.0025	0.9	2748	b	0.0042	0.8	2786	b	0.0226	0.2	2786	b	0.0259	0.1	2696	b	0.005	0.7	2771	b	-0.0074	0.6	2730	b	0.0027	0.9	2692	b	0.0399	0.0295	2690
TMEM108	rs1450055	A	G	0.36	0.4	a	0.0493	0.0099	2725	a	0.0307	0.0463	2600	a	0.0496	0.0074	2691	a	0.0233	0.1	2687	b	-0.0218	0.2	2725	b	-0.0061	0.7	2725	b	-0.0015	0.9	2635	b	-0.0046	0.7	2711	b	0.0092	0.5	2670	b	0.0154	0.4	2633	b	-0.0042	0.8	2631
TMEM108	rs1901039	A	G	0.26	0.0318	a	0.0249	0.2	2783	a	0.029	0.06	2650	a	0.0222	0.2	2748	a	0.0232	0.1	2745	b	0.0038	0.8	2783	b	0.0203	0.2	2783	b	-0.0159	0.3	2693	b	-0.0072	0.6	2768	b	0.007	0.6	2727	b	-0.0015	0.9	2689	b	0.0208	0.3	2687
TMEM108	rs1965461	A	G	0.14	0.9	a	0.0191	0.3	2782	a	0.0192	0.2	2659	a	0.0178	0.3	2747	a	0.0231	0.1	2744	b	-0.0024	0.9	2782	b	0.0069	0.7	2782	b	0.024	0.1	2692	b	0.0161	0.2	2767	b	-0.0043	0.8	2726	b	0.0112	0.5	2688	b	-0.0116	0.5	2686
TMEM108	rs34066880	A	G	0.17	0.4	a	0.0179	0.3	2780	a	0.0139	0.4	2647	a	0.0145	0.4	2745	a	0.0021	0.9	2742	b	-0.0154	0.4	2780	b	-0.0131	0.5	2780	b	-0.0045	0.8	2690	b	-0.0057	0.7	2765	b	0.0047	0.7	2724	b	-0.0047	0.8	2686	b	-0.0182	0.3	2684
TMEM108	rs34778757	G	A	0.15	0.5	a	0.0186	0.3	2783	a	0.0221	0.1	2651	a	0.0194	0.3	2748	a	-0.0048	0.7	2745	b	0.0024	0.9	2783	b	0.0009	1	2783	b	0.0291	0.07	2693	b	0.0039	0.8	2768	b	-0.0036	0.8	2727	b	0.0105	0.6	2689	b	0.05	0.0064	2687
TMEM108	rs3897016	T	C	0.5	0.3	a	0.01	0.6	2783	a	-0.0021	0.9	2650	a	0.0183	0.3	2749	a	0.0052	0.7	2745	b	0.0221	0.2	2783	b	0.0017	0.9	2783	b	0.0199	0.2	2693	b	0.0103	0.4	2768	b	-0.0088	0.5	2727	b	-0.0052	0.8	2689	b	0.0151	0.4	2687
TMEM108	rs6780322	G	A	0.45	1	a	0.0118	0.5	2769	a	0.0044	0.8	2637	a	0.02	0.3	2734	a	0.0049	0.7	2731	b	0.0002	1	2769	b	-0.0208	0.2	2769	b	0.0223	0.2	2679	b	0.0147	0.3	2754	b	-0.0117	0.4	2713	b	0.0097	0.6	2675	b	0.0201	0.3	2673
TMEM108	rs6784028	G	A	0.33	0.2	a	-0.0182	0.3	2785	a	-0.0093	0.5	2652	a	-0.0177	0.3	2751	a	-0.0152	0.3	2747	b	-0.0192	0.2	2785	b	-0.0005	1	2785	b	-0.0399	0.0135	2695	b	-0.0176	0.2	2770	b	0.0096	0.5	2729	b	-0.0005	1	2691	b	-0.0114	0.5	2689
TMEM108	rs6794137	A	G	0.18	0.4	a	0.0392	0.038	2787	a	0.0224	0.1	2654	a	0.0356	0.05	2752	a	0.0194	0.2	2749	b	-0.0135	0.4	2787	b	-0.0012	0.9	2787	b	0.0024	0.9	2697	b	-0.0052	0.7	2772	b	0.0077	0.6	2731	b	0.0013	0.9	2693	b	-0.0017	0.9	2691
TMEM108	rs6807356	C	T	0.4	0.6	a	-0.0368	0.05	2787	a	-0.0332	0.0288	2654	a	-0.0202	0.3	2752	a	0.0045	0.8	2749	b	-0.0164	0.3	2787	b	0.0078	0.7	2787	b	-0.0097	0.5	2697	b	0.0099	0.5	2772	b	-0.0168	0.2	2731	b	0.0278	0.1	2693	b	0.029	0.1	2691
TMEM108	rs73005588	C	A	0.13	1	a	0.0226	0.2	2779	a	0.0245	0.1	2646	a	0.0146	0.4	2744	a	-0.0044	0.8	2741	b	-0.0038	0.8	2779	b	-0.011	0.5	2779	b	0.0172	0.3	2689	b	-0.00000732	1	2764	b	-0.0025	0.9	2723	b	0.0063	0.7	2685	b	0.0321	0.08	2683
TMEM108	rs7631163	G	A	0.3	0.3	a	0.0408	0.0311	2787	a	0.0392	0.01	2654	a	0.0348	0.06	2752	a	0.0185	0.2	2749	b	-0.0026	0.9	2787	b	-0.0078	0.7	2787	b	0.0358	0.027	2697	b	0.0095	0.5	2772	b	-0.0057	0.7	2731	b	0.0154	0.4	2693	b	0.025	0.2	2691
TMEM108	rs7642901	A	G	0.22	0.8	a	0.0443	0.019	2785	a	0.0075	0.6	2652	a	0.0498	0.0066	2750	a	0.0341	0.0214	2747	b	-0.0013	0.9	2785	b	0.0231	0.2	2785	b	0.0059	0.7	2695	b	0.0146	0.3	2770	b	-0.0143	0.3	2729	b	0.008	0.7	2691	b	-0.0029	0.9	2689
TMEM108	rs9289439	C	T	0.2	0.3	a	0.0228	0.2	2786	a	0.0166	0.3	2653	a	0.0172	0.3	2751	a	-0.0139	0.3	2748	b	0.0046	0.8	2786	b	-0.0289	0.1	2786	b	0.0132	0.4	2696	b	-0.0032	0.8	2771	b	0.0033	0.8	2730	b	-0.0149	0.4	2692	b	0.0166	0.4	2690
TMEM108	rs9866337	A	G	0.39	0.2	a	-0.0273	0.1	2787	a	-0.0218	0.2	2654	a	-0.0187	0.3	2752	a	-0.0021	0.9	2749	b	0.0149	0.4	2787	b	0.0177	0.3	2787	b	0.0014	0.9	2697	b	0.0166	0.2	2772	b	-0.0205	0.1	2731	b	0.0297	0.1	2693	b	0.0134	0.5	2691
TPGS2	rs12373339	G	A	0.29	0.3	a	0.008	0.7	2786	a	0.0084	0.6	2653	a	0.0007	1	2752	a	-0.012	0.4	2748	b	0.0238	0.2	2786	b	0.0241	0.2	2786	b	0.0164	0.3	2696	b	0.016	0.2	2771	b	-0.0196	0.2	2730	b	0.0035	0.8	2692	b	-0.0312	0.09	2690
TPGS2	rs7239554	G	A	0.14	0.1	a	-0.0275	0.1	2784	a	-0.0292	0.06	2651	a	-0.0187	0.3	2750	a	-0.0006	1	2746	b	-0.0013	0.9	2784	b	0.0019	0.9	2784	b	0.0251	0.1	2694	b	0.0139	0.3	2769	b	-0.0091	0.5	2728	b	-0.0102	0.6	2690	b	-0.0105	0.6	2688
[truncated: 12 more columns]
