# Supplementary material for: Identification of genetic elements in metabolism by high-throughput mouse phenotyping
Source: Nat Commun. 2018 Jan 18;9:288. doi: 10.1038/s41467-017-01995-2 (PMC5773596; doi:10.1038/s41467-017-01995-2)
Supplement: Supplementary file 17 — Supplementary Data 15 [file 41467_2017_1995_MOESM17_ESM.xlsx]

## Sheet: Tabelle1
Gene name	Gene ID	glucose tolerance	glycemia	body mass/body fazt	behavior/gait/hearing/grip	Cliche/Hem	CV	lung function	bone/dysmorphology	metabolic rate/substrate utilization	Phenotype highlights
Asf1a	66403	x	x	x		x	x				fasting hyperglycemia in females; impaired glucose tolerance, body fat increased, HDL cholesterol increased, minor effects on cardiovascular functions in males, homozygous lethal
Cpe	12876	x	x	x	x						hypoactivity, reduced strength, hyperglycemia, impaired glucose tolerance, increased body mass, increased fat mass in both sexes, effects on heart morphology and function and many clinical chemistry and hematology parameters
Epha5	13839	x	x	x	x	x					impaired glucose tolerance, body fat decreased, differences in hematology and possibly effects on hearing
Golga3	269682	x	x	x	x						hyperglycemia, impaired glucose tolerance, slight hypoactivity, increased fat mass but decreased lean mass especially in males
Mrap2	244958	x	x	x							body mass and body fat content increased, hyperglycemic and impaired glucose tolerance, hyperlipidemia (Chol and TGL), hypercalcemia
Scrib	105782	x	x	x	x						hyperglycemia, impaired glucose tolerance, hyperactivity among other behavioral differences, body fat increased
Atp2a2	11938	x	x						x		hyperglycemia, impaired glucose tolerance, indications of effects on Ca/Phos metabolism
Dpm2	13481	x	x			x					hyperglycemia, impaired glucose tolerance, total protein but not albumin increased, effects on cholesterol - HDL proportion increased
Dtnbp1	94245	x	x			x			x		impaired glucose tolerance, mild hyperglycemia, effects on bone metabolism
Mboat7	77582	x	x		x						impaired glucose tolerance, hypoactivity, homozygous lethal
Rabl2	68708	x	x						x		hyperglycemia, impaired glucose tolerance, digit morphology abnormal, body fat extremely increased, expression in different regions of the brain, lung and adrenal gland, males are infertile
Slc2a2	20526	x	x				x				small effects on glucose metabolism and cardiovascular functions, expressed in gastrointestinal tract, pancreas, liver, kidney and testes
Bbs5	2569	x		x	x						body mass and body fat content increased, hyperglycemia, impaired glucose tolerance, alterations in gait and behavior, hematology: macrocytosis and increased leukocyte counts, clinical chemistry: hypercholesterolemia, high liver enzyme activities
Cir1	66935	x		x	x						impaired glucose tolerance, body fat increased and reduced grip strength
Lbp	16803	x		x						x	slight preference to lipid oxidation, impaired glucose tolerance, increased body fat content
Zfpl1	81909	x							x		impaired glucose tolerance in males, bone phenotypes, expressed in adrenal gland, aorta, bone and brain
Ggnbp2	217039	x			x		x				small effects on cardiovascular functions, hypoactivity, slightly impaired glucose tolerance, high leukocyte count and hypoalbuminemia mainly in males
Commd9	76501		x	x							hyperglycemia, increased body fat content and impaired glucose tolerance in females, reduced breathing frequency
Il31ra	218624									x	effects on residual metabolic rate not linked to obvious differences in physical activity
Zranb1	360216									x	hypermetabolic
